# Supplementary material for: A method for the quantitative determination of glycerophospholipid regioisomers by UPLC-ESI-MS/MS
Source: Anal Bioanal Chem. 2018 Dec 22;411(4):915–24. doi: 10.1007/s00216-018-1517-5 (PMC6338697; doi:10.1007/s00216-018-1517-5)
Supplement: Supplementary file 2 — (XLSX 622 kb) [file 216_2018_1517_MOESM2_ESM.xlsx]

## Sheet: Fig S1 PC-16_0_18_1_std
	Description of workflow
	Structure of LC-MS/MS dataset: alternating full MS and MS/MS, targeted to a single selected m/z representing the intact precursor ion
	1. Activation of two chromatogram panels in Thermo Xcalibur
	2. In one panel: right click -> Ranges -> scan filter: "FTMS - p ESI ms2", mass range, range: monoisotopic mass of sn-1 [FA]- fragment
	3. Automatic processing -> smoothing -> enable: type Boxcar (points: 5) -> ok
	4. right click on chromatogram -> export -> clipboard (chromatogram)
	5. Repeat steps 2-4 for the second chromatogram window using m/z of sn-2 [FA]- fragment
	6. Import of both chromatogram data into Microsoft Excel as shown in column B and C (sn-1) and D and E (sn-2), respectively
	7. Normalization intensity of peak maximum for sn-1 and sn-2 [FA]- fragments as shown in columns F and G
	8. Columns F and G are both displayed in the plot "Normalized [FA]- SICs"
	9. Calculation of the sn-2/sn-1 [FA]- intensity ratio as shown in column H; this ratio is plotted against retention time in the graph "[FA]- intensity ratio sn-2/sn-1"
	Data range B1222:H1352 was used, data range indicated as yellow box
	PC 16:0/18:1
	FA 16:0	FA 16:0	FA 18:1	FA 18:1	FA 16:0	FA 18:1
	CHROMATOGRAM		CHROMATOGRAM
	PC_16_0_18_1_Repl1.raw		PC_16_0_18_1_Repl1.raw
	Data points: 2609		Data points: 2609				sn-2/sn-1
	Time	Intensity	Time	Intensity	Norm. Intensity	Norm. Intensity	Ratio Norm. Intensity
	8.00352	0	8.00352	0	0	0	#DIV/0!
	8.01228	0	8.01228	0	0	0	#DIV/0!
	8.01711	0	8.01711	0	0	0	#DIV/0!
	8.02237	246	8.02237	0	0.002408	0	0
	8.02725	246	8.02725	0	0.002408	0	0
	8.03263	246	8.03263	0	0.002408	0	0
	8.03746	246	8.03746	0	0.002408	0	0
	8.04287	246	8.04287	0	0.002408	0	0
	8.04767	246	8.04767	0	0.002408	0	0
	8.05335	246	8.05335	0	0.002408	0	0
	8.05806	0	8.05806	0	0	0	#DIV/0!
	8.06386	0	8.06386	0	0	0	#DIV/0!
	8.06846	250	8.06846	0	0.00244715	0	0
	8.07435	250	8.07435	0	0.00244715	0	0
	8.07911	250	8.07911	0	0.00244715	0	0
	8.08503	250	8.08503	0	0.00244715	0	0
	8.08962	250	8.08962	0	0.00244715	0	0
	8.09909	250	8.09909	0	0.00244715	0	0
	8.10378	250	8.10378	0	0.00244715	0	0
	8.10953	0	8.10953	0	0	0	#DIV/0!
	8.11438	0	8.11438	0	0	0	#DIV/0!
	8.12038	0	8.12038	0	0	0	#DIV/0!
	8.12498	0	8.12498	0	0	0	#DIV/0!
	8.13098	0	8.13098	0	0	0	#DIV/0!
	8.13586	0	8.13586	0	0	0	#DIV/0!
	8.14186	0	8.14186	0	0	0	#DIV/0!
	8.14668	0	8.14668	0	0	0	#DIV/0!
	8.15268	0	8.15268	0	0	0	#DIV/0!
	8.15761	0	8.15761	0	0	0	#DIV/0!
	8.16337	0	8.16337	0	0	0	#DIV/0!
	8.16842	0	8.16842	0	0	0	#DIV/0!
	8.17442	0	8.17442	0	0	0	#DIV/0!
	8.18295	0	8.18295	0	0	0	#DIV/0!
	8.18845	0	8.18845	0	0	0	#DIV/0!
	8.19372	251	8.19372	0	0.00245694	0	0
	8.19922	251	8.19922	0	0.00245694	0	0
	8.20425	251	8.20425	0	0.00245694	0	0
	8.21013	251	8.21013	0	0.00245694	0	0
	8.21503	504	8.21503	0	0.00493346	0	0
	8.22096	504	8.22096	0	0.00493346	0	0
	8.22577	504	8.22577	0	0.00493346	0	0
	8.23169	253	8.23169	0	0.00247652	0	0
	8.23665	253	8.23665	0	0.00247652	0	0
	8.24239	253	8.24239	0	0.00247652	0	0
	8.24765	253	8.24765	0	0.00247652	0	0
	8.2531	0	8.2531	0	0	0	#DIV/0!
	8.26168	0	8.26168	0	0	0	#DIV/0!
	8.26746	0	8.26746	0	0	0	#DIV/0!
	8.27289	0	8.27289	0	0	0	#DIV/0!
	8.27822	0	8.27822	0	0	0	#DIV/0!
	8.28379	0	8.28379	0	0	0	#DIV/0!
	8.28881	0	8.28881	0	0	0	#DIV/0!
	8.29478	0	8.29478	0	0	0	#DIV/0!
	8.29965	0	8.29965	0	0	0	#DIV/0!
	8.30544	0	8.30544	0	0	0	#DIV/0!
	8.31044	0	8.31044	0	0	0	#DIV/0!
	8.31644	0	8.31644	0	0	0	#DIV/0!
	8.32143	0	8.32143	0	0	0	#DIV/0!
	8.3273	0	8.3273	0	0	0	#DIV/0!
	8.33232	0	8.33232	0	0	0	#DIV/0!
	8.33831	0	8.33831	0	0	0	#DIV/0!
	8.34695	0	8.34695	0	0	0	#DIV/0!
	8.35264	0	8.35264	0	0	0	#DIV/0!
	8.35798	0	8.35798	0	0	0	#DIV/0!
	8.36349	0	8.36349	0	0	0	#DIV/0!
	8.36861	0	8.36861	0	0	0	#DIV/0!
	8.37434	0	8.37434	0	0	0	#DIV/0!
	8.37971	0	8.37971	0	0	0	#DIV/0!
	8.38546	0	8.38546	282	0	0.00125327	#DIV/0!
	8.39054	0	8.39054	282	0	0.00125327	#DIV/0!
	8.39654	0	8.39654	282	0	0.00125327	#DIV/0!
	8.40176	0	8.40176	282	0	0.00125327	#DIV/0!
	8.40739	0	8.40739	282	0	0.00125327	#DIV/0!
	8.4128	0	8.4128	282	0	0.00125327	#DIV/0!
	8.41862	0	8.41862	282	0	0.00125327	#DIV/0!
	8.4272	0	8.4272	0	0	0	#DIV/0!
	8.43309	0	8.43309	0	0	0	#DIV/0!
	8.43825	0	8.43825	0	0	0	#DIV/0!
	8.44425	0	8.44425	0	0	0	#DIV/0!
	8.4496	0	8.4496	0	0	0	#DIV/0!
	8.45557	0	8.45557	0	0	0	#DIV/0!
	8.46064	0	8.46064	0	0	0	#DIV/0!
	8.46664	0	8.46664	0	0	0	#DIV/0!
	8.47175	0	8.47175	0	0	0	#DIV/0!
	8.47775	0	8.47775	0	0	0	#DIV/0!
	8.48309	0	8.48309	0	0	0	#DIV/0!
	8.48854	0	8.48854	0	0	0	#DIV/0!
	8.49397	0	8.49397	0	0	0	#DIV/0!
	8.49965	0	8.49965	0	0	0	#DIV/0!
	8.50493	0	8.50493	0	0	0	#DIV/0!
	8.51414	0	8.51414	0	0	0	#DIV/0!
	8.51928	0	8.51928	0	0	0	#DIV/0!
	8.52528	0	8.52528	0	0	0	#DIV/0!
	8.53087	0	8.53087	0	0	0	#DIV/0!
	8.53639	0	8.53639	0	0	0	#DIV/0!
	8.54195	0	8.54195	0	0	0	#DIV/0!
	8.5475	0	8.5475	0	0	0	#DIV/0!
	8.55323	0	8.55323	0	0	0	#DIV/0!
	8.55865	0	8.55865	0	0	0	#DIV/0!
	8.5646	0	8.5646	0	0	0	#DIV/0!
	8.56953	0	8.56953	0	0	0	#DIV/0!
	8.57553	0	8.57553	0	0	0	#DIV/0!
	8.58102	0	8.58102	0	0	0	#DIV/0!
	8.58672	0	8.58672	0	0	0	#DIV/0!
	8.59577	0	8.59577	0	0	0	#DIV/0!
	8.60127	0	8.60127	0	0	0	#DIV/0!
	8.60692	0	8.60692	0	0	0	#DIV/0!
	8.61246	0	8.61246	0	0	0	#DIV/0!
	8.6181	0	8.6181	0	0	0	#DIV/0!
	8.62397	0	8.62397	0	0	0	#DIV/0!
	8.6294	0	8.6294	0	0	0	#DIV/0!
	8.63519	0	8.63519	0	0	0	#DIV/0!
	8.64053	0	8.64053	0	0	0	#DIV/0!
	8.64652	0	8.64652	0	0	0	#DIV/0!
	8.65183	0	8.65183	0	0	0	#DIV/0!
	8.65766	0	8.65766	0	0	0	#DIV/0!
	8.66311	0	8.66311	0	0	0	#DIV/0!
	8.66898	0	8.66898	0	0	0	#DIV/0!
	8.67748	0	8.67748	0	0	0	#DIV/0!
	8.68348	0	8.68348	0	0	0	#DIV/0!
	8.68904	0	8.68904	0	0	0	#DIV/0!
	8.69504	0	8.69504	0	0	0	#DIV/0!
	8.70046	0	8.70046	0	0	0	#DIV/0!
	8.70646	0	8.70646	0	0	0	#DIV/0!
	8.71176	0	8.71176	0	0	0	#DIV/0!
	8.71776	0	8.71776	0	0	0	#DIV/0!
	8.72338	0	8.72338	0	0	0	#DIV/0!
	8.72938	0	8.72938	0	0	0	#DIV/0!
	8.73466	0	8.73466	0	0	0	#DIV/0!
	8.74066	0	8.74066	0	0	0	#DIV/0!
	8.74666	0	8.74666	0	0	0	#DIV/0!
	8.75212	0	8.75212	0	0	0	#DIV/0!
	8.76158	0	8.76158	0	0	0	#DIV/0!
	8.76686	0	8.76686	0	0	0	#DIV/0!
	8.77286	0	8.77286	0	0	0	#DIV/0!
	8.77848	0	8.77848	0	0	0	#DIV/0!
	8.7837	0	8.7837	0	0	0	#DIV/0!
	8.7897	0	8.7897	0	0	0	#DIV/0!
	8.79517	0	8.79517	0	0	0	#DIV/0!
	8.80117	0	8.80117	0	0	0	#DIV/0!
	8.80691	0	8.80691	0	0	0	#DIV/0!
	8.81286	0	8.81286	0	0	0	#DIV/0!
	8.81866	0	8.81866	0	0	0	#DIV/0!
	8.82443	0	8.82443	0	0	0	#DIV/0!
	8.83015	0	8.83015	0	0	0	#DIV/0!
	8.83604	0	8.83604	0	0	0	#DIV/0!
	8.84494	0	8.84494	0	0	0	#DIV/0!
	8.85075	0	8.85075	0	0	0	#DIV/0!
	8.85626	0	8.85626	0	0	0	#DIV/0!
	8.86226	0	8.86226	0	0	0	#DIV/0!
	8.86784	0	8.86784	0	0	0	#DIV/0!
	8.8737	0	8.8737	0	0	0	#DIV/0!
	8.87943	0	8.87943	0	0	0	#DIV/0!
	8.88524	0	8.88524	0	0	0	#DIV/0!
	8.89095	0	8.89095	0	0	0	#DIV/0!
	8.89686	0	8.89686	0	0	0	#DIV/0!
	8.90287	0	8.90287	0	0	0	#DIV/0!
	8.90833	0	8.90833	0	0	0	#DIV/0!
	8.91427	0	8.91427	261	0	0.00115995	#DIV/0!
	8.91968	0	8.91968	261	0	0.00115995	#DIV/0!
	8.92915	0	8.92915	261	0	0.00115995	#DIV/0!
	8.93489	0	8.93489	261	0	0.00115995	#DIV/0!
	8.9404	0	8.9404	261	0	0.00115995	#DIV/0!
	8.9464	0	8.9464	261	0	0.00115995	#DIV/0!
	8.95208	0	8.95208	261	0	0.00115995	#DIV/0!
	8.95795	0	8.95795	0	0	0	#DIV/0!
	8.96366	0	8.96366	0	0	0	#DIV/0!
	8.96939	0	8.96939	0	0	0	#DIV/0!
	8.97504	0	8.97504	0	0	0	#DIV/0!
	8.98104	0	8.98104	0	0	0	#DIV/0!
	8.98668	0	8.98668	0	0	0	#DIV/0!
	8.99268	0	8.99268	0	0	0	#DIV/0!
	8.99825	0	8.99825	0	0	0	#DIV/0!
	9.00407	0	9.00407	0	0	0	#DIV/0!
	9.01355	0	9.01355	0	0	0	#DIV/0!
	9.01913	0	9.01913	0	0	0	#DIV/0!
	9.02512	0	9.02512	0	0	0	#DIV/0!
	9.03079	0	9.03079	0	0	0	#DIV/0!
	9.03658	0	9.03658	230	0	0.00102217	#DIV/0!
	9.04242	0	9.04242	230	0	0.00102217	#DIV/0!
	9.04832	0	9.04832	230	0	0.00102217	#DIV/0!
	9.05428	0	9.05428	230	0	0.00102217	#DIV/0!
	9.05983	0	9.05983	230	0	0.00102217	#DIV/0!
	9.06566	0	9.06566	230	0	0.00102217	#DIV/0!
	9.07147	0	9.07147	230	0	0.00102217	#DIV/0!
	9.07691	0	9.07691	0	0	0	#DIV/0!
	9.08291	0	9.08291	0	0	0	#DIV/0!
	9.08862	0	9.08862	0	0	0	#DIV/0!
	9.09809	0	9.09809	0	0	0	#DIV/0!
	9.10352	0	9.10352	0	0	0	#DIV/0!
	9.10945	0	9.10945	0	0	0	#DIV/0!
	9.11539	0	9.11539	0	0	0	#DIV/0!
	9.12112	0	9.12112	0	0	0	#DIV/0!
	9.12706	0	9.12706	0	0	0	#DIV/0!
	9.13289	0	9.13289	0	0	0	#DIV/0!
	9.13881	0	9.13881	0	0	0	#DIV/0!
	9.14449	0	9.14449	0	0	0	#DIV/0!
	9.15039	0	9.15039	0	0	0	#DIV/0!
	9.15614	0	9.15614	0	0	0	#DIV/0!
	9.16196	0	9.16196	0	0	0	#DIV/0!
	9.16795	0	9.16795	0	0	0	#DIV/0!
	9.17351	0	9.17351	0	0	0	#DIV/0!
	9.18298	0	9.18298	0	0	0	#DIV/0!
	9.18811	0	9.18811	0	0	0	#DIV/0!
	9.19411	0	9.19411	0	0	0	#DIV/0!
	9.19993	0	9.19993	0	0	0	#DIV/0!
	9.20593	0	9.20593	0	0	0	#DIV/0!
	9.21147	0	9.21147	0	0	0	#DIV/0!
	9.21748	0	9.21748	0	0	0	#DIV/0!
	9.22298	0	9.22298	0	0	0	#DIV/0!
	9.22894	0	9.22894	0	0	0	#DIV/0!
	9.23467	0	9.23467	0	0	0	#DIV/0!
	9.24067	0	9.24067	0	0	0	#DIV/0!
	9.24637	0	9.24637	0	0	0	#DIV/0!
	9.25217	0	9.25217	0	0	0	#DIV/0!
	9.26142	0	9.26142	0	0	0	#DIV/0!
	9.26705	0	9.26705	0	0	0	#DIV/0!
	9.27305	0	9.27305	0	0	0	#DIV/0!
	9.27898	0	9.27898	0	0	0	#DIV/0!
	9.28459	0	9.28459	0	0	0	#DIV/0!
	9.29026	0	9.29026	0	0	0	#DIV/0!
	9.29626	0	9.29626	0	0	0	#DIV/0!
	9.30186	0	9.30186	0	0	0	#DIV/0!
	9.30786	0	9.30786	0	0	0	#DIV/0!
	9.31379	0	9.31379	0	0	0	#DIV/0!
	9.3193	0	9.3193	0	0	0	#DIV/0!
	9.3253	0	9.3253	0	0	0	#DIV/0!
	9.33069	0	9.33069	0	0	0	#DIV/0!
	9.33669	0	9.33669	0	0	0	#DIV/0!
	9.3461	0	9.3461	0	0	0	#DIV/0!
	9.35185	0	9.35185	0	0	0	#DIV/0!
	9.35759	0	9.35759	0	0	0	#DIV/0!
	9.36346	0	9.36346	0	0	0	#DIV/0!
	9.36924	0	9.36924	0	0	0	#DIV/0!
	9.37524	0	9.37524	0	0	0	#DIV/0!
	9.38082	0	9.38082	0	0	0	#DIV/0!
	9.38663	0	9.38663	0	0	0	#DIV/0!
	9.3923	0	9.3923	0	0	0	#DIV/0!
	9.3983	0	9.3983	0	0	0	#DIV/0!
	9.4043	0	9.4043	0	0	0	#DIV/0!
	9.41023	0	9.41023	0	0	0	#DIV/0!
	9.41623	0	9.41623	0	0	0	#DIV/0!
	9.42207	0	9.42207	0	0	0	#DIV/0!
	9.43121	0	9.43121	0	0	0	#DIV/0!
	9.43711	0	9.43711	0	0	0	#DIV/0!
	9.44276	0	9.44276	0	0	0	#DIV/0!
	9.44867	0	9.44867	0	0	0	#DIV/0!
	9.45467	0	9.45467	0	0	0	#DIV/0!
	9.46026	0	9.46026	0	0	0	#DIV/0!
	9.46626	0	9.46626	0	0	0	#DIV/0!
	9.47184	0	9.47184	0	0	0	#DIV/0!
	9.47784	0	9.47784	0	0	0	#DIV/0!
	9.4835	0	9.4835	0	0	0	#DIV/0!
	9.48945	0	9.48945	0	0	0	#DIV/0!
	9.49521	0	9.49521	0	0	0	#DIV/0!
	9.50121	0	9.50121	0	0	0	#DIV/0!
	9.50685	0	9.50685	0	0	0	#DIV/0!
	9.51631	0	9.51631	0	0	0	#DIV/0!
	9.52209	0	9.52209	0	0	0	#DIV/0!
	9.52782	0	9.52782	0	0	0	#DIV/0!
	9.53381	0	9.53381	0	0	0	#DIV/0!
	9.53981	0	9.53981	0	0	0	#DIV/0!
	9.54581	0	9.54581	0	0	0	#DIV/0!
	9.55169	0	9.55169	0	0	0	#DIV/0!
	9.55758	0	9.55758	0	0	0	#DIV/0!
	9.56344	0	9.56344	0	0	0	#DIV/0!
	9.56944	0	9.56944	0	0	0	#DIV/0!
	9.57516	0	9.57516	0	0	0	#DIV/0!
	9.58116	0	9.58116	0	0	0	#DIV/0!
	9.58688	0	9.58688	0	0	0	#DIV/0!
	9.59635	0	9.59635	0	0	0	#DIV/0!
	9.6021	0	9.6021	0	0	0	#DIV/0!
	9.6081	0	9.6081	0	0	0	#DIV/0!
	9.6137	0	9.6137	0	0	0	#DIV/0!
	9.6197	0	9.6197	0	0	0	#DIV/0!
	9.62538	0	9.62538	0	0	0	#DIV/0!
	9.63125	0	9.63125	0	0	0	#DIV/0!
	9.63716	0	9.63716	0	0	0	#DIV/0!
	9.64287	0	9.64287	0	0	0	#DIV/0!
	9.64864	0	9.64864	0	0	0	#DIV/0!
	9.65428	0	9.65428	0	0	0	#DIV/0!
	9.65997	0	9.65997	0	0	0	#DIV/0!
	9.6655	0	9.6655	0	0	0	#DIV/0!
	9.67144	0	9.67144	0	0	0	#DIV/0!
	9.68076	0	9.68076	0	0	0	#DIV/0!
	9.68638	0	9.68638	0	0	0	#DIV/0!
	9.69221	0	9.69221	0	0	0	#DIV/0!
	9.69759	0	9.69759	0	0	0	#DIV/0!
	9.70359	0	9.70359	0	0	0	#DIV/0!
	9.70876	0	9.70876	0	0	0	#DIV/0!
	9.71476	0	9.71476	0	0	0	#DIV/0!
	9.71989	0	9.71989	0	0	0	#DIV/0!
	9.72543	0	9.72543	0	0	0	#DIV/0!
	9.73073	0	9.73073	0	0	0	#DIV/0!
	9.73642	0	9.73642	0	0	0	#DIV/0!
	9.74161	0	9.74161	0	0	0	#DIV/0!
	9.74756	0	9.74756	0	0	0	#DIV/0!
	9.7527	0	9.7527	0	0	0	#DIV/0!
	9.76213	0	9.76213	0	0	0	#DIV/0!
	9.7672	0	9.7672	0	0	0	#DIV/0!
	9.7732	0	9.7732	0	0	0	#DIV/0!
	9.77829	0	9.77829	0	0	0	#DIV/0!
	9.78424	0	9.78424	0	0	0	#DIV/0!
	9.78953	0	9.78953	0	0	0	#DIV/0!
	9.79531	0	9.79531	0	0	0	#DIV/0!
	9.80053	0	9.80053	0	0	0	#DIV/0!
	9.80641	0	9.80641	0	0	0	#DIV/0!
	9.81136	0	9.81136	0	0	0	#DIV/0!
	9.81735	0	9.81735	0	0	0	#DIV/0!
	9.82241	0	9.82241	0	0	0	#DIV/0!
	9.82841	0	9.82841	337	0	0.00149771	#DIV/0!
	9.83355	0	9.83355	337	0	0.00149771	#DIV/0!
	9.83936	0	9.83936	337	0	0.00149771	#DIV/0!
	9.84833	0	9.84833	337	0	0.00149771	#DIV/0!
	9.85407	0	9.85407	337	0	0.00149771	#DIV/0!
	9.85921	0	9.85921	337	0	0.00149771	#DIV/0!
	9.86521	0	9.86521	337	0	0.00149771	#DIV/0!
	9.87054	0	9.87054	0	0	0	#DIV/0!
	9.87595	0	9.87595	0	0	0	#DIV/0!
	9.88159	0	9.88159	0	0	0	#DIV/0!
	9.88686	0	9.88686	0	0	0	#DIV/0!
	9.89249	0	9.89249	0	0	0	#DIV/0!
	9.89774	0	9.89774	0	0	0	#DIV/0!
	9.9033	0	9.9033	0	0	0	#DIV/0!
	9.90853	0	9.90853	0	0	0	#DIV/0!
	9.9138	0	9.9138	0	0	0	#DIV/0!
	9.9189	239	9.9189	0	0.00233948	0	0
	9.92725	239	9.92725	0	0.00233948	0	0
	9.93204	239	9.93204	0	0.00233948	0	0
	9.93676	239	9.93676	0	0.00233948	0	0
	9.9413	239	9.9413	0	0.00233948	0	0
	9.94583	239	9.94583	0	0.00233948	0	0
	9.95008	239	9.95008	0	0.00233948	0	0
	9.95445	0	9.95445	0	0	0	#DIV/0!
	9.95864	0	9.95864	0	0	0	#DIV/0!
	9.96271	0	9.96271	0	0	0	#DIV/0!
	9.96682	0	9.96682	0	0	0	#DIV/0!
	9.97076	0	9.97076	0	0	0	#DIV/0!
	9.97468	0	9.97468	0	0	0	#DIV/0!
	9.97846	0	9.97846	0	0	0	#DIV/0!
	9.98233	0	9.98233	0	0	0	#DIV/0!
	9.98601	0	9.98601	0	0	0	#DIV/0!
	9.98969	0	9.98969	0	0	0	#DIV/0!
	9.99332	0	9.99332	0	0	0	#DIV/0!
	9.9969	0	9.9969	0	0	0	#DIV/0!
	10.0005	0	10.0005	0	0	0	#DIV/0!
	10.0041	0	10.0041	0	0	0	#DIV/0!
	10.0111	0	10.0111	0	0	0	#DIV/0!
	10.0147	0	10.0147	0	0	0	#DIV/0!
	10.0183	0	10.0183	0	0	0	#DIV/0!
	10.0219	0	10.0219	0	0	0	#DIV/0!
	10.0254	0	10.0254	0	0	0	#DIV/0!
	10.029	0	10.029	0	0	0	#DIV/0!
	10.0326	0	10.0326	0	0	0	#DIV/0!
	10.0362	0	10.0362	0	0	0	#DIV/0!
	10.0398	0	10.0398	0	0	0	#DIV/0!
	10.0434	0	10.0434	0	0	0	#DIV/0!
	10.0469	0	10.0469	0	0	0	#DIV/0!
	10.0505	0	10.0505	0	0	0	#DIV/0!
	10.0541	0	10.0541	0	0	0	#DIV/0!
	10.0577	0	10.0577	0	0	0	#DIV/0!
	10.0613	0	10.0613	0	0	0	#DIV/0!
	10.0648	0	10.0648	0	0	0	#DIV/0!
	10.0684	0	10.0684	0	0	0	#DIV/0!
	10.072	0	10.072	0	0	0	#DIV/0!
	10.0756	0	10.0756	0	0	0	#DIV/0!
	10.0792	0	10.0792	0	0	0	#DIV/0!
	10.0827	0	10.0827	0	0	0	#DIV/0!
	10.0863	0	10.0863	0	0	0	#DIV/0!
	10.0934	0	10.0934	242	0	0.0010755	#DIV/0!
	10.097	0	10.097	242	0	0.0010755	#DIV/0!
	10.1005	0	10.1005	242	0	0.0010755	#DIV/0!
	10.1041	0	10.1041	242	0	0.0010755	#DIV/0!
	10.1077	0	10.1077	242	0	0.0010755	#DIV/0!
	10.1113	0	10.1113	242	0	0.0010755	#DIV/0!
	10.1149	0	10.1149	242	0	0.0010755	#DIV/0!
	10.1185	0	10.1185	0	0	0	#DIV/0!
	10.122	0	10.122	0	0	0	#DIV/0!
	10.1256	0	10.1256	0	0	0	#DIV/0!
	10.1292	0	10.1292	0	0	0	#DIV/0!
	10.1328	0	10.1328	0	0	0	#DIV/0!
	10.1364	0	10.1364	0	0	0	#DIV/0!
	10.1399	0	10.1399	0	0	0	#DIV/0!
	10.1435	0	10.1435	0	0	0	#DIV/0!
	10.1471	0	10.1471	0	0	0	#DIV/0!
	10.1507	0	10.1507	0	0	0	#DIV/0!
	10.1543	0	10.1543	0	0	0	#DIV/0!
	10.1579	0	10.1579	0	0	0	#DIV/0!
	10.1614	0	10.1614	0	0	0	#DIV/0!
	10.165	0	10.165	0	0	0	#DIV/0!
	10.1686	0	10.1686	0	0	0	#DIV/0!
	10.1757	0	10.1757	0	0	0	#DIV/0!
	10.1793	0	10.1793	0	0	0	#DIV/0!
	10.183	0	10.183	0	0	0	#DIV/0!
	10.1868	0	10.1868	0	0	0	#DIV/0!
	10.1905	0	10.1905	0	0	0	#DIV/0!
	10.1944	0	10.1944	0	0	0	#DIV/0!
	10.1981	0	10.1981	0	0	0	#DIV/0!
	10.202	0	10.202	0	0	0	#DIV/0!
	10.2058	0	10.2058	0	0	0	#DIV/0!
	10.2099	0	10.2099	0	0	0	#DIV/0!
	10.2137	0	10.2137	0	0	0	#DIV/0!
	10.2178	0	10.2178	0	0	0	#DIV/0!
	10.2218	0	10.2218	0	0	0	#DIV/0!
	10.2258	0	10.2258	0	0	0	#DIV/0!
	10.2299	0	10.2299	0	0	0	#DIV/0!
	10.2339	0	10.2339	0	0	0	#DIV/0!
	10.2382	0	10.2382	0	0	0	#DIV/0!
	10.2424	0	10.2424	0	0	0	#DIV/0!
	10.2466	0	10.2466	0	0	0	#DIV/0!
	10.2509	0	10.2509	0	0	0	#DIV/0!
	10.2552	0	10.2552	0	0	0	#DIV/0!
	10.2631	0	10.2631	0	0	0	#DIV/0!
	10.2675	0	10.2675	0	0	0	#DIV/0!
	10.272	0	10.272	0	0	0	#DIV/0!
	10.2765	0	10.2765	0	0	0	#DIV/0!
	10.281	0	10.281	218	0	0.000968843	#DIV/0!
	10.2856	0	10.2856	218	0	0.000968843	#DIV/0!
	10.2903	0	10.2903	218	0	0.000968843	#DIV/0!
	10.2949	0	10.2949	218	0	0.000968843	#DIV/0!
	10.2995	0	10.2995	218	0	0.000968843	#DIV/0!
	10.304	0	10.304	218	0	0.000968843	#DIV/0!
	10.3089	0	10.3089	218	0	0.000968843	#DIV/0!
	10.3135	0	10.3135	0	0	0	#DIV/0!
	10.3183	0	10.3183	0	0	0	#DIV/0!
	10.3233	0	10.3233	0	0	0	#DIV/0!
	10.3279	0	10.3279	0	0	0	#DIV/0!
	10.3329	0	10.3329	0	0	0	#DIV/0!
	10.3375	0	10.3375	0	0	0	#DIV/0!
	10.346	0	10.346	0	0	0	#DIV/0!
	10.3507	0	10.3507	0	0	0	#DIV/0!
	10.3558	0	10.3558	0	0	0	#DIV/0!
	10.3605	0	10.3605	0	0	0	#DIV/0!
	10.3658	0	10.3658	0	0	0	#DIV/0!
	10.3703	0	10.3703	0	0	0	#DIV/0!
	10.3753	224	10.3753	0	0.00219265	0	0
	10.38	224	10.38	0	0.00219265	0	0
	10.3851	224	10.3851	0	0.00219265	0	0
	10.3902	224	10.3902	0	0.00219265	0	0
	10.395	224	10.395	0	0.00219265	0	0
	10.3999	224	10.3999	0	0.00219265	0	0
	10.4048	224	10.4048	0	0.00219265	0	0
	10.4101	0	10.4101	0	0	0	#DIV/0!
	10.4148	0	10.4148	0	0	0	#DIV/0!
	10.4203	0	10.4203	0	0	0	#DIV/0!
	10.4284	0	10.4284	0	0	0	#DIV/0!
	10.4333	0	10.4333	0	0	0	#DIV/0!
	10.4385	0	10.4385	0	0	0	#DIV/0!
	10.4433	0	10.4433	0	0	0	#DIV/0!
	10.4482	0	10.4482	0	0	0	#DIV/0!
	10.4534	0	10.4534	0	0	0	#DIV/0!
	10.4581	0	10.4581	0	0	0	#DIV/0!
	10.4639	0	10.4639	0	0	0	#DIV/0!
	10.4682	0	10.4682	0	0	0	#DIV/0!
	10.4742	0	10.4742	0	0	0	#DIV/0!
	10.4786	0	10.4786	0	0	0	#DIV/0!
	10.4842	0	10.4842	0	0	0	#DIV/0!
	10.489	0	10.489	0	0	0	#DIV/0!
	10.4947	0	10.4947	0	0	0	#DIV/0!
	10.4993	0	10.4993	0	0	0	#DIV/0!
	10.5051	0	10.5051	0	0	0	#DIV/0!
	10.513	0	10.513	0	0	0	#DIV/0!
	10.5189	0	10.5189	0	0	0	#DIV/0!
	10.5233	0	10.5233	0	0	0	#DIV/0!
	10.5291	0	10.5291	0	0	0	#DIV/0!
	10.5335	0	10.5335	0	0	0	#DIV/0!
	10.5394	0	10.5394	0	0	0	#DIV/0!
	10.5439	0	10.5439	0	0	0	#DIV/0!
	10.5498	0	10.5498	0	0	0	#DIV/0!
	10.5544	0	10.5544	0	0	0	#DIV/0!
	10.56	0	10.56	0	0	0	#DIV/0!
	10.5647	0	10.5647	0	0	0	#DIV/0!
	10.5701	0	10.5701	0	0	0	#DIV/0!
	10.5761	0	10.5761	0	0	0	#DIV/0!
	10.5806	0	10.5806	0	0	0	#DIV/0!
	10.5866	0	10.5866	0	0	0	#DIV/0!
	10.5946	0	10.5946	0	0	0	#DIV/0!
	10.6003	0	10.6003	0	0	0	#DIV/0!
	10.6051	0	10.6051	0	0	0	#DIV/0!
	10.6107	0	10.6107	0	0	0	#DIV/0!
	10.6156	0	10.6156	0	0	0	#DIV/0!
	10.6213	0	10.6213	0	0	0	#DIV/0!
	10.626	0	10.626	0	0	0	#DIV/0!
	10.6315	0	10.6315	0	0	0	#DIV/0!
	10.6362	0	10.6362	0	0	0	#DIV/0!
	10.6421	0	10.6421	0	0	0	#DIV/0!
	10.6466	0	10.6466	0	0	0	#DIV/0!
	10.6526	0	10.6526	0	0	0	#DIV/0!
	10.657	0	10.657	0	0	0	#DIV/0!
	10.663	0	10.663	0	0	0	#DIV/0!
	10.6674	0	10.6674	0	0	0	#DIV/0!
	10.6734	0	10.6734	0	0	0	#DIV/0!
	10.6814	0	10.6814	0	0	0	#DIV/0!
	10.6874	0	10.6874	275	0	0.00122216	#DIV/0!
	10.692	0	10.692	275	0	0.00122216	#DIV/0!
	10.698	0	10.698	275	0	0.00122216	#DIV/0!
	10.7026	0	10.7026	275	0	0.00122216	#DIV/0!
	10.7086	0	10.7086	275	0	0.00122216	#DIV/0!
	10.713	0	10.713	275	0	0.00122216	#DIV/0!
	10.719	0	10.719	275	0	0.00122216	#DIV/0!
	10.7237	0	10.7237	0	0	0	#DIV/0!
	10.7297	0	10.7297	0	0	0	#DIV/0!
	10.7343	0	10.7343	0	0	0	#DIV/0!
	10.7403	0	10.7403	0	0	0	#DIV/0!
	10.745	0	10.745	0	0	0	#DIV/0!
	10.751	0	10.751	0	0	0	#DIV/0!
	10.7556	0	10.7556	0	0	0	#DIV/0!
	10.765	0	10.765	0	0	0	#DIV/0!
	10.7697	0	10.7697	0	0	0	#DIV/0!
	10.7757	0	10.7757	0	0	0	#DIV/0!
	10.7805	0	10.7805	0	0	0	#DIV/0!
	10.7865	0	10.7865	0	0	0	#DIV/0!
	10.7911	0	10.7911	0	0	0	#DIV/0!
	10.7969	0	10.7969	0	0	0	#DIV/0!
	10.8016	0	10.8016	0	0	0	#DIV/0!
	10.8076	0	10.8076	0	0	0	#DIV/0!
	10.8123	0	10.8123	0	0	0	#DIV/0!
	10.8183	0	10.8183	0	0	0	#DIV/0!
	10.8228	0	10.8228	0	0	0	#DIV/0!
	10.8288	0	10.8288	0	0	0	#DIV/0!
	10.8336	0	10.8336	0	0	0	#DIV/0!
	10.8395	278	10.8395	0	0.00272124	0	0
	10.8477	278	10.8477	0	0.00272124	0	0
	10.8535	278	10.8535	0	0.00272124	0	0
	10.8583	278	10.8583	0	0.00272124	0	0
	10.8643	278	10.8643	0	0.00272124	0	0
	10.8689	278	10.8689	0	0.00272124	0	0
	10.8749	278	10.8749	0	0.00272124	0	0
	10.8797	0	10.8797	0	0	0	#DIV/0!
	10.8857	0	10.8857	0	0	0	#DIV/0!
	10.8904	0	10.8904	0	0	0	#DIV/0!
	10.8964	0	10.8964	0	0	0	#DIV/0!
	10.9009	0	10.9009	0	0	0	#DIV/0!
	10.9069	0	10.9069	0	0	0	#DIV/0!
	10.9116	0	10.9116	0	0	0	#DIV/0!
	10.9176	0	10.9176	0	0	0	#DIV/0!
	10.9223	0	10.9223	0	0	0	#DIV/0!
	10.9318	0	10.9318	0	0	0	#DIV/0!
	10.9363	0	10.9363	0	0	0	#DIV/0!
	10.9423	0	10.9423	0	0	0	#DIV/0!
	10.9472	0	10.9472	0	0	0	#DIV/0!
	10.9532	0	10.9532	0	0	0	#DIV/0!
	10.9579	0	10.9579	0	0	0	#DIV/0!
	10.9639	0	10.9639	0	0	0	#DIV/0!
	10.9687	0	10.9687	0	0	0	#DIV/0!
	10.9747	0	10.9747	0	0	0	#DIV/0!
	10.9795	0	10.9795	0	0	0	#DIV/0!
	10.9855	0	10.9855	0	0	0	#DIV/0!
	10.9902	0	10.9902	0	0	0	#DIV/0!
	10.9962	0	10.9962	0	0	0	#DIV/0!
	11.0009	0	11.0009	0	0	0	#DIV/0!
	11.0069	0	11.0069	0	0	0	#DIV/0!
	11.0152	0	11.0152	0	0	0	#DIV/0!
	11.0212	0	11.0212	0	0	0	#DIV/0!
	11.0259	0	11.0259	0	0	0	#DIV/0!
	11.0319	0	11.0319	0	0	0	#DIV/0!
	11.0367	0	11.0367	0	0	0	#DIV/0!
	11.0426	0	11.0426	0	0	0	#DIV/0!
	11.0474	0	11.0474	0	0	0	#DIV/0!
	11.0534	0	11.0534	0	0	0	#DIV/0!
	11.0583	0	11.0583	0	0	0	#DIV/0!
	11.0642	0	11.0642	0	0	0	#DIV/0!
	11.0692	0	11.0692	0	0	0	#DIV/0!
	11.0752	0	11.0752	0	0	0	#DIV/0!
	11.0798	0	11.0798	0	0	0	#DIV/0!
	11.0858	0	11.0858	0	0	0	#DIV/0!
	11.0941	0	11.0941	0	0	0	#DIV/0!
	11.1	0	11.1	0	0	0	#DIV/0!
	11.1051	0	11.1051	0	0	0	#DIV/0!
	11.1109	0	11.1109	0	0	0	#DIV/0!
	11.1158	0	11.1158	0	0	0	#DIV/0!
	11.1216	0	11.1216	0	0	0	#DIV/0!
	11.1269	0	11.1269	0	0	0	#DIV/0!
	11.1328	0	11.1328	0	0	0	#DIV/0!
	11.1377	0	11.1377	0	0	0	#DIV/0!
	11.1437	0	11.1437	0	0	0	#DIV/0!
	11.1487	0	11.1487	0	0	0	#DIV/0!
	11.1547	0	11.1547	0	0	0	#DIV/0!
	11.1598	0	11.1598	0	0	0	#DIV/0!
	11.1653	0	11.1653	0	0	0	#DIV/0!
	11.1703	0	11.1703	0	0	0	#DIV/0!
	11.1797	0	11.1797	0	0	0	#DIV/0!
	11.1845	0	11.1845	0	0	0	#DIV/0!
	11.1903	0	11.1903	0	0	0	#DIV/0!
	11.1955	0	11.1955	0	0	0	#DIV/0!
	11.2011	0	11.2011	0	0	0	#DIV/0!
	11.2063	0	11.2063	0	0	0	#DIV/0!
	11.2119	0	11.2119	0	0	0	#DIV/0!
	11.2172	0	11.2172	0	0	0	#DIV/0!
	11.2228	0	11.2228	0	0	0	#DIV/0!
	11.2281	0	11.2281	0	0	0	#DIV/0!
	11.2341	0	11.2341	0	0	0	#DIV/0!
	11.239	0	11.239	0	0	0	#DIV/0!
	11.2448	0	11.2448	0	0	0	#DIV/0!
	11.2499	0	11.2499	0	0	0	#DIV/0!
	11.2557	0	11.2557	0	0	0	#DIV/0!
	11.2641	0	11.2641	0	0	0	#DIV/0!
	11.27	0	11.27	0	0	0	#DIV/0!
	11.2753	0	11.2753	0	0	0	#DIV/0!
	11.2807	0	11.2807	0	0	0	#DIV/0!
	11.2858	0	11.2858	0	0	0	#DIV/0!
	11.2918	0	11.2918	0	0	0	#DIV/0!
	11.2968	0	11.2968	0	0	0	#DIV/0!
	11.3028	0	11.3028	0	0	0	#DIV/0!
	11.3078	0	11.3078	0	0	0	#DIV/0!
	11.3138	0	11.3138	0	0	0	#DIV/0!
	11.3188	0	11.3188	0	0	0	#DIV/0!
	11.3248	0	11.3248	0	0	0	#DIV/0!
	11.3297	0	11.3297	0	0	0	#DIV/0!
	11.3357	0	11.3357	0	0	0	#DIV/0!
	11.3444	0	11.3444	0	0	0	#DIV/0!
	11.35	0	11.35	0	0	0	#DIV/0!
	11.3553	0	11.3553	0	0	0	#DIV/0!
	11.3608	0	11.3608	0	0	0	#DIV/0!
	11.3668	0	11.3668	0	0	0	#DIV/0!
	11.3719	0	11.3719	0	0	0	#DIV/0!
	11.3779	0	11.3779	0	0	0	#DIV/0!
	11.383	0	11.383	0	0	0	#DIV/0!
	11.3888	0	11.3888	0	0	0	#DIV/0!
	11.3938	0	11.3938	0	0	0	#DIV/0!
	11.3998	0	11.3998	0	0	0	#DIV/0!
	11.4051	0	11.4051	0	0	0	#DIV/0!
	11.4109	0	11.4109	0	0	0	#DIV/0!
	11.4162	0	11.4162	0	0	0	#DIV/0!
	11.4219	0	11.4219	0	0	0	#DIV/0!
	11.4308	0	11.4308	0	0	0	#DIV/0!
	11.4363	0	11.4363	0	0	0	#DIV/0!
	11.4418	0	11.4418	275	0	0.00122216	#DIV/0!
	11.4475	251	11.4475	275	0.00245694	0.00122216	1.09562
	11.4528	251	11.4528	275	0.00245694	0.00122216	1.09562
	11.4584	251	11.4584	275	0.00245694	0.00122216	1.09562
	11.4636	251	11.4636	275	0.00245694	0.00122216	1.09562
	11.4694	251	11.4694	275	0.00245694	0.00122216	1.09562
	11.4751	251	11.4751	275	0.00245694	0.00122216	1.09562
	11.4803	251	11.4803	0	0.00245694	0	0
	11.4859	0	11.4859	0	0	0	#DIV/0!
	11.4913	0	11.4913	0	0	0	#DIV/0!
	11.4971	0	11.4971	0	0	0	#DIV/0!
	11.5027	0	11.5027	0	0	0	#DIV/0!
	11.5115	0	11.5115	0	0	0	#DIV/0!
	11.5166	0	11.5166	0	0	0	#DIV/0!
	11.5223	0	11.5223	0	0	0	#DIV/0!
	11.528	0	11.528	0	0	0	#DIV/0!
	11.5334	0	11.5334	0	0	0	#DIV/0!
	11.539	0	11.539	0	0	0	#DIV/0!
	11.5445	0	11.5445	0	0	0	#DIV/0!
	11.55	0	11.55	0	0	0	#DIV/0!
	11.5554	0	11.5554	0	0	0	#DIV/0!
	11.5611	0	11.5611	0	0	0	#DIV/0!
	11.5665	0	11.5665	0	0	0	#DIV/0!
	11.5722	0	11.5722	0	0	0	#DIV/0!
	11.5775	0	11.5775	0	0	0	#DIV/0!
	11.5833	0	11.5833	0	0	0	#DIV/0!
	11.5886	0	11.5886	0	0	0	#DIV/0!
	11.5978	0	11.5978	0	0	0	#DIV/0!
	11.6028	0	11.6028	0	0	0	#DIV/0!
	11.6088	0	11.6088	0	0	0	#DIV/0!
	11.6138	0	11.6138	0	0	0	#DIV/0!
	11.6198	0	11.6198	0	0	0	#DIV/0!
	11.6247	0	11.6247	0	0	0	#DIV/0!
	11.6307	0	11.6307	0	0	0	#DIV/0!
	11.636	0	11.636	0	0	0	#DIV/0!
	11.6416	0	11.6416	0	0	0	#DIV/0!
	11.6473	0	11.6473	0	0	0	#DIV/0!
	11.6524	0	11.6524	0	0	0	#DIV/0!
	11.6584	0	11.6584	0	0	0	#DIV/0!
	11.6635	0	11.6635	0	0	0	#DIV/0!
	11.6694	0	11.6694	0	0	0	#DIV/0!
	11.678	0	11.678	0	0	0	#DIV/0!
	11.6839	0	11.6839	0	0	0	#DIV/0!
	11.689	0	11.689	0	0	0	#DIV/0!
	11.695	0	11.695	0	0	0	#DIV/0!
	11.7003	0	11.7003	0	0	0	#DIV/0!
	11.7062	0	11.7062	0	0	0	#DIV/0!
	11.7113	0	11.7113	0	0	0	#DIV/0!
	11.7172	0	11.7172	0	0	0	#DIV/0!
	11.7226	0	11.7226	0	0	0	#DIV/0!
	11.728	0	11.728	0	0	0	#DIV/0!
	11.7339	0	11.7339	0	0	0	#DIV/0!
	11.7394	0	11.7394	0	0	0	#DIV/0!
	11.7448	0	11.7448	0	0	0	#DIV/0!
	11.7504	0	11.7504	0	0	0	#DIV/0!
	11.7556	0	11.7556	0	0	0	#DIV/0!
	11.7649	0	11.7649	0	0	0	#DIV/0!
	11.7701	0	11.7701	0	0	0	#DIV/0!
	11.7761	0	11.7761	0	0	0	#DIV/0!
	11.7815	0	11.7815	0	0	0	#DIV/0!
	11.7875	0	11.7875	0	0	0	#DIV/0!
	11.7925	0	11.7925	0	0	0	#DIV/0!
	11.7985	0	11.7985	0	0	0	#DIV/0!
	11.8036	0	11.8036	0	0	0	#DIV/0!
	11.8096	0	11.8096	0	0	0	#DIV/0!
	11.8149	0	11.8149	0	0	0	#DIV/0!
	11.8208	0	11.8208	0	0	0	#DIV/0!
	11.826	0	11.826	0	0	0	#DIV/0!
	11.8319	0	11.8319	0	0	0	#DIV/0!
	11.8371	0	11.8371	0	0	0	#DIV/0!
	11.8466	0	11.8466	0	0	0	#DIV/0!
	11.8517	0	11.8517	0	0	0	#DIV/0!
	11.8577	0	11.8577	0	0	0	#DIV/0!
	11.8629	0	11.8629	0	0	0	#DIV/0!
	11.8688	0	11.8688	0	0	0	#DIV/0!
	11.8741	0	11.8741	0	0	0	#DIV/0!
	11.88	0	11.88	0	0	0	#DIV/0!
	11.8851	0	11.8851	0	0	0	#DIV/0!
	11.8911	0	11.8911	0	0	0	#DIV/0!
	11.8966	0	11.8966	0	0	0	#DIV/0!
	11.9026	0	11.9026	0	0	0	#DIV/0!
	11.9078	0	11.9078	0	0	0	#DIV/0!
	11.9138	0	11.9138	0	0	0	#DIV/0!
	11.9188	0	11.9188	0	0	0	#DIV/0!
	11.9283	0	11.9283	0	0	0	#DIV/0!
	11.9332	0	11.9332	0	0	0	#DIV/0!
	11.9392	0	11.9392	0	0	0	#DIV/0!
	11.9443	0	11.9443	0	0	0	#DIV/0!
	11.9503	0	11.9503	0	0	0	#DIV/0!
	11.9557	0	11.9557	0	0	0	#DIV/0!
	11.9614	0	11.9614	0	0	0	#DIV/0!
	11.967	0	11.967	0	0	0	#DIV/0!
	11.9726	0	11.9726	0	0	0	#DIV/0!
	11.9779	0	11.9779	0	0	0	#DIV/0!
	11.9837	0	11.9837	0	0	0	#DIV/0!
	11.9889	0	11.9889	0	0	0	#DIV/0!
	11.9949	0	11.9949	0	0	0	#DIV/0!
	12.0002	0	12.0002	0	0	0	#DIV/0!
	12.0058	0	12.0058	0	0	0	#DIV/0!
	12.0151	0	12.0151	0	0	0	#DIV/0!
	12.0202	0	12.0202	0	0	0	#DIV/0!
	12.0262	0	12.0262	0	0	0	#DIV/0!
	12.0313	0	12.0313	0	0	0	#DIV/0!
	12.0373	0	12.0373	0	0	0	#DIV/0!
	12.0426	0	12.0426	0	0	0	#DIV/0!
	12.0484	0	12.0484	0	0	0	#DIV/0!
	12.0536	0	12.0536	0	0	0	#DIV/0!
	12.0593	0	12.0593	0	0	0	#DIV/0!
	12.0649	0	12.0649	0	0	0	#DIV/0!
	12.0706	0	12.0706	0	0	0	#DIV/0!
	12.076	0	12.076	0	0	0	#DIV/0!
	12.0816	0	12.0816	0	0	0	#DIV/0!
	12.087	0	12.087	0	0	0	#DIV/0!
	12.0963	0	12.0963	0	0	0	#DIV/0!
	12.1015	0	12.1015	0	0	0	#DIV/0!
	12.1073	0	12.1073	0	0	0	#DIV/0!
	12.1128	0	12.1128	0	0	0	#DIV/0!
	12.1182	0	12.1182	0	0	0	#DIV/0!
	12.1242	0	12.1242	0	0	0	#DIV/0!
	12.1295	0	12.1295	0	0	0	#DIV/0!
	12.1355	243	12.1355	0	0.00237863	0	0
	12.1408	243	12.1408	0	0.00237863	0	0
	12.1468	243	12.1468	0	0.00237863	0	0
	12.1519	243	12.1519	0	0.00237863	0	0
	12.1579	243	12.1579	0	0.00237863	0	0
	12.1629	243	12.1629	0	0.00237863	0	0
	12.1689	243	12.1689	0	0.00237863	0	0
	12.1776	0	12.1776	0	0	0	#DIV/0!
	12.183	0	12.183	0	0	0	#DIV/0!
	12.1889	0	12.1889	0	0	0	#DIV/0!
	12.1947	0	12.1947	0	0	0	#DIV/0!
	12.2001	0	12.2001	0	0	0	#DIV/0!
	12.2058	0	12.2058	0	0	0	#DIV/0!
	12.2111	0	12.2111	0	0	0	#DIV/0!
	12.2166	0	12.2166	0	0	0	#DIV/0!
	12.2223	0	12.2223	0	0	0	#DIV/0!
	12.2277	0	12.2277	0	0	0	#DIV/0!
	12.2336	0	12.2336	0	0	0	#DIV/0!
	12.2388	0	12.2388	0	0	0	#DIV/0!
	12.2448	0	12.2448	0	0	0	#DIV/0!
	12.2503	0	12.2503	0	0	0	#DIV/0!
	12.2559	0	12.2559	0	0	0	#DIV/0!
	12.2653	0	12.2653	0	0	0	#DIV/0!
	12.2703	0	12.2703	0	0	0	#DIV/0!
	12.2763	0	12.2763	0	0	0	#DIV/0!
	12.2815	0	12.2815	0	0	0	#DIV/0!
	12.2875	0	12.2875	0	0	0	#DIV/0!
	12.2926	0	12.2926	0	0	0	#DIV/0!
	12.2986	0	12.2986	0	0	0	#DIV/0!
	12.3039	0	12.3039	0	0	0	#DIV/0!
	12.3099	0	12.3099	0	0	0	#DIV/0!
	12.3152	0	12.3152	0	0	0	#DIV/0!
	12.3208	0	12.3208	0	0	0	#DIV/0!
	12.3268	0	12.3268	0	0	0	#DIV/0!
	12.3322	0	12.3322	0	0	0	#DIV/0!
	12.3377	0	12.3377	0	0	0	#DIV/0!
	12.3471	0	12.3471	0	0	0	#DIV/0!
	12.3526	0	12.3526	0	0	0	#DIV/0!
	12.3585	0	12.3585	0	0	0	#DIV/0!
	12.3645	0	12.3645	0	0	0	#DIV/0!
	12.3698	0	12.3698	0	0	0	#DIV/0!
	12.3757	0	12.3757	0	0	0	#DIV/0!
	12.3811	0	12.3811	0	0	0	#DIV/0!
	12.3869	0	12.3869	0	0	0	#DIV/0!
	12.3924	0	12.3924	0	0	0	#DIV/0!
	12.3983	0	12.3983	0	0	0	#DIV/0!
	12.4035	0	12.4035	0	0	0	#DIV/0!
	12.4095	0	12.4095	0	0	0	#DIV/0!
	12.4146	0	12.4146	0	0	0	#DIV/0!
	12.4206	0	12.4206	0	0	0	#DIV/0!
	12.4294	0	12.4294	0	0	0	#DIV/0!
	12.4354	0	12.4354	0	0	0	#DIV/0!
	12.4407	0	12.4407	0	0	0	#DIV/0!
	12.4467	0	12.4467	0	0	0	#DIV/0!
	12.4519	0	12.4519	0	0	0	#DIV/0!
	12.4579	0	12.4579	0	0	0	#DIV/0!
	12.4633	0	12.4633	0	0	0	#DIV/0!
	12.4692	0	12.4692	0	0	0	#DIV/0!
	12.4748	0	12.4748	0	0	0	#DIV/0!
	12.4803	0	12.4803	0	0	0	#DIV/0!
	12.4859	0	12.4859	0	0	0	#DIV/0!
	12.4916	0	12.4916	0	0	0	#DIV/0!
	12.4973	0	12.4973	0	0	0	#DIV/0!
	12.5031	0	12.5031	0	0	0	#DIV/0!
	12.512	0	12.512	0	0	0	#DIV/0!
	12.5176	0	12.5176	0	0	0	#DIV/0!
	12.5236	0	12.5236	0	0	0	#DIV/0!
	12.529	0	12.529	0	0	0	#DIV/0!
	12.535	0	12.535	0	0	0	#DIV/0!
	12.5401	0	12.5401	0	0	0	#DIV/0!
	12.5461	0	12.5461	0	0	0	#DIV/0!
	12.5516	0	12.5516	0	0	0	#DIV/0!
	12.5572	0	12.5572	0	0	0	#DIV/0!
	12.5626	0	12.5626	0	0	0	#DIV/0!
	12.5677	0	12.5677	0	0	0	#DIV/0!
	12.5732	0	12.5732	0	0	0	#DIV/0!
	12.5781	0	12.5781	0	0	0	#DIV/0!
	12.5835	246	12.5835	0	0.002408	0	0
	12.5886	246	12.5886	0	0.002408	0	0
	12.5973	246	12.5973	0	0.002408	0	0
	12.6026	246	12.6026	0	0.002408	0	0
	12.6072	246	12.6072	0	0.002408	0	0
	12.6122	477	12.6122	0	0.00466917	0	0
	12.617	477	12.617	0	0.00466917	0	0
	12.6216	231	12.6216	0	0.00226117	0	0
	12.6261	231	12.6261	0	0.00226117	0	0
	12.6304	231	12.6304	0	0.00226117	0	0
	12.6348	231	12.6348	0	0.00226117	0	0
	12.6391	231	12.6391	0	0.00226117	0	0
	12.6433	0	12.6433	0	0	0	#DIV/0!
	12.6474	0	12.6474	0	0	0	#DIV/0!
	12.6514	0	12.6514	0	0	0	#DIV/0!
	12.6554	0	12.6554	0	0	0	#DIV/0!
	12.6593	0	12.6593	0	0	0	#DIV/0!
	12.6632	0	12.6632	0	0	0	#DIV/0!
	12.6671	0	12.6671	0	0	0	#DIV/0!
	12.6709	0	12.6709	0	0	0	#DIV/0!
	12.6781	0	12.6781	238	0	0.00105773	#DIV/0!
	12.6818	0	12.6818	238	0	0.00105773	#DIV/0!
	12.6855	0	12.6855	238	0	0.00105773	#DIV/0!
	12.6891	0	12.6891	238	0	0.00105773	#DIV/0!
	12.6927	0	12.6927	238	0	0.00105773	#DIV/0!
	12.6964	0	12.6964	238	0	0.00105773	#DIV/0!
	12.6999	0	12.6999	238	0	0.00105773	#DIV/0!
	12.7035	0	12.7035	0	0	0	#DIV/0!
	12.7071	0	12.7071	0	0	0	#DIV/0!
	12.7107	0	12.7107	0	0	0	#DIV/0!
	12.7143	0	12.7143	0	0	0	#DIV/0!
	12.7179	0	12.7179	0	0	0	#DIV/0!
	12.7215	0	12.7215	0	0	0	#DIV/0!
	12.725	0	12.725	0	0	0	#DIV/0!
	12.7286	0	12.7286	0	0	0	#DIV/0!
	12.7322	0	12.7322	0	0	0	#DIV/0!
	12.7358	0	12.7358	0	0	0	#DIV/0!
	12.7394	0	12.7394	0	0	0	#DIV/0!
	12.743	0	12.743	0	0	0	#DIV/0!
	12.7466	0	12.7466	0	0	0	#DIV/0!
	12.7502	0	12.7502	0	0	0	#DIV/0!
	12.7539	0	12.7539	0	0	0	#DIV/0!
	12.761	0	12.761	0	0	0	#DIV/0!
	12.7646	0	12.7646	0	0	0	#DIV/0!
	12.7683	0	12.7683	0	0	0	#DIV/0!
	12.772	0	12.772	0	0	0	#DIV/0!
	12.7756	0	12.7756	0	0	0	#DIV/0!
	12.7793	0	12.7793	0	0	0	#DIV/0!
	12.783	0	12.783	0	0	0	#DIV/0!
	12.7867	0	12.7867	0	0	0	#DIV/0!
	12.7905	0	12.7905	0	0	0	#DIV/0!
	12.7943	0	12.7943	0	0	0	#DIV/0!
	12.7981	0	12.7981	0	0	0	#DIV/0!
	12.802	0	12.802	0	0	0	#DIV/0!
	12.8058	0	12.8058	0	0	0	#DIV/0!
	12.8097	0	12.8097	0	0	0	#DIV/0!
	12.8137	0	12.8137	0	0	0	#DIV/0!
	12.8176	0	12.8176	0	0	0	#DIV/0!
	12.8216	0	12.8216	0	0	0	#DIV/0!
	12.8257	0	12.8257	0	0	0	#DIV/0!
	12.8297	0	12.8297	284	0	0.00126216	#DIV/0!
	12.8338	0	12.8338	284	0	0.00126216	#DIV/0!
	12.8379	0	12.8379	284	0	0.00126216	#DIV/0!
	12.8454	0	12.8454	284	0	0.00126216	#DIV/0!
	12.8496	0	12.8496	284	0	0.00126216	#DIV/0!
	12.8538	0	12.8538	284	0	0.00126216	#DIV/0!
	12.858	0	12.858	284	0	0.00126216	#DIV/0!
	12.8623	0	12.8623	0	0	0	#DIV/0!
	12.8666	0	12.8666	0	0	0	#DIV/0!
	12.8709	0	12.8709	0	0	0	#DIV/0!
	12.8754	0	12.8754	0	0	0	#DIV/0!
	12.8797	0	12.8797	0	0	0	#DIV/0!
	12.8841	0	12.8841	0	0	0	#DIV/0!
	12.8886	0	12.8886	0	0	0	#DIV/0!
	12.893	0	12.893	0	0	0	#DIV/0!
	12.8975	0	12.8975	0	0	0	#DIV/0!
	12.9021	0	12.9021	0	0	0	#DIV/0!
	12.9065	0	12.9065	0	0	0	#DIV/0!
	12.9112	0	12.9112	0	0	0	#DIV/0!
	12.9157	0	12.9157	0	0	0	#DIV/0!
	12.9201	0	12.9201	0	0	0	#DIV/0!
	12.9282	0	12.9282	0	0	0	#DIV/0!
	12.9327	0	12.9327	0	0	0	#DIV/0!
	12.9376	0	12.9376	0	0	0	#DIV/0!
	12.942	0	12.942	0	0	0	#DIV/0!
	12.9469	0	12.9469	0	0	0	#DIV/0!
	12.9514	0	12.9514	0	0	0	#DIV/0!
	12.9561	0	12.9561	0	0	0	#DIV/0!
	12.9608	0	12.9608	0	0	0	#DIV/0!
	12.9658	0	12.9658	0	0	0	#DIV/0!
	12.9704	0	12.9704	0	0	0	#DIV/0!
	12.9752	0	12.9752	0	0	0	#DIV/0!
	12.98	0	12.98	0	0	0	#DIV/0!
	12.9847	0	12.9847	0	0	0	#DIV/0!
	12.9894	0	12.9894	0	0	0	#DIV/0!
	12.9944	0	12.9944	0	0	0	#DIV/0!
	12.9988	0	12.9988	0	0	0	#DIV/0!
	13.0039	0	13.0039	0	0	0	#DIV/0!
	13.0121	0	13.0121	0	0	0	#DIV/0!
	13.0169	0	13.0169	0	0	0	#DIV/0!
	13.0218	0	13.0218	0	0	0	#DIV/0!
	13.0265	0	13.0265	0	0	0	#DIV/0!
	13.0316	0	13.0316	0	0	0	#DIV/0!
	13.0363	0	13.0363	0	0	0	#DIV/0!
	13.0412	0	13.0412	0	0	0	#DIV/0!
	13.0462	0	13.0462	0	0	0	#DIV/0!
	13.0508	0	13.0508	0	0	0	#DIV/0!
	13.0559	0	13.0559	0	0	0	#DIV/0!
	13.0607	0	13.0607	0	0	0	#DIV/0!
	13.0654	0	13.0654	0	0	0	#DIV/0!
	13.0704	0	13.0704	0	0	0	#DIV/0!
	13.0752	0	13.0752	0	0	0	#DIV/0!
	13.0798	0	13.0798	0	0	0	#DIV/0!
	13.0848	0	13.0848	0	0	0	#DIV/0!
	13.0898	0	13.0898	0	0	0	#DIV/0!
	13.0981	0	13.0981	0	0	0	#DIV/0!
	13.1029	0	13.1029	0	0	0	#DIV/0!
	13.1078	0	13.1078	0	0	0	#DIV/0!
	13.1127	0	13.1127	0	0	0	#DIV/0!
	13.1175	0	13.1175	0	0	0	#DIV/0!
	13.1228	0	13.1228	0	0	0	#DIV/0!
	13.1274	0	13.1274	0	0	0	#DIV/0!
	13.1325	0	13.1325	0	0	0	#DIV/0!
	13.1371	0	13.1371	0	0	0	#DIV/0!
	13.1421	0	13.1421	0	0	0	#DIV/0!
	13.1469	0	13.1469	0	0	0	#DIV/0!
	13.1519	0	13.1519	0	0	0	#DIV/0!
	13.1567	0	13.1567	0	0	0	#DIV/0!
	13.1617	0	13.1617	0	0	0	#DIV/0!
	13.1665	0	13.1665	0	0	0	#DIV/0!
	13.1714	0	13.1714	0	0	0	#DIV/0!
	13.1807	0	13.1807	0	0	0	#DIV/0!
	13.185	0	13.185	0	0	0	#DIV/0!
	13.1906	0	13.1906	0	0	0	#DIV/0!
	13.195	0	13.195	0	0	0	#DIV/0!
	13.2001	0	13.2001	0	0	0	#DIV/0!
	13.2051	0	13.2051	0	0	0	#DIV/0!
	13.21	0	13.21	0	0	0	#DIV/0!
	13.2148	0	13.2148	0	0	0	#DIV/0!
	13.22	0	13.22	0	0	0	#DIV/0!
	13.2247	0	13.2247	0	0	0	#DIV/0!
	13.2302	0	13.2302	0	0	0	#DIV/0!
	13.2347	230	13.2347	0	0.00225138	0	0
	13.2402	230	13.2402	0	0.00225138	0	0
	13.2447	230	13.2447	0	0.00225138	0	0
	13.2502	230	13.2502	0	0.00225138	0	0
	13.2546	230	13.2546	0	0.00225138	0	0
	13.2636	230	13.2636	0	0.00225138	0	0
	13.268	230	13.268	0	0.00225138	0	0
	13.2733	0	13.2733	0	0	0	#DIV/0!
	13.2781	0	13.2781	0	0	0	#DIV/0!
	13.2832	0	13.2832	0	0	0	#DIV/0!
	13.2882	0	13.2882	0	0	0	#DIV/0!
	13.2931	0	13.2931	0	0	0	#DIV/0!
	13.2981	0	13.2981	0	0	0	#DIV/0!
	13.3031	0	13.3031	0	0	0	#DIV/0!
	13.308	0	13.308	0	0	0	#DIV/0!
	13.3129	0	13.3129	0	0	0	#DIV/0!
	13.3178	0	13.3178	0	0	0	#DIV/0!
	13.3228	246	13.3228	0	0.002408	0	0
	13.3275	246	13.3275	0	0.002408	0	0
	13.3327	246	13.3327	0	0.002408	0	0
	13.3374	246	13.3374	0	0.002408	0	0
	13.3459	246	13.3459	0	0.002408	0	0
	13.3507	246	13.3507	0	0.002408	0	0
	13.3558	246	13.3558	252	0.002408	0.00111995	1.02439
	13.3606	0	13.3606	252	0	0.00111995	#DIV/0!
	13.3657	0	13.3657	252	0	0.00111995	#DIV/0!
	13.3703	0	13.3703	252	0	0.00111995	#DIV/0!
	13.3753	0	13.3753	252	0	0.00111995	#DIV/0!
	13.3801	0	13.3801	252	0	0.00111995	#DIV/0!
	13.3852	0	13.3852	252	0	0.00111995	#DIV/0!
	13.3901	0	13.3901	0	0	0	#DIV/0!
	13.3951	0	13.3951	0	0	0	#DIV/0!
	13.4001	0	13.4001	0	0	0	#DIV/0!
	13.4048	0	13.4048	0	0	0	#DIV/0!
	13.41	0	13.41	0	0	0	#DIV/0!
	13.4147	0	13.4147	0	0	0	#DIV/0!
	13.42	0	13.42	0	0	0	#DIV/0!
	13.428	0	13.428	0	0	0	#DIV/0!
	13.4331	0	13.4331	0	0	0	#DIV/0!
	13.4377	0	13.4377	0	0	0	#DIV/0!
	13.4429	0	13.4429	0	0	0	#DIV/0!
	13.4477	0	13.4477	0	0	0	#DIV/0!
	13.4527	0	13.4527	0	0	0	#DIV/0!
	13.4576	0	13.4576	0	0	0	#DIV/0!
	13.4624	0	13.4624	0	0	0	#DIV/0!
	13.4673	0	13.4673	0	0	0	#DIV/0!
	13.4724	0	13.4724	0	0	0	#DIV/0!
	13.4774	0	13.4774	0	0	0	#DIV/0!
	13.4824	0	13.4824	0	0	0	#DIV/0!
	13.4874	0	13.4874	0	0	0	#DIV/0!
	13.4923	0	13.4923	0	0	0	#DIV/0!
	13.4973	0	13.4973	0	0	0	#DIV/0!
	13.5023	0	13.5023	0	0	0	#DIV/0!
	13.5105	0	13.5105	0	0	0	#DIV/0!
	13.5154	0	13.5154	0	0	0	#DIV/0!
	13.5203	0	13.5203	273	0	0.00121328	#DIV/0!
	13.5252	0	13.5252	273	0	0.00121328	#DIV/0!
	13.5301	0	13.5301	273	0	0.00121328	#DIV/0!
	13.5347	0	13.5347	273	0	0.00121328	#DIV/0!
	13.5395	0	13.5395	273	0	0.00121328	#DIV/0!
	13.5441	0	13.5441	273	0	0.00121328	#DIV/0!
	13.5487	0	13.5487	273	0	0.00121328	#DIV/0!
	13.5532	0	13.5532	0	0	0	#DIV/0!
	13.5576	0	13.5576	0	0	0	#DIV/0!
	13.5618	0	13.5618	0	0	0	#DIV/0!
	13.566	0	13.566	0	0	0	#DIV/0!
	13.5701	0	13.5701	0	0	0	#DIV/0!
	13.574	0	13.574	0	0	0	#DIV/0!
	13.5779	0	13.5779	0	0	0	#DIV/0!
	13.5817	0	13.5817	0	0	0	#DIV/0!
	13.5854	0	13.5854	0	0	0	#DIV/0!
	13.5925	0	13.5925	0	0	0	#DIV/0!
	13.5961	0	13.5961	0	0	0	#DIV/0!
	13.5997	0	13.5997	0	0	0	#DIV/0!
	13.6032	0	13.6032	0	0	0	#DIV/0!
	13.6068	0	13.6068	0	0	0	#DIV/0!
	13.6104	0	13.6104	0	0	0	#DIV/0!
	13.614	0	13.614	0	0	0	#DIV/0!
	13.6176	0	13.6176	0	0	0	#DIV/0!
	13.6211	0	13.6211	0	0	0	#DIV/0!
	13.6247	0	13.6247	0	0	0	#DIV/0!
	13.6283	0	13.6283	0	0	0	#DIV/0!
	13.6319	0	13.6319	0	0	0	#DIV/0!
	13.6355	0	13.6355	0	0	0	#DIV/0!
	13.639	0	13.639	0	0	0	#DIV/0!
	13.6426	0	13.6426	0	0	0	#DIV/0!
	13.6462	0	13.6462	0	0	0	#DIV/0!
	13.6498	0	13.6498	0	0	0	#DIV/0!
	13.6534	0	13.6534	0	0	0	#DIV/0!
	13.657	0	13.657	0	0	0	#DIV/0!
	13.6605	0	13.6605	0	0	0	#DIV/0!
	13.6641	0	13.6641	0	0	0	#DIV/0!
	13.6677	0	13.6677	0	0	0	#DIV/0!
	13.6713	0	13.6713	0	0	0	#DIV/0!
	13.6783	0	13.6783	0	0	0	#DIV/0!
	13.6819	0	13.6819	0	0	0	#DIV/0!
	13.6855	0	13.6855	0	0	0	#DIV/0!
	13.6891	0	13.6891	0	0	0	#DIV/0!
	13.6927	0	13.6927	0	0	0	#DIV/0!
	13.6962	0	13.6962	0	0	0	#DIV/0!
	13.6998	0	13.6998	0	0	0	#DIV/0!
	13.7034	0	13.7034	0	0	0	#DIV/0!
	13.707	0	13.707	0	0	0	#DIV/0!
	13.7106	0	13.7106	0	0	0	#DIV/0!
	13.7142	0	13.7142	0	0	0	#DIV/0!
	13.7177	0	13.7177	0	0	0	#DIV/0!
	13.7213	0	13.7213	0	0	0	#DIV/0!
	13.7249	0	13.7249	0	0	0	#DIV/0!
	13.7285	0	13.7285	0	0	0	#DIV/0!
	13.7321	0	13.7321	0	0	0	#DIV/0!
	13.7356	0	13.7356	0	0	0	#DIV/0!
	13.7392	0	13.7392	0	0	0	#DIV/0!
	13.7429	0	13.7429	0	0	0	#DIV/0!
	13.7467	0	13.7467	0	0	0	#DIV/0!
	13.7505	0	13.7505	0	0	0	#DIV/0!
	13.7543	0	13.7543	0	0	0	#DIV/0!
	13.7616	0	13.7616	0	0	0	#DIV/0!
	13.7655	0	13.7655	0	0	0	#DIV/0!
	13.7696	0	13.7696	0	0	0	#DIV/0!
	13.7736	0	13.7736	0	0	0	#DIV/0!
	13.7777	0	13.7777	0	0	0	#DIV/0!
	13.7818	0	13.7818	0	0	0	#DIV/0!
	13.786	0	13.786	0	0	0	#DIV/0!
	13.7901	0	13.7901	0	0	0	#DIV/0!
	13.7943	0	13.7943	0	0	0	#DIV/0!
	13.7984	0	13.7984	0	0	0	#DIV/0!
	13.8028	0	13.8028	0	0	0	#DIV/0!
	13.8071	0	13.8071	0	0	0	#DIV/0!
	13.8114	0	13.8114	0	0	0	#DIV/0!
	13.8159	0	13.8159	0	0	0	#DIV/0!
	13.8201	0	13.8201	0	0	0	#DIV/0!
	13.8246	0	13.8246	0	0	0	#DIV/0!
	13.8288	0	13.8288	0	0	0	#DIV/0!
	13.8333	0	13.8333	0	0	0	#DIV/0!
	13.8375	0	13.8375	0	0	0	#DIV/0!
	13.8456	0	13.8456	0	0	0	#DIV/0!
	13.8498	0	13.8498	0	0	0	#DIV/0!
	13.8543	0	13.8543	0	0	0	#DIV/0!
	13.8588	0	13.8588	0	0	0	#DIV/0!
	13.8632	0	13.8632	0	0	0	#DIV/0!
	13.8677	0	13.8677	0	0	0	#DIV/0!
	13.8721	0	13.8721	0	0	0	#DIV/0!
	13.8767	0	13.8767	0	0	0	#DIV/0!
	13.8811	0	13.8811	274	0	0.00121772	#DIV/0!
	13.8856	0	13.8856	274	0	0.00121772	#DIV/0!
	13.8901	0	13.8901	274	0	0.00121772	#DIV/0!
	13.8945	0	13.8945	274	0	0.00121772	#DIV/0!
	13.8991	0	13.8991	274	0	0.00121772	#DIV/0!
	13.9035	0	13.9035	274	0	0.00121772	#DIV/0!
	13.908	0	13.908	274	0	0.00121772	#DIV/0!
	13.9124	0	13.9124	0	0	0	#DIV/0!
	13.9171	0	13.9171	0	0	0	#DIV/0!
	13.9214	0	13.9214	0	0	0	#DIV/0!
	13.9294	0	13.9294	0	0	0	#DIV/0!
	13.9337	0	13.9337	0	0	0	#DIV/0!
	13.9383	0	13.9383	0	0	0	#DIV/0!
	13.9425	0	13.9425	0	0	0	#DIV/0!
	13.9472	0	13.9472	0	0	0	#DIV/0!
	13.9515	0	13.9515	0	0	0	#DIV/0!
	13.9561	0	13.9561	0	0	0	#DIV/0!
	13.9604	0	13.9604	0	0	0	#DIV/0!
	13.965	0	13.965	0	0	0	#DIV/0!
	13.9695	0	13.9695	0	0	0	#DIV/0!
	13.9741	0	13.9741	0	0	0	#DIV/0!
	13.9785	0	13.9785	0	0	0	#DIV/0!
	13.9831	0	13.9831	0	0	0	#DIV/0!
	13.9876	0	13.9876	0	0	0	#DIV/0!
	13.9921	0	13.9921	0	0	0	#DIV/0!
	13.9967	0	13.9967	0	0	0	#DIV/0!
	14.0012	0	14.0012	0	0	0	#DIV/0!
	14.0056	0	14.0056	0	0	0	#DIV/0!
	14.0138	0	14.0138	0	0	0	#DIV/0!
	14.018	0	14.018	0	0	0	#DIV/0!
	14.0228	0	14.0228	0	0	0	#DIV/0!
	14.0271	0	14.0271	0	0	0	#DIV/0!
	14.0318	0	14.0318	0	0	0	#DIV/0!
	14.0362	0	14.0362	0	0	0	#DIV/0!
	14.0411	0	14.0411	0	0	0	#DIV/0!
	14.0454	0	14.0454	0	0	0	#DIV/0!
	14.0503	0	14.0503	252	0	0.00111995	#DIV/0!
	14.0546	0	14.0546	252	0	0.00111995	#DIV/0!
	14.0593	0	14.0593	252	0	0.00111995	#DIV/0!
	14.0638	0	14.0638	252	0	0.00111995	#DIV/0!
	14.0684	0	14.0684	252	0	0.00111995	#DIV/0!
	14.0728	0	14.0728	252	0	0.00111995	#DIV/0!
	14.0775	0	14.0775	252	0	0.00111995	#DIV/0!
	14.0819	0	14.0819	0	0	0	#DIV/0!
	14.0865	0	14.0865	0	0	0	#DIV/0!
	14.0946	0	14.0946	0	0	0	#DIV/0!
	14.099	0	14.099	0	0	0	#DIV/0!
	14.1035	0	14.1035	0	0	0	#DIV/0!
	14.1082	0	14.1082	0	0	0	#DIV/0!
	14.1129	0	14.1129	0	0	0	#DIV/0!
	14.1174	0	14.1174	0	0	0	#DIV/0!
	14.122	0	14.122	0	0	0	#DIV/0!
	14.1265	0	14.1265	0	0	0	#DIV/0!
	14.1312	0	14.1312	0	0	0	#DIV/0!
	14.1358	0	14.1358	0	0	0	#DIV/0!
	14.1401	0	14.1401	0	0	0	#DIV/0!
	14.1449	0	14.1449	0	0	0	#DIV/0!
	14.1494	0	14.1494	0	0	0	#DIV/0!
	14.1542	0	14.1542	0	0	0	#DIV/0!
	14.1586	0	14.1586	0	0	0	#DIV/0!
	14.1632	0	14.1632	0	0	0	#DIV/0!
	14.1674	0	14.1674	0	0	0	#DIV/0!
	14.1724	0	14.1724	0	0	0	#DIV/0!
	14.1801	0	14.1801	0	0	0	#DIV/0!
	14.1847	0	14.1847	0	0	0	#DIV/0!
	14.1893	0	14.1893	0	0	0	#DIV/0!
	14.1939	0	14.1939	0	0	0	#DIV/0!
	14.1984	0	14.1984	0	0	0	#DIV/0!
	14.2029	0	14.2029	0	0	0	#DIV/0!
	14.2074	0	14.2074	0	0	0	#DIV/0!
	14.2119	0	14.2119	0	0	0	#DIV/0!
	14.2164	0	14.2164	0	0	0	#DIV/0!
	14.2209	0	14.2209	0	0	0	#DIV/0!
	14.2253	0	14.2253	0	0	0	#DIV/0!
	14.2298	0	14.2298	0	0	0	#DIV/0!
	14.2342	0	14.2342	0	0	0	#DIV/0!
	14.2387	0	14.2387	0	0	0	#DIV/0!
	14.2432	0	14.2432	0	0	0	#DIV/0!
	14.2477	0	14.2477	0	0	0	#DIV/0!
	14.2521	0	14.2521	0	0	0	#DIV/0!
	14.26	0	14.26	0	0	0	#DIV/0!
	14.2644	0	14.2644	0	0	0	#DIV/0!
	14.2691	0	14.2691	0	0	0	#DIV/0!
	14.2734	0	14.2734	0	0	0	#DIV/0!
	14.278	0	14.278	0	0	0	#DIV/0!
	14.2824	0	14.2824	0	0	0	#DIV/0!
	14.287	0	14.287	0	0	0	#DIV/0!
	14.2914	0	14.2914	0	0	0	#DIV/0!
	14.296	0	14.296	0	0	0	#DIV/0!
	14.3006	0	14.3006	0	0	0	#DIV/0!
	14.3053	0	14.3053	0	0	0	#DIV/0!
	14.3098	0	14.3098	0	0	0	#DIV/0!
	14.3145	0	14.3145	0	0	0	#DIV/0!
	14.3191	0	14.3191	349	0	0.00155104	#DIV/0!
	14.3237	0	14.3237	349	0	0.00155104	#DIV/0!
	14.3283	273	14.3283	616	0.00267229	0.00273765	2.25641
	14.3327	556	14.3327	1063	0.00544247	0.00472422	1.91187
	14.3373	1487	14.3373	1063	0.0145557	0.00472422	0.714862
	14.3456	2006	14.3456	1527	0.019636	0.00678635	0.761216
	14.3501	3218	14.3501	3199	0.0314998	0.0142171	0.994096
	14.3546	5152	14.3546	5147	0.050431	0.0228745	0.99903
	14.3591	8096	14.3591	7993	0.0792486	0.0355228	0.987278
	14.3636	12705	14.3636	12498	0.124364	0.055544	0.983707
	14.368	19124	14.368	18960	0.187198	0.0842627	0.991424
	14.3724	27148	14.3724	28172	0.265741	0.125203	1.03772
	14.3768	40225	14.3768	42726	0.393747	0.189884	1.06218
	14.3813	58500	14.3813	59908	0.572634	0.266245	1.02407
	14.3858	82590	14.3858	84563	0.808442	0.375818	1.02389
	14.3901	114716	14.3901	117909	1.12291	0.524015	1.02783
	14.3943	160508	14.3943	167351	1.57115	0.743747	1.04263
	14.3985	219619	14.3985	227615	2.14977	1.01157	1.03641
	14.4025	299174	14.4025	311784	2.9285	1.38564	1.04215
	14.4064	395164	14.4064	423116	3.86811	1.88043	1.07074
	14.41	510127	14.41	563054	4.99344	2.50234	1.10375
	14.4136	701426	14.4136	812314	6.86599	3.61011	1.15809
	14.4172	939414	14.4172	1135086	9.19556	5.04459	1.20829
	14.4208	1219387	14.4208	1536755	11.9361	6.8297	1.26027
	14.4278	1531896	14.4278	2003526	14.9951	8.90414	1.30787
	14.4314	1892152	14.4314	2553142	18.5216	11.3468	1.34933
	14.435	2310199	14.435	3239308	22.6137	14.3962	1.40218
	14.4386	2763196	14.4386	3970663	27.0479	17.6466	1.43698
	14.4421	3218009	14.4421	4771386	31.4999	21.2052	1.48271
	14.4457	3691073	14.4457	5591965	36.1305	24.852	1.515
	14.4493	4187879	14.4493	6531393	40.9935	29.027	1.55959
	14.4529	4728950	14.4529	7573827	46.2899	33.6599	1.60159
	14.4565	5278652	14.4565	8704759	51.6707	38.686	1.64905
	14.4601	5855680	14.4601	9835738	57.319	43.7123	1.67969
	14.4636	6410996	14.4636	11103469	62.7548	49.3464	1.73194
	14.4672	6986992	14.4672	12355660	68.393	54.9115	1.76838
	14.4708	7497551	14.4708	13567483	73.3907	60.2971	1.80959
	14.4744	8055657	14.4744	14800700	78.8537	65.7778	1.83731
	14.478	8585707	14.478	16076441	84.0422	71.4475	1.87247
	14.4815	9030217	14.4815	17105093	88.3933	76.019	1.89421
	14.4851	9248240	14.4851	17890617	90.5275	79.5101	1.93449
	14.4887	9536897	14.4887	18641168	93.353	82.8457	1.95464
	14.4923	9728206	14.4923	19337875	95.2257	85.9421	1.98782
	14.4959	9948224	14.4959	20111454	97.3794	89.38	2.02161
	14.4995	10016761	14.4995	20627668	98.0502	91.6742	2.05932
	14.503	10122149	14.503	21059095	99.0818	93.5916	2.0805
	14.5086	10049610	14.5086	21356858	98.3718	94.9149	2.12514
	14.5122	10215948	14.5122	21914436	100	97.3929	2.14512
	14.5158	10203324	14.5158	22242349	99.8764	98.8502	2.17991
	14.5194	10220778	14.5194	22501063	100.047	100	2.2015
	14.523	10067715	14.523	22366480	98.549	99.4019	2.2216
	14.5265	9890863	14.5265	22307502	96.8179	99.1398	2.25536
	14.5301	9549150	14.5301	21839809	93.473	97.0612	2.28709
	14.5337	9408697	14.5337	21627356	92.0981	96.117	2.29866
	14.5373	9073896	14.5373	21060725	88.8209	93.5988	2.32102
	14.5409	8754746	14.5409	20324109	85.6969	90.3251	2.3215
	14.5444	8347597	14.5444	19486806	81.7114	86.6039	2.33442
	14.548	8086837	14.548	18943996	79.1589	84.1916	2.34257
	14.5516	7813585	14.5516	18211965	76.4842	80.9382	2.33081
	14.5552	7513560	14.5552	17569923	73.5474	78.0849	2.33843
	14.5588	7124636	14.5588	16775695	69.7403	74.5551	2.3546
	14.5624	6764739	14.5624	15935592	66.2174	70.8215	2.35568
	14.5659	6450343	14.5659	15299654	63.1399	67.9952	2.37191
	14.5695	6162605	14.5695	14712189	60.3234	65.3844	2.38733
	14.5731	5803693	14.5731	13881792	56.8101	61.6939	2.39189
	14.5767	5461151	14.5767	13095875	53.4571	58.2011	2.39801
	14.5803	5109485	14.5803	12301383	50.0148	54.6702	2.40756
	14.5838	4792029	14.5838	11480795	46.9073	51.0233	2.39581
	14.5874	4491700	14.5874	10791181	43.9675	47.9585	2.40247
	14.5932	4176553	14.5932	10068868	40.8827	44.7484	2.41081
	14.5968	3849156	14.5968	9230240	37.6779	41.0214	2.39799
	14.6004	3543337	14.6004	8538187	34.6844	37.9457	2.40965
	14.604	3256331	14.604	7880730	31.875	35.0238	2.42013
	14.6075	3077843	14.6075	7392501	30.1278	32.854	2.40184
	14.6111	2880584	14.6111	6903233	28.1969	30.6796	2.39647
	14.6147	2699707	14.6147	6451644	26.4264	28.6726	2.38976
	14.6183	2513335	14.6183	5982461	24.6021	26.5875	2.38029
	14.6219	2363390	14.6219	5602860	23.1343	24.9004	2.37069
	14.6255	2216934	14.6255	5239968	21.7007	23.2876	2.36361
	14.629	2089094	14.629	4909402	20.4493	21.8185	2.35001
	14.6326	1933690	14.6326	4552092	18.9282	20.2306	2.3541
	14.6362	1822909	14.6362	4261252	17.8438	18.938	2.33761
	14.6398	1704788	14.6398	3984908	16.6875	17.7099	2.33748
	14.6434	1619819	14.6434	3759420	15.8558	16.7077	2.32089
	14.6469	1519170	14.6469	3534798	14.8706	15.7095	2.3268
	14.6505	1446392	14.6505	3333410	14.1582	14.8145	2.30464
	14.6541	1368411	14.6541	3145334	13.3949	13.9786	2.29853
	14.6577	1307544	14.6577	2979484	12.799	13.2415	2.27869
	14.6613	1244217	14.6613	2829343	12.1792	12.5743	2.27399
	14.6649	1196670	14.6649	2691310	11.7137	11.9608	2.249
	14.6684	1128903	14.6684	2544654	11.0504	11.309	2.25409
	14.672	1080059	14.672	2425889	10.5723	10.7812	2.24607
	14.6791	1033935	14.6791	2315175	10.1208	10.2892	2.23919
	14.6826	993411	14.6826	2210290	9.72412	9.82305	2.22495
	14.6862	950924	14.6862	2119967	9.30823	9.42163	2.22938
	14.6898	922961	14.6898	2044218	9.03451	9.08498	2.21485
	14.6934	891818	14.6934	1976651	8.72966	8.7847	2.21643
	14.697	869687	14.697	1921863	8.51303	8.54121	2.20983
	14.7006	849636	14.7006	1873276	8.31676	8.32528	2.2048
	14.7041	828183	14.7041	1817409	8.10677	8.07699	2.19445
	14.7077	805436	14.7077	1758888	7.8841	7.81691	2.18377
	14.7113	783231	14.7113	1709922	7.66675	7.59929	2.18316
	14.7149	766385	14.7149	1671673	7.50185	7.42931	2.18124
	14.7185	755684	14.7185	1641243	7.3971	7.29407	2.17186
	14.722	748953	14.722	1612063	7.33121	7.16439	2.15242
	14.7256	733331	14.7256	1575754	7.1783	7.00302	2.14876
	14.7292	721569	14.7292	1554767	7.06316	6.90975	2.1547
	14.7328	711193	14.7328	1537187	6.9616	6.83162	2.16142
	14.7364	703399	14.7364	1512642	6.8853	6.72254	2.15048
	14.74	687973	14.74	1484384	6.7343	6.59695	2.15762
	14.7435	671152	14.7435	1457670	6.56965	6.47823	2.17189
	14.7471	653424	14.7471	1426792	6.39612	6.341	2.18356
	14.7507	637122	14.7507	1394226	6.23654	6.19627	2.18832
	14.7543	619509	14.7543	1363175	6.06414	6.05827	2.20041
	14.7613	606952	14.7613	1326646	5.94122	5.89593	2.18575
	14.7649	589453	14.7649	1290094	5.76993	5.73348	2.18863
	14.7685	571681	14.7685	1261595	5.59597	5.60682	2.20682
	14.7721	557191	14.7721	1226726	5.45413	5.45186	2.20163
	14.7757	549884	14.7757	1205053	5.3826	5.35554	2.19147
	14.7792	536685	14.7792	1180036	5.2534	5.24436	2.19875
	14.7828	520505	14.7828	1145900	5.09502	5.09265	2.20152
	14.7864	505783	14.7864	1120905	4.95092	4.98156	2.21618
	14.79	490847	14.79	1096104	4.80471	4.87134	2.23309
	14.7936	481116	14.7936	1064590	4.70946	4.73129	2.21275
	14.7971	469868	14.7971	1037401	4.59936	4.61045	2.20786
	14.8007	453214	14.8007	1007981	4.43634	4.4797	2.22407
	14.8043	440559	14.8043	985863	4.31246	4.38141	2.23775
	14.8079	430128	14.8079	960588	4.21036	4.26908	2.23326
	14.8115	415779	14.8115	930449	4.0699	4.13513	2.23785
	14.8151	406742	14.8151	907558	3.98144	4.0334	2.23129
	14.8186	390290	14.8186	873720	3.8204	3.88302	2.23864
	14.8222	377519	14.8222	850680	3.69539	3.78062	2.25334
	14.8258	364816	14.8258	828362	3.57104	3.68143	2.27063
	14.8294	354163	14.8294	796592	3.46677	3.54024	2.24922
	14.833	343465	14.833	774215	3.36205	3.44079	2.25413
	14.8365	330646	14.8365	745666	3.23657	3.31391	2.25518
	14.8436	320386	14.8436	715861	3.13614	3.18145	2.23437
	14.8472	309139	14.8472	699483	3.02604	3.10867	2.26268
	14.8508	298115	14.8508	669520	2.91813	2.9755	2.24584
	14.8543	286131	14.8543	639781	2.80083	2.84334	2.23597
	14.8579	274752	14.8579	614037	2.68944	2.72892	2.23488
	14.8615	262313	14.8615	590132	2.56768	2.62268	2.24972
	14.8651	256162	14.8651	570347	2.50747	2.53476	2.22651
	14.8687	248263	14.8687	555465	2.43015	2.46862	2.23741
	14.8722	241856	14.8722	536404	2.36744	2.38391	2.21787
	14.8758	231272	14.8758	515370	2.26383	2.29043	2.22842
	14.8794	224968	14.8794	496609	2.20213	2.20705	2.20747
	14.883	217512	14.883	481344	2.12914	2.13921	2.21295
	14.8866	212612	14.8866	466064	2.08118	2.0713	2.19209
	14.8902	203904	14.8902	452892	1.99594	2.01276	2.2211
	14.8937	194405	14.8937	435570	1.90296	1.93578	2.24053
	14.8973	188384	14.8973	420874	1.84402	1.87046	2.23413
	14.9009	182593	14.9009	411216	1.78733	1.82754	2.25209
	14.9046	176964	14.9046	401587	1.73223	1.78475	2.26931
	14.9083	172111	14.9083	392200	1.68473	1.74303	2.27876
	14.9119	173101	14.9119	387387	1.69442	1.72164	2.23792
	14.9155	168891	14.9155	374581	1.65321	1.66473	2.21789
	14.9192	164357	14.9192	361242	1.60883	1.60544	2.19791
	14.9264	162097	14.9264	348504	1.58671	1.54883	2.14997
	14.9301	158653	14.9301	337488	1.55299	1.49988	2.12721
	14.9338	154353	14.9338	323484	1.5109	1.43764	2.09574
	14.9376	150082	14.9376	314824	1.4691	1.39915	2.09768
	14.9414	139403	14.9414	296993	1.36456	1.31991	2.13046
	14.9451	135836	14.9451	292510	1.32965	1.29998	2.15341
	14.9489	132318	14.9489	285796	1.29521	1.27014	2.15992
	14.9527	125639	14.9527	279932	1.22983	1.24408	2.22807
	14.9565	122095	14.9565	271837	1.19514	1.20811	2.22644
	14.9604	119682	14.9604	266789	1.17152	1.18567	2.22915
	14.9642	117439	14.9642	259199	1.14957	1.15194	2.20709
	14.9681	114781	14.9681	254401	1.12355	1.13062	2.2164
	14.9721	112243	14.9721	247079	1.0987	1.09808	2.20129
	14.9759	108787	14.9759	240881	1.06487	1.07053	2.21424
	14.9798	109124	14.9798	233553	1.06817	1.03796	2.14025
	14.9837	108297	14.9837	230506	1.06008	1.02442	2.12846
	14.9875	106000	14.9875	227250	1.03759	1.00995	2.14387
	14.9913	102601	14.9913	221263	1.00432	0.983345	2.15654
	14.9952	99635	14.9952	218353	0.975289	0.970412	2.19153
	14.999	97253	14.999	214741	0.951972	0.954359	2.20807
	15.0028	94787	15.0028	210614	0.927834	0.936018	2.22197
	15.0102	91228	15.0102	206398	0.892996	0.917281	2.26244
	15.014	88196	15.014	202188	0.863317	0.898571	2.29248
	15.018	85209	15.018	197321	0.834078	0.876941	2.31573
	15.0219	83336	15.0219	193575	0.815744	0.860293	2.32283
	15.0258	82632	15.0258	185303	0.808853	0.82353	2.24251
	15.0298	80573	15.0298	180937	0.788698	0.804126	2.24563
	15.0338	80062	15.0338	177528	0.783696	0.788976	2.21738
	15.0378	80571	15.0378	174780	0.788679	0.776763	2.16927
	15.0418	79458	15.0418	169029	0.777784	0.751205	2.12727
	15.0459	77066	15.0459	167064	0.75437	0.742472	2.1678
	15.0499	77939	15.0499	167210	0.762915	0.74312	2.1454
	15.0539	77063	15.0539	168227	0.75434	0.74764	2.18298
	15.058	75921	15.058	165418	0.743162	0.735156	2.17882
	15.062	75888	15.062	164149	0.742839	0.729517	2.16304
	15.0661	72719	15.0661	161981	0.711818	0.719882	2.22749
	15.0702	70687	15.0702	162058	0.691928	0.720224	2.29261
	15.0744	71918	15.0744	158534	0.703978	0.704562	2.20437
	15.0784	69310	15.0784	154258	0.678449	0.685559	2.22562
	15.0827	67592	15.0827	150686	0.661632	0.669684	2.22935
	15.0867	66660	15.0867	148702	0.652509	0.660867	2.23075
	15.0942	65249	15.0942	144313	0.638697	0.641361	2.21173
	15.0984	64328	15.0984	140530	0.629682	0.624548	2.18459
	15.1024	63616	15.1024	137410	0.622713	0.610682	2.15999
	15.1065	61906	15.1065	135145	0.605974	0.600616	2.18307
	15.1107	60680	15.1107	132881	0.593973	0.590554	2.18986
	15.1148	59744	15.1148	131464	0.584811	0.584257	2.20046
	15.1191	58830	15.1191	128383	0.575864	0.570564	2.18227
	15.1234	58694	15.1234	126633	0.574533	0.562787	2.15751
	15.1274	57247	15.1274	125604	0.560369	0.558214	2.19407
	15.1317	57207	15.1317	125150	0.559977	0.556196	2.18767
	15.1358	54464	15.1358	122426	0.533127	0.54409	2.24783
	15.1401	53983	15.1401	119542	0.528419	0.531273	2.21444
	15.1442	54407	15.1442	116722	0.532569	0.51874	2.14535
	15.1484	53271	15.1484	117183	0.521449	0.520789	2.19975
	15.1527	52279	15.1527	117517	0.511739	0.522273	2.24788
	15.1569	52149	15.1569	116225	0.510467	0.516531	2.22871
	15.1611	50856	15.1611	111912	0.49781	0.497363	2.20057
	15.1652	51998	15.1652	111648	0.508988	0.49619	2.14716
	15.1694	51600	15.1694	109551	0.505093	0.48687	2.12308
	15.1772	50704	15.1772	107812	0.496322	0.479142	2.1263
	15.1812	51158	15.1812	103426	0.500766	0.459649	2.0217
	15.1855	50146	15.1855	101702	0.49086	0.451988	2.02812
	15.1897	50494	15.1897	100366	0.494266	0.44605	1.98768
	15.194	49516	15.194	99758	0.484693	0.443348	2.01466
	15.1982	48281	15.1982	98061	0.472604	0.435806	2.03105
	15.2024	47534	15.2024	99346	0.465292	0.441517	2.09
	15.2067	45229	15.2067	99664	0.442729	0.44293	2.20354
	15.211	44390	15.211	99067	0.434517	0.440277	2.23174
	15.2152	44815	15.2152	95519	0.438677	0.424509	2.13141
	15.2194	43159	15.2194	93677	0.422467	0.416323	2.17051
	15.2237	43432	15.2237	93777	0.425139	0.416767	2.15917
	15.2279	43216	15.2279	92305	0.423025	0.410225	2.1359
	15.2322	42306	15.2322	90399	0.414117	0.401754	2.13679
	15.2363	43613	15.2363	89292	0.426911	0.396835	2.04737
	15.2406	42399	15.2406	88801	0.415028	0.394652	2.09441
	15.2447	40240	15.2447	88998	0.393894	0.395528	2.21168
	15.2489	40414	15.2489	89229	0.395597	0.396555	2.20787
	15.253	40002	15.253	87499	0.391564	0.388866	2.18737
	15.2607	40660	15.2607	86924	0.398005	0.386311	2.13783
	15.2649	40672	15.2649	85573	0.398123	0.380306	2.10398
	15.2692	40095	15.2692	85126	0.392475	0.37832	2.12311
	15.2733	40779	15.2733	84250	0.39917	0.374427	2.06601
	15.2775	40657	15.2775	83882	0.397976	0.372791	2.06316
	15.2816	39046	15.2816	83454	0.382206	0.370889	2.13733
	15.2857	38169	15.2857	81892	0.373622	0.363947	2.14551
	15.2898	35883	15.2898	80009	0.351245	0.355579	2.22972
	15.2939	34627	15.2939	78179	0.33895	0.347446	2.25775
	15.2979	34034	15.2979	75910	0.333146	0.337362	2.23042
	15.3019	33154	15.3019	74882	0.324532	0.332793	2.25861
	15.3057	33061	15.3057	72909	0.323621	0.324025	2.20529
	15.3094	33464	15.3094	71242	0.327566	0.316616	2.12891
	15.313	33543	15.313	71196	0.32834	0.316412	2.12253
	15.3166	33429	15.3166	71097	0.327224	0.315972	2.12681
	15.3201	33968	15.3201	70238	0.3325	0.312154	2.06777
	15.3237	33315	15.3237	69777	0.326108	0.310105	2.09446
	15.3273	32892	15.3273	68712	0.321967	0.305372	2.08902
	15.3309	31540	15.3309	68610	0.308733	0.304919	2.17533
	15.3345	31472	15.3345	68135	0.308067	0.302808	2.16494
	15.3381	30643	15.3381	66464	0.299953	0.295382	2.16898
	15.3451	29894	15.3451	64976	0.292621	0.288769	2.17355
	15.3487	28854	15.3487	64143	0.282441	0.285067	2.22302
	15.3523	28720	15.3523	62592	0.281129	0.278174	2.17939
	15.3558	27858	15.3558	62243	0.272691	0.276622	2.2343
	15.3594	28767	15.3594	61150	0.281589	0.271765	2.1257
	15.363	28077	15.363	59425	0.274835	0.264099	2.1165
	15.3666	27620	15.3666	59666	0.270362	0.26517	2.16025
	15.3702	27218	15.3702	59326	0.266427	0.263659	2.17966
	15.3738	27441	15.3738	58134	0.268609	0.258361	2.11851
	15.3773	26336	15.3773	57345	0.257793	0.254855	2.17744
	15.3809	25813	15.3809	56294	0.252674	0.250184	2.18084
	15.3845	24232	15.3845	55780	0.237198	0.247899	2.30191
	15.3881	24350	15.3881	54890	0.238353	0.243944	2.25421
	15.3917	24306	15.3917	53363	0.237922	0.237158	2.19547
	15.3952	24426	15.3952	52888	0.239097	0.235047	2.16523
	15.3988	23555	15.3988	52735	0.230571	0.234367	2.2388
	15.4024	23977	15.4024	51948	0.234702	0.230869	2.16658
	15.406	24049	15.406	51690	0.235406	0.229722	2.14936
	15.4096	24645	15.4096	51332	0.24124	0.228131	2.08286
	15.4132	23730	15.4132	51436	0.232284	0.228594	2.16755
	15.4167	23280	15.4167	51609	0.227879	0.229362	2.21688
	15.4203	23356	15.4203	51601	0.228623	0.229327	2.20933
	15.4274	23627	15.4274	51381	0.231276	0.228349	2.17467
	15.4309	22962	15.4309	50505	0.224766	0.224456	2.1995
	15.4345	23186	15.4345	49386	0.226959	0.219483	2.12999
	15.4381	22764	15.4381	48230	0.222828	0.214345	2.1187
	15.4417	22459	15.4417	46859	0.219843	0.208252	2.08642
	15.4453	22005	15.4453	45756	0.215399	0.20335	2.07935
	15.4489	22019	15.4489	44625	0.215536	0.198324	2.02666
	15.4524	21413	15.4524	44905	0.209604	0.199568	2.09709
	15.456	21344	15.456	44929	0.208928	0.199675	2.10499
	15.4596	21345	15.4596	45113	0.208938	0.200493	2.11352
	15.4632	21376	15.4632	44486	0.209241	0.197706	2.08112
	15.4668	21206	15.4668	45394	0.207577	0.201742	2.14062
	15.4703	22115	15.4703	44759	0.216475	0.198919	2.02392
	15.4739	21221	15.4739	44503	0.207724	0.197782	2.09712
	15.4775	21563	15.4775	43859	0.211072	0.19492	2.03399
	15.4811	21598	15.4811	44874	0.211415	0.199431	2.07769
	15.4847	20611	15.4847	43676	0.201753	0.194106	2.11906
	15.4883	20245	15.4883	43890	0.198171	0.195057	2.16794
	15.4918	19950	15.4918	42631	0.195283	0.189462	2.13689
	15.4954	18642	15.4954	42371	0.182479	0.188307	2.27288
	15.499	18160	15.499	41456	0.177761	0.18424	2.28282
	15.5026	17820	15.5026	41543	0.174433	0.184627	2.33126
	15.5096	17386	15.5096	39673	0.170185	0.176316	2.28189
	15.5132	18012	15.5132	40122	0.176313	0.178312	2.22751
	15.5168	18258	15.5168	39809	0.178721	0.176921	2.18036
	15.5204	18625	15.5204	40021	0.182313	0.177863	2.14878
	15.5239	19162	15.5239	40569	0.187569	0.180298	2.11716
	15.5275	20280	15.5275	41463	0.198513	0.184271	2.04453
	15.5311	20302	15.5311	40846	0.198728	0.181529	2.01192
	15.5347	20415	15.5347	41108	0.199835	0.182694	2.01362
	15.5383	19655	15.5383	41022	0.192395	0.182311	2.0871
	15.5419	19035	15.5419	41117	0.186326	0.182734	2.16007
	15.5454	19061	15.5454	41061	0.186581	0.182485	2.15419
	15.549	18562	15.549	40584	0.181696	0.180365	2.1864
	15.5526	18198	15.5526	39330	0.178133	0.174792	2.16123
	15.5562	18047	15.5562	38557	0.176655	0.171356	2.13648
	15.5598	18209	15.5598	38659	0.178241	0.17181	2.12307
	15.5633	18077	15.5633	38662	0.176949	0.171823	2.13874
	15.5669	17911	15.5669	37166	0.175324	0.165174	2.07504
	15.5705	17931	15.5705	37286	0.17552	0.165708	2.07942
	15.5741	17614	15.5741	37157	0.172417	0.165134	2.10952
	15.5777	17507	15.5777	37926	0.171369	0.168552	2.16633
	15.5813	17265	15.5813	37835	0.169	0.168148	2.19143
	15.5848	16678	15.5848	37286	0.163255	0.165708	2.23564
	15.5884	17231	15.5884	36995	0.168668	0.164414	2.147
	15.5955	16888	15.5955	37146	0.16531	0.165086	2.19955
	15.5991	16261	15.5991	37019	0.159173	0.164521	2.27655
	15.6026	16532	15.6026	36881	0.161825	0.163908	2.23089
	15.6062	16271	15.6062	35536	0.159271	0.15793	2.18401
	15.6098	15419	15.6098	34953	0.150931	0.155339	2.26688
	15.6134	15101	15.6134	34827	0.147818	0.154779	2.30627
	15.617	14574	15.617	34868	0.142659	0.154962	2.39248
	15.6205	14745	15.6205	36004	0.144333	0.16001	2.44178
	15.6241	14784	15.6241	35545	0.144715	0.15797	2.40429
	15.6277	14542	15.6277	35466	0.142346	0.157619	2.43887
	15.6313	14509	15.6313	34726	0.142023	0.15433	2.39341
	15.6349	15026	15.6349	34687	0.147084	0.154157	2.30847
	15.6385	15325	15.6385	33908	0.150011	0.150695	2.21259
	15.642	15241	15.642	33989	0.149188	0.151055	2.2301
	15.6456	15153	15.6456	33174	0.148327	0.147433	2.18927
	15.6492	15508	15.6492	32279	0.151802	0.143455	2.08144
	15.6528	15752	15.6528	31488	0.15419	0.13994	1.99898
	15.6564	15719	15.6564	32481	0.153867	0.144353	2.06635
	15.6599	15479	15.6599	31791	0.151518	0.141287	2.05381
	15.6635	15258	15.6635	32854	0.149355	0.146011	2.15323
	15.6671	15291	15.6671	32319	0.149678	0.143633	2.1136
	15.6707	15281	15.6707	32243	0.14958	0.143295	2.11001
	15.6777	15253	15.6777	32043	0.149306	0.142407	2.10077
	15.6813	15543	15.6813	32292	0.152144	0.143513	2.07759
	15.6849	15379	15.6849	31706	0.150539	0.140909	2.06164
	15.6885	15611	15.6885	32078	0.15281	0.142562	2.05483
	15.6921	15878	15.6921	31706	0.155424	0.140909	1.99685
	15.6956	15673	15.6956	30329	0.153417	0.134789	1.93511
	15.6992	15593	15.6992	29876	0.152634	0.132776	1.91599
	15.7028	14642	15.7028	30092	0.143325	0.133736	2.05518
	15.7064	14211	15.7064	30531	0.139106	0.135687	2.14841
	15.71	14313	15.71	30568	0.140104	0.135851	2.13568
	15.7136	13995	15.7136	29951	0.136992	0.133109	2.14012
	15.7173	13491	15.7173	28826	0.132058	0.12811	2.13668
	15.7209	13328	15.7209	30148	0.130463	0.133985	2.262
	15.7245	13577	15.7245	29867	0.1329	0.132736	2.19982
	15.7281	13667	15.7281	28893	0.133781	0.128407	2.11407
	15.7318	13707	15.7318	28649	0.134173	0.127323	2.0901
	15.7355	13934	15.7355	28126	0.136395	0.124999	2.01852
	15.7392	13774	15.7392	28403	0.134828	0.12623	2.06207
	15.7429	13933	15.7429	27935	0.136385	0.12415	2.00495
	15.7466	14342	15.7466	27199	0.140388	0.120879	1.89646
	15.7504	13831	15.7504	27091	0.135386	0.120399	1.95872
	15.7541	13760	15.7541	27529	0.134691	0.122345	2.00065
	15.7613	13595	15.7613	26960	0.133076	0.119817	1.98308
	15.7651	12957	15.7651	27394	0.126831	0.121745	2.11422
	15.7689	13101	15.7689	27098	0.128241	0.12043	2.06839
	15.7726	13457	15.7726	27849	0.131725	0.123767	2.06948
	15.7764	13120	15.7764	27134	0.128427	0.12059	2.06814
	15.7802	12948	15.7802	27403	0.126743	0.121785	2.11639
	15.784	12999	15.784	27542	0.127242	0.122403	2.11878
	15.7879	12780	15.7879	27317	0.125099	0.121403	2.13748
	15.7916	12242	15.7916	27521	0.119832	0.12231	2.24808
	15.7956	12245	15.7956	27443	0.119862	0.121963	2.24116
	15.7994	11553	15.7994	27292	0.113088	0.121292	2.36233
	15.8033	11082	15.8033	28226	0.108477	0.125443	2.54701
	15.8071	11459	15.8071	27656	0.112168	0.12291	2.41347
	15.8112	11390	15.8112	26877	0.111492	0.119448	2.3597
	15.8151	10932	15.8151	26348	0.107009	0.117097	2.41017
	15.8191	11563	15.8191	25591	0.113186	0.113732	2.21318
	15.8229	11247	15.8229	25173	0.110093	0.111875	2.2382
	15.8268	11347	15.8268	25175	0.111071	0.111884	2.21865
	15.8307	11296	15.8307	23749	0.110572	0.105546	2.10243
	15.8346	10947	15.8346	24366	0.107156	0.108288	2.22582
	15.8386	11199	15.8386	24183	0.109623	0.107475	2.15939
	15.8461	11496	15.8461	24912	0.11253	0.110715	2.16701
	15.85	10849	15.85	24542	0.106197	0.10907	2.26214
	15.854	11108	15.854	25252	0.108732	0.112226	2.27332
	15.858	10640	15.858	25472	0.104151	0.113204	2.39398
	15.8623	11067	15.8623	25300	0.108331	0.112439	2.28608
	15.8662	11070	15.8662	25101	0.10836	0.111555	2.26748
	15.8701	10808	15.8701	25385	0.105795	0.112817	2.34872
	15.8741	10724	15.8741	24272	0.104973	0.10787	2.26333
	15.878	11527	15.878	24889	0.112833	0.110613	2.15919
	15.882	11248	15.882	24595	0.110102	0.109306	2.18661
	15.8859	11787	15.8859	24312	0.115378	0.108048	2.06261
	15.8899	11547	15.8899	24255	0.113029	0.107795	2.10055
	15.8939	11387	15.8939	24312	0.111463	0.108048	2.13507
	15.898	11392	15.898	24649	0.111512	0.109546	2.16371
	15.902	11270	15.902	24719	0.110318	0.109857	2.19335
	15.906	10721	15.906	23912	0.104944	0.106271	2.23039
	15.91	10346	15.91	23398	0.101273	0.103986	2.26155
	15.914	9641	15.914	22619	0.0943721	0.100524	2.34613
	15.9179	10025	15.9179	23033	0.0981309	0.102364	2.29756
	15.9219	10121	15.9219	21743	0.0990706	0.096631	2.14831
	15.9293	10017	15.9293	21173	0.0980526	0.0940978	2.11371
	15.9334	9812	15.9334	21730	0.0960459	0.0965732	2.21464
	15.9373	10391	15.9373	21602	0.101714	0.0960044	2.07891
	15.9413	10852	15.9413	21683	0.106226	0.0963643	1.99806
	15.9452	10976	15.9452	21114	0.10744	0.0938356	1.92365
	15.9491	10252	15.9491	20736	0.100353	0.0921556	2.02263
	15.9529	9875	15.9529	20805	0.0966626	0.0924623	2.10684
	15.9568	9807	15.9568	20531	0.095997	0.0912446	2.0935
	15.9607	9856	15.9607	19785	0.0964766	0.0879292	2.00741
	15.9647	9774	15.9647	19970	0.0956739	0.0887514	2.04318
	15.9685	9639	15.9685	20158	0.0943525	0.0895869	2.0913
	15.9724	10256	15.9724	20558	0.100392	0.0913646	2.00449
	15.9763	9960	15.9763	20304	0.0974946	0.0902357	2.03855
	15.9802	9963	15.9802	20447	0.097524	0.0908713	2.05229
	15.984	9672	15.984	20587	0.0946755	0.0914935	2.12852
	15.9879	9987	15.9879	20900	0.0977589	0.0928845	2.09272
	15.9917	9532	15.9917	20777	0.0933051	0.0923379	2.17971
	15.9955	9902	15.9955	20032	0.0969269	0.0890269	2.02303
	15.9994	9642	15.9994	19769	0.0943818	0.0878581	2.0503
	16.0032	10252	16.0032	20404	0.100353	0.0906802	1.99025
	16.0106	10519	16.0106	20322	0.102966	0.0903157	1.93193
	16.0145	10491	16.0145	19990	0.102692	0.0888402	1.90544
	16.0185	10282	16.0185	20074	0.100647	0.0892136	1.95234
	16.0224	9765	16.0224	20032	0.0955858	0.0890269	2.05141
	16.0264	8979	16.0264	19680	0.087892	0.0874625	2.19178
	16.0304	8968	16.0304	19493	0.0877843	0.0866315	2.17362
	16.0344	8576	16.0344	19715	0.0839472	0.0876181	2.29886
	16.0384	8238	16.0384	19253	0.0806386	0.0855648	2.3371
	16.0424	8402	16.0424	19050	0.082244	0.0846627	2.26732
	16.0465	8454	16.0465	19089	0.082753	0.084836	2.25798
	16.0504	8741	16.0504	18285	0.0855623	0.0812628	2.09187
	16.0546	8734	16.0546	18775	0.0854938	0.0834405	2.14965
	16.0585	8551	16.0585	18945	0.0837025	0.084196	2.21553
	16.0627	8397	16.0627	18356	0.082195	0.0815784	2.18602
	16.0667	8845	16.0667	18363	0.0865803	0.0816095	2.07609
	16.0709	8738	16.0709	18451	0.0855329	0.0820006	2.11158
	16.0747	8337	16.0747	18111	0.0816077	0.0804895	2.17236
	16.0789	8099	16.0789	18767	0.079278	0.0834049	2.3172
	16.0829	8132	16.0829	18249	0.079601	0.0811028	2.2441
	16.0871	7729	16.0871	17969	0.0756562	0.0798584	2.32488
	16.0945	8133	16.0945	18039	0.0796108	0.0801695	2.218
	16.0987	7657	16.0987	17936	0.0749514	0.0797118	2.34243
	16.1028	7484	16.1028	17455	0.073258	0.0775741	2.33231
	16.1069	7680	16.1069	16652	0.0751766	0.0740054	2.16823
	16.111	7758	16.111	16092	0.0759401	0.0715166	2.07425
	16.1151	7715	16.1151	16547	0.0755192	0.0735387	2.14478
	16.1193	7769	16.1193	16442	0.0760478	0.0730721	2.11636
	16.1234	7652	16.1234	16277	0.0749025	0.0723388	2.12716
	16.1274	7644	16.1274	16349	0.0748242	0.0726588	2.1388
	16.1317	7907	16.1317	16229	0.0773986	0.0721255	2.05249
	16.1356	7976	16.1356	15985	0.078074	0.0710411	2.00414
	16.1397	8270	16.1397	16162	0.0809519	0.0718277	1.95429
	16.1438	8418	16.1438	15796	0.0824006	0.0702011	1.87646
	16.1479	7997	16.1479	16298	0.0782796	0.0724321	2.03801
	16.152	7698	16.152	15605	0.0753528	0.0693523	2.02715
	16.1561	7666	16.1561	15377	0.0750395	0.068339	2.00587
	16.1604	7350	16.1604	16197	0.0719463	0.0719833	2.20367
	16.1643	7378	16.1643	16624	0.0722204	0.073881	2.25319
	16.1687	6533	16.1687	16679	0.063949	0.0741254	2.55304
	16.1763	6338	16.1763	16492	0.0620403	0.0732943	2.60208
	16.1805	6967	16.1805	16138	0.0681973	0.0717211	2.31635
	16.1845	6824	16.1845	16440	0.0667975	0.0730632	2.40914
	16.1887	6796	16.1887	16796	0.0665234	0.0746454	2.47145
	16.1929	6879	16.1929	16218	0.0673359	0.0720766	2.35761
	16.197	6690	16.197	16159	0.0654858	0.0718144	2.4154
	16.2011	7074	16.2011	16602	0.0692447	0.0737832	2.3469
	16.2054	6984	16.2054	16198	0.0683637	0.0719877	2.3193
	16.2093	6806	16.2093	15872	0.0666213	0.0705389	2.33206
	16.2135	6839	16.2135	15779	0.0669444	0.0701256	2.30721
	16.2175	6939	16.2175	15541	0.0679232	0.0690678	2.23966
	16.2215	6303	16.2215	15086	0.0616977	0.0670457	2.39346
	16.2255	6372	16.2255	15147	0.0623731	0.0673168	2.37712
	16.2295	6801	16.2295	14267	0.0665724	0.0634059	2.09778
	16.2335	6700	16.2335	14527	0.0655837	0.0645614	2.16821
	16.2374	6092	16.2374	14445	0.0596323	0.064197	2.37114
	16.2414	5740	16.2414	14090	0.0561867	0.0626193	2.4547
	16.2453	5689	16.2453	14101	0.0556874	0.0626682	2.47864
	16.2492	6164	16.2492	14148	0.060337	0.062877	2.29526
	16.253	6048	16.253	13739	0.0592016	0.0610593	2.27166
	16.2604	6114	16.2604	13631	0.0598476	0.0605794	2.22947
	16.2641	6620	16.2641	13849	0.0648006	0.0615482	2.09199
	16.2679	7265	16.2679	14268	0.0711143	0.0634103	1.96394
	16.2714	7986	16.2714	14375	0.0781719	0.0638859	1.80003
	16.2751	7926	16.2751	14069	0.0775846	0.0625259	1.77504
	16.2788	7075	16.2788	14447	0.0692545	0.0642059	2.04198
	16.2825	7168	16.2825	14586	0.0701648	0.0648236	2.03488
	16.2861	6357	16.2861	14796	0.0622262	0.0657569	2.32751
	16.2898	6117	16.2898	14622	0.059877	0.0649836	2.39039
	16.2935	6240	16.2935	14054	0.061081	0.0624593	2.25224
	16.2971	5469	16.2971	14119	0.0535339	0.0627481	2.58164
	16.3006	5560	16.3006	14452	0.0544247	0.0642281	2.59928
	16.3043	6754	16.3043	14526	0.0661123	0.064557	2.15073
	16.308	6692	16.308	14794	0.0655054	0.065748	2.2107
	16.3117	7138	16.3117	14201	0.0698711	0.0631126	1.98949
	16.3153	7180	16.3153	13503	0.0702823	0.0600105	1.88064
	16.319	7224	16.319	13804	0.070713	0.0613482	1.91085
	16.3228	7919	16.3228	13825	0.0775161	0.0614415	1.7458
	16.3265	7836	16.3265	13674	0.0767036	0.0607705	1.74502
	16.3304	7592	16.3304	13120	0.0743152	0.0583084	1.72813
	16.3341	7825	16.3341	12869	0.0765959	0.0571929	1.6446
	16.3379	7322	16.3379	13791	0.0716723	0.0612904	1.8835
	16.3452	7172	16.3452	14680	0.070204	0.0652414	2.04685
	16.349	6960	16.349	14631	0.0681288	0.0650236	2.10216
	16.3531	6897	16.3531	14638	0.0675121	0.0650547	2.12237
	16.3569	6893	16.3569	14995	0.0674729	0.0666413	2.1754
	16.3609	6864	16.3609	15000	0.0671891	0.0666635	2.18531
	16.365	6601	16.365	15300	0.0646147	0.0679968	2.31783
	16.3689	6980	16.3689	14451	0.0683245	0.0642236	2.07034
	16.3729	6819	16.3729	13919	0.0667486	0.0618593	2.04121
	16.3769	6310	16.3769	13925	0.0617662	0.061886	2.20681
	16.3809	6384	16.3809	13785	0.0624905	0.0612638	2.1593
	16.3849	5950	16.3849	12811	0.0582423	0.0569351	2.15311
	16.3891	5925	16.3891	13316	0.0579976	0.0591794	2.24743
	16.3932	5761	16.3932	12834	0.0563922	0.0570373	2.22774
	16.3973	5797	16.3973	13078	0.0567446	0.0581217	2.25599
	16.4013	5328	16.4013	13335	0.0521538	0.0592639	2.50282
	16.4054	5269	16.4054	12776	0.0515762	0.0567795	2.42475
	16.4095	4933	16.4095	12415	0.0482872	0.0551752	2.51672
	16.4136	4789	16.4136	12411	0.0468777	0.0551574	2.59156
	16.4179	4893	16.4179	11979	0.0478957	0.0532375	2.44819
	16.4218	4464	16.4218	11987	0.0436964	0.053273	2.68526
	16.4295	4454	16.4295	11558	0.0435985	0.0513665	2.59497
	16.4335	5037	16.4335	11822	0.0493053	0.0525397	2.34703
	16.4377	5176	16.4377	11876	0.0506659	0.0527797	2.29444
	16.4417	4828	16.4417	12620	0.0472594	0.0560862	2.61392
	16.4459	4757	16.4459	11707	0.0465645	0.0520287	2.461
	16.45	4890	16.45	11726	0.0478663	0.0521131	2.39796
	16.4542	5312	16.4542	11587	0.0519971	0.0514953	2.18129
	16.4583	4946	16.4583	11688	0.0484145	0.0519442	2.36312
	16.4625	4449	16.4625	11227	0.0435496	0.0498954	2.52349
	16.4666	4836	16.4666	10998	0.0473378	0.0488777	2.27419
	16.4706	4808	16.4706	10558	0.0470637	0.0469222	2.19592
	16.4748	4990	16.4748	11817	0.0488452	0.0525175	2.36814
	16.4789	4866	16.4789	11957	0.0476314	0.0531397	2.45725
	16.4831	4354	16.4831	11985	0.0426196	0.0532642	2.75264
	16.4873	4810	16.4873	12304	0.0470832	0.0546819	2.558
	16.4914	5116	16.4914	11732	0.0500786	0.0521398	2.2932
	16.4955	4749	16.4955	12033	0.0464861	0.0534775	2.5338
	16.4995	4809	16.4995	11537	0.0470735	0.0512731	2.39904
	16.5037	4839	16.5037	11223	0.0473671	0.0498776	2.31928
	16.5113	3829	16.5113	11341	0.0374806	0.0504021	2.96187
	16.5154	4366	16.5154	11471	0.0427371	0.0509798	2.62735
	16.5196	4133	16.5196	11308	0.0404564	0.0502554	2.73603
	16.5237	4424	16.5237	12103	0.0433048	0.0537886	2.73576
	16.5279	4130	16.5279	12432	0.040427	0.0552507	3.01017
	16.5321	4582	16.5321	12485	0.0448514	0.0554863	2.72479
	16.5361	4587	16.5361	12239	0.0449004	0.054393	2.66819
	16.5403	5022	16.5403	12033	0.0491584	0.0534775	2.39606
	16.5443	4637	16.5443	11890	0.0453898	0.0528419	2.56416
	16.5484	4332	16.5484	12347	0.0424043	0.054873	2.85018
	16.5525	3722	16.5525	11631	0.0364332	0.0516909	3.12493
	16.557	4640	16.557	11350	0.0454192	0.0504421	2.44612
	16.5609	3659	16.5609	11782	0.0358165	0.052362	3.22001
	16.565	3562	16.565	12109	0.0348671	0.0538152	3.39949
	16.5692	3656	16.5692	11562	0.0357872	0.0513842	3.16247
	16.5731	3461	16.5731	11451	0.0338784	0.0508909	3.30858
	16.5773	3433	16.5773	10598	0.0336043	0.0471	3.0871
	16.5813	3512	16.5813	11175	0.0343776	0.0496643	3.18195
	16.5853	3335	16.5853	10998	0.032645	0.0488777	3.29775
	16.5929	4446	16.5929	10759	0.0435202	0.0478155	2.41993
	16.5968	4944	16.5968	10402	0.0483949	0.0462289	2.10396
	16.6008	4788	16.6008	10719	0.0468679	0.0476377	2.23872
	16.6048	4987	16.6048	10055	0.0488158	0.0446868	2.01624
	16.6089	4933	16.6089	10500	0.0482872	0.0466645	2.12852
	16.6128	4754	16.6128	10475	0.0465351	0.0465534	2.20341
	16.617	4782	16.617	10251	0.0468092	0.0455578	2.14366
	16.621	4641	16.621	9944	0.045429	0.0441935	2.14264
	16.625	4199	16.625	9936	0.0411024	0.0441579	2.36628
	16.6289	4327	16.6289	9430	0.0423553	0.0419091	2.17934
	16.6331	4117	16.6331	9922	0.0402997	0.0440957	2.41001
	16.6372	4063	16.6372	9331	0.0397711	0.0414692	2.29658
	16.6411	4798	16.6411	8959	0.0469658	0.0398159	1.86724
	16.6452	4093	16.6452	8956	0.0400648	0.0398026	2.18813
	16.6493	3628	16.6493	8726	0.0355131	0.0387804	2.40518
	16.6534	4048	16.6534	9685	0.0396243	0.0430424	2.39254
	16.6576	3890	16.6576	10146	0.0380777	0.0450912	2.60823
	16.6617	3910	16.6617	10236	0.0382735	0.0454912	2.6179
	16.6658	3875	16.6658	10723	0.0379309	0.0476555	2.76723
	16.67	3192	16.67	10345	0.0312453	0.0459756	3.24091
	16.6776	3166	16.6776	10022	0.0309908	0.0445401	3.16551
	16.6817	3443	16.6817	10330	0.0337022	0.0459089	3.00029
	16.6858	2969	16.6858	9479	0.0290624	0.0421269	3.19266
	16.6899	3162	16.6899	9103	0.0309516	0.0404559	2.87887
	16.6941	3287	16.6941	8602	0.0321752	0.0382293	2.61698
	16.6982	3907	16.6982	7939	0.0382441	0.0352828	2.03199
	16.7023	3769	16.7023	8121	0.0368933	0.0360916	2.15468
	16.7065	3450	16.7065	8230	0.0337707	0.036576	2.38551
	16.7105	3198	16.7105	8504	0.031304	0.0377938	2.65916
	16.7146	3714	16.7146	8475	0.0363549	0.0376649	2.28191
	16.7188	3570	16.7188	8294	0.0349454	0.0368605	2.32325
	16.7229	3558	16.7229	8664	0.0348279	0.0385048	2.43508
	16.7269	3214	16.7269	9161	0.0314606	0.0407136	2.85034
	16.7312	3255	16.7312	9155	0.0318619	0.040687	2.8126
	16.7353	3703	16.7353	9810	0.0362472	0.0435979	2.6492
	16.7393	3684	16.7393	8994	0.0360613	0.0399714	2.44137
	16.7435	3151	16.7435	8987	0.0308439	0.0399403	2.85211
	16.7474	3160	16.7474	9629	0.030932	0.0427935	3.04715
	16.7516	2982	16.7516	10117	0.0291897	0.0449623	3.39269
	16.7557	2743	16.7557	10557	0.0268502	0.0469178	3.84871
	16.7634	2398	16.7634	10295	0.0234731	0.0457534	4.29316
	16.7673	1950	16.7673	9989	0.0190878	0.0443935	5.12256
	16.7717	1672	16.7717	11062	0.0163666	0.0491621	6.61603
	16.7757	2265	16.7757	11030	0.0221712	0.0490199	4.86976
	16.7798	2244	16.7798	10490	0.0219657	0.04662	4.67469
	16.7838	2452	16.7838	9947	0.0240017	0.0442068	4.05669
	16.7881	2619	16.7881	9463	0.0256364	0.0420558	3.61321
	16.7922	3029	16.7922	9473	0.0296497	0.0421002	3.12743
	16.7962	3374	16.7962	9015	0.0330268	0.0400648	2.6719
	16.8001	3707	16.8001	8662	0.0362864	0.038496	2.33666
	16.8042	2715	16.8042	8437	0.0265761	0.037496	3.10755
	16.8081	2727	16.8081	8743	0.0266936	0.0388559	3.20609
	16.8121	2629	16.8121	9243	0.0257343	0.0410781	3.51579
	16.8161	2459	16.8161	8982	0.0240702	0.0399181	3.6527
	16.8201	2502	16.8201	9224	0.0244911	0.0409936	3.68665
	16.8241	2527	16.8241	9897	0.0247358	0.0439846	3.9165
	16.8282	1962	16.8282	9533	0.0192053	0.0423669	4.85882
	16.8322	2463	16.8322	9700	0.0241094	0.0431091	3.93829
	16.836	2488	16.836	9643	0.0243541	0.0428558	3.8758
	16.8435	2530	16.8435	8896	0.0247652	0.0395359	3.51621
	16.8474	2685	16.8474	8974	0.0262824	0.0398826	3.34227
	16.8514	2710	16.8514	8691	0.0265272	0.0386248	3.20701
	16.8553	2840	16.8553	8287	0.0277997	0.0368294	2.91796
	16.8592	3320	16.8592	8586	0.0324982	0.0381582	2.58614
	16.8632	3726	16.8632	8341	0.0364724	0.0370694	2.23859
	16.8672	3642	16.8672	8471	0.0356501	0.0376471	2.32592
	16.871	3597	16.871	8849	0.0352097	0.039327	2.46011
	16.8751	3905	16.8751	8521	0.0382245	0.0378693	2.18207
	16.8791	3833	16.8791	9094	0.0375198	0.0404159	2.37255
	16.8831	4414	16.8831	8320	0.043207	0.036976	1.88491
	16.8871	4374	16.8871	8183	0.0428154	0.0363672	1.87083
	16.8911	3844	16.8911	8469	0.0376274	0.0376382	2.20317
	16.8951	3943	16.8951	8438	0.0385965	0.0375005	2.13999
	16.899	3849	16.899	8425	0.0376764	0.0374427	2.18888
	16.9031	3951	16.9031	8651	0.0386748	0.0384471	2.18957
	16.9071	4010	16.9071	8743	0.0392524	0.0388559	2.1803
	16.911	2929	16.911	9130	0.0286709	0.0405759	3.1171
	16.9152	2489	16.9152	9353	0.0243639	0.0415669	3.75773
	16.9192	2478	16.9192	9321	0.0242562	0.0414247	3.7615
	16.9267	3033	16.9267	9328	0.0296889	0.0414558	3.0755
	16.9308	2959	16.9308	8908	0.0289645	0.0395892	3.01048
	16.9349	2391	16.9349	9174	0.0234046	0.0407714	3.83689
	16.939	2317	16.939	8537	0.0226802	0.0379404	3.68451
	16.943	3343	16.943	8654	0.0327233	0.0384604	2.58869
	16.9471	3652	16.9471	8265	0.035748	0.0367316	2.26314
	16.9512	3739	16.9512	8475	0.0365996	0.0376649	2.26665
	16.9552	3062	16.9552	8760	0.0299727	0.0389315	2.86088
	16.9593	3317	16.9593	8985	0.0324688	0.0399314	2.70877
	16.9633	3520	16.9633	9171	0.0344559	0.0407581	2.6054
	16.9672	3408	16.9672	9735	0.0333596	0.0432646	2.85651
	16.9714	2934	16.9714	9834	0.0287198	0.0437046	3.35174
	16.9756	3094	16.9756	9789	0.030286	0.0435046	3.16387
	16.9797	2985	16.9797	9440	0.029219	0.0419536	3.16248
	16.9838	3044	16.9838	8950	0.0297965	0.0397759	2.94021
	16.9878	2938	16.9878	8800	0.028759	0.0391093	2.99523
	16.992	2745	16.992	8697	0.0268698	0.0386515	3.16831
	16.996	2843	16.996	8377	0.027829	0.0372294	2.94654
	17.0002	2691	17.0002	7750	0.0263412	0.0344428	2.87997
	17.0042	2525	17.0042	7663	0.0247163	0.0340562	3.03485
	17.0119	2522	17.0119	7906	0.0246869	0.0351361	3.13481
	17.0159	2647	17.0159	7506	0.0259105	0.0333584	2.83566
	17.0201	3202	17.0201	7413	0.0313432	0.0329451	2.31512
	17.0241	3436	17.0241	7129	0.0336337	0.0316829	2.0748
	17.0282	3493	17.0282	7077	0.0341916	0.0314518	2.02605
	17.0322	3092	17.0322	7678	0.0302664	0.0341228	2.48318
	17.0363	3192	17.0363	7728	0.0312453	0.034345	2.42105
	17.0404	3161	17.0404	7540	0.0309418	0.0335095	2.38532
	17.0444	2668	17.0444	7921	0.026116	0.0352028	2.96889
	17.0484	2170	17.0484	7951	0.0212413	0.0353361	3.66406
	17.0522	2111	17.0522	7388	0.0206638	0.032834	3.49976
	17.0561	2217	17.0561	6874	0.0217014	0.0305497	3.10059
	17.06	2217	17.06	7217	0.0217014	0.032074	3.2553
	17.0638	2246	17.0638	7321	0.0219852	0.0325362	3.25957
	17.0676	2280	17.0676	7530	0.022318	0.0334651	3.30263
	17.0712	2539	17.0712	6718	0.0248533	0.0298564	2.64592
	17.0751	2434	17.0751	6675	0.0238255	0.0296653	2.7424
	17.0786	1924	17.0786	6983	0.0188333	0.0310341	3.62942
	17.0823	1384	17.0823	7495	0.0135474	0.0333095	5.41546
	17.0859	1771	17.0859	7245	0.0173356	0.0321985	4.09091
	17.0929	1609	17.0929	7189	0.0157499	0.0319496	4.46799
	17.0965	1264	17.0965	7116	0.0123728	0.0316252	5.62975
	17.1001	1357	17.1001	7110	0.0132832	0.0315985	5.2395
	17.1037	1461	17.1037	6524	0.0143012	0.0289942	4.46543
	17.1073	1461	17.1073	6831	0.0143012	0.0303586	4.67556
	17.1109	1790	17.1109	6985	0.0175216	0.031043	3.90223
	17.1144	1951	17.1144	6937	0.0190976	0.0308297	3.55561
	17.118	1962	17.118	6695	0.0192053	0.0297541	3.41233
	17.1216	1962	17.1216	6825	0.0192053	0.0303319	3.47859
	17.1252	1920	17.1252	7610	0.0187941	0.0338206	3.96354
	17.1288	1748	17.1288	8603	0.0171105	0.0382337	4.92162
	17.1323	2195	17.1323	8211	0.021486	0.0364916	3.74077
	17.1359	2184	17.1359	8270	0.0213783	0.0367538	3.78663
	17.1395	2032	17.1395	8331	0.0198905	0.0370249	4.0999
	17.1431	2127	17.1431	7942	0.0208204	0.0352961	3.7339
	17.1467	2127	17.1467	7677	0.0208204	0.0341184	3.60931
	17.1503	2293	17.1503	7597	0.0224453	0.0337628	3.31313
	17.1539	2335	17.1539	7561	0.0228564	0.0336029	3.23812
	17.1576	1888	17.1576	7914	0.0184809	0.0351717	4.19174
	17.1612	1571	17.1612	7451	0.0153779	0.033114	4.74284
	17.1649	1527	17.1649	6851	0.0149472	0.0304475	4.48657
	17.1687	1152	17.1687	6865	0.0112765	0.0305097	5.9592
	17.1759	1441	17.1759	6996	0.0141054	0.0310919	4.85496
	17.1796	1354	17.1796	6801	0.0132538	0.0302252	5.0229
	17.1836	1031	17.1836	5908	0.0100921	0.0262565	5.73036
	17.1875	1031	17.1875	5579	0.0100921	0.0247944	5.41125
	17.1914	1454	17.1914	5514	0.0142326	0.0245055	3.7923
	17.1953	1603	17.1953	5567	0.0156912	0.0247411	3.47286
	17.1993	1979	17.1993	5564	0.0193717	0.0247277	2.81152
	17.2032	1986	17.2032	5267	0.0194402	0.0234078	2.65206
	17.2072	1982	17.2072	4818	0.019401	0.0214123	2.43088
	17.2113	1982	17.2113	4674	0.019401	0.0207724	2.35822
	17.2152	2291	17.2152	5059	0.0224257	0.0224834	2.20821
	17.2192	2166	17.2192	5221	0.0212021	0.0232033	2.41043
	17.2233	2212	17.2233	5745	0.0216524	0.0255321	2.5972
	17.2274	1836	17.2274	6075	0.0179719	0.0269987	3.30882
	17.2315	1540	17.2315	5709	0.0150745	0.0253721	3.70714
	17.2355	1689	17.2355	6347	0.016533	0.0282076	3.75784
	17.2397	2199	17.2397	7217	0.0215252	0.032074	3.28195
	17.2438	2218	17.2438	6503	0.0217112	0.0289009	2.93192
	17.248	2483	17.248	6394	0.0243051	0.0284164	2.57511
	17.252	2401	17.252	6155	0.0235025	0.0273543	2.56352
	17.2596	2401	17.2596	6635	0.0235025	0.0294875	2.76343
	17.2636	2787	17.2636	7307	0.0272809	0.032474	2.62182
	17.2679	2253	17.2679	7297	0.0220538	0.0324296	3.23879
	17.2719	1743	17.2719	7264	0.0170616	0.0322829	4.16753
	17.2761	1415	17.2761	7804	0.0138509	0.0346828	5.51519
	17.2802	1211	17.2802	7865	0.011854	0.0349539	6.49463
	17.2843	1053	17.2843	7557	0.0103074	0.0335851	7.17664
	17.2884	1353	17.2884	7133	0.013244	0.0317007	5.27199
	17.2925	1229	17.2925	6413	0.0120302	0.0285009	5.21806
	17.2967	1686	17.2967	6333	0.0165036	0.0281453	3.75623
	17.3007	2625	17.3007	6383	0.0256951	0.0283675	2.43162
	17.3048	2625	17.3048	5812	0.0256951	0.0258299	2.2141
	17.3089	2265	17.3089	5350	0.0221712	0.0237767	2.36203
	17.313	2209	17.313	5755	0.0216231	0.0255766	2.60525
	17.3171	2165	17.3171	5964	0.0211924	0.0265054	2.75473
	17.3213	1903	17.3213	5998	0.0186277	0.0266565	3.15187
	17.3254	1446	17.3254	6002	0.0141543	0.0266743	4.15076
	17.3294	771	17.3294	5665	0.00754702	0.0251766	7.3476
	17.3335	1187	17.3335	6402	0.0116191	0.028452	5.39343
	17.3375	1187	17.3375	7361	0.0116191	0.032714	6.20135
	17.3451	937	17.3451	6799	0.00917193	0.0302164	7.25614
	17.349	990	17.349	6634	0.00969073	0.0294831	6.70101
	17.3533	1392	17.3533	7162	0.0136258	0.0318296	5.14511
	17.3574	1648	17.3574	7255	0.0161316	0.0322429	4.40231
	17.3614	1818	17.3614	7613	0.0177957	0.033834	4.18757
	17.3654	1402	17.3654	7237	0.0137236	0.0321629	5.16191
	17.3694	1838	17.3694	6843	0.0179915	0.0304119	3.72307
	17.3734	2155	17.3734	7577	0.0210945	0.033674	3.51601
	17.3774	1845	17.3774	7823	0.01806	0.0347672	4.24011
	17.3813	1442	17.3813	7657	0.0141152	0.0340295	5.30999
	17.3854	1187	17.3854	7500	0.0116191	0.0333318	6.31845
	17.3893	1126	17.3893	6770	0.011022	0.0300875	6.01243
	17.3932	1126	17.3932	7057	0.011022	0.031363	6.26732
	17.3971	984	17.3971	6975	0.009632	0.0309985	7.08841
	17.401	1022	17.401	6255	0.010004	0.0277987	6.12035
	17.4048	1469	17.4048	6153	0.0143795	0.0273454	4.18856
	17.4087	1757	17.4087	6278	0.0171986	0.0279009	3.57314
	17.4126	2057	17.4126	6451	0.0201352	0.0286698	3.13612
	17.4165	2006	17.4165	6739	0.019636	0.0299497	3.35942
	17.4203	2339	17.4203	6370	0.0228956	0.0283098	2.72339
	17.4277	2045	17.4277	5702	0.0200177	0.025341	2.78826
	17.4314	2022	17.4314	6772	0.0197926	0.0300964	3.34916
	17.4352	1924	17.4352	6653	0.0188333	0.0295675	3.4579
	17.439	1936	17.439	6506	0.0189508	0.0289142	3.36054
	17.4428	1636	17.4428	5709	0.0160142	0.0253721	3.48961
	17.4466	1602	17.4466	5672	0.0156814	0.0252077	3.54057
	17.4505	1269	17.4505	5274	0.0124218	0.0234389	4.15603
	17.4542	1643	17.4542	5491	0.0160827	0.0244033	3.34206
	17.458	1536	17.458	4503	0.0150353	0.0200124	2.93164
	17.4618	1187	17.4618	4448	0.0116191	0.019768	3.74726
[truncated: 627 more rows]

## Sheet: Fig S1 PC-18_1_16_0_std
	Description of workflow
	Structure of LC-MS/MS dataset: alternating full MS and MS/MS, targeted to a single selected m/z representing the intact precursor ion
	1. Activation of two chromatogram panels in Thermo Xcalibur
	2. In one panel: right click -> Ranges -> scan filter: "FTMS - p ESI ms2", mass range, range: monoisotopic mass of sn-1 [FA]- fragment
	3. Automatic processing -> smoothing -> enable: type Boxcar (points: 5) -> ok
	4. right click on chromatogram -> export -> clipboard (chromatogram)
	5. Repeat steps 2-4 for the second chromatogram window using m/z of sn-2 [FA]- fragment
	6. Import of both chromatogram data into Microsoft Excel as shown in column B and C (sn-1) and D and E (sn-2), respectively
	7. Normalization intensity of peak maximum for sn-1 and sn-2 [FA]- fragments as shown in columns F and G
	8. Columns F and G are both displayed in the plot "Normalized [FA]- SICs"
	9. Calculation of the sn-2/sn-1 [FA]- intensity ratio as shown in column H; this ratio is plotted against retention time in the graph "[FA]- intensity ratio sn-2/sn-1"
	Data range B1150:H1281 was used, data range indicated as yellow box
	PC 18:1/16:0
	FA 16:0	FA 16:0	FA 18:1	FA 18:1	FA 16:0	FA 18:1
	CHROMATOGRAM		CHROMATOGRAM
	PC_18_1_16_0_Repl1.raw		PC_18_1_16_0_Repl1.raw
	Data points: 2528		Data points: 2528				sn-2/sn-1
	Time	Intensity	Time	Intensity	Norm. Intensity	Norm. Intensity	Ratio Norm. Intensity
	8.00611	0	8.00611	0	0	0	#DIV/0!
	8.01558	0	8.01558	0	0	0	#DIV/0!
	8.02085	0	8.02085	0	0	0	#DIV/0!
	8.02681	0	8.02681	0	0	0	#DIV/0!
	8.03194	0	8.03194	0	0	0	#DIV/0!
	8.03794	0	8.03794	0	0	0	#DIV/0!
	8.04321	0	8.04321	0	0	0	#DIV/0!
	8.04911	0	8.04911	0	0	0	#DIV/0!
	8.05447	0	8.05447	0	0	0	#DIV/0!
	8.06047	0	8.06047	0	0	0	#DIV/0!
	8.06568	0	8.06568	0	0	0	#DIV/0!
	8.07164	0	8.07164	0	0	0	#DIV/0!
	8.07722	0	8.07722	0	0	0	#DIV/0!
	8.08318	0	8.08318	0	0	0	#DIV/0!
	8.08864	0	8.08864	0	0	0	#DIV/0!
	8.09768	0	8.09768	0	0	0	#DIV/0!
	8.10306	0	8.10306	0	0	0	#DIV/0!
	8.10894	0	8.10894	0	0	0	#DIV/0!
	8.1144	0	8.1144	0	0	0	#DIV/0!
	8.1204	0	8.1204	0	0	0	#DIV/0!
	8.12599	0	8.12599	228	0	0.00279887	0
	8.13164	0	8.13164	228	0	0.00279887	0
	8.13746	0	8.13746	228	0	0.00279887	0
	8.14331	0	8.14331	228	0	0.00279887	0
	8.14863	0	8.14863	228	0	0.00279887	0
	8.15456	0	8.15456	228	0	0.00279887	0
	8.15998	0	8.15998	228	0	0.00279887	0
	8.16598	0	8.16598	0	0	0	#DIV/0!
	8.17138	0	8.17138	0	0	0	#DIV/0!
	8.18079	0	8.18079	0	0	0	#DIV/0!
	8.1862	0	8.1862	0	0	0	#DIV/0!
	8.1922	0	8.1922	0	0	0	#DIV/0!
	8.19763	0	8.19763	0	0	0	#DIV/0!
	8.20364	0	8.20364	0	0	0	#DIV/0!
	8.20927	0	8.20927	0	0	0	#DIV/0!
	8.21527	0	8.21527	0	0	0	#DIV/0!
	8.22075	0	8.22075	0	0	0	#DIV/0!
	8.22674	0	8.22674	0	0	0	#DIV/0!
	8.23226	0	8.23226	0	0	0	#DIV/0!
	8.23823	0	8.23823	0	0	0	#DIV/0!
	8.24396	0	8.24396	0	0	0	#DIV/0!
	8.2494	0	8.2494	0	0	0	#DIV/0!
	8.2554	0	8.2554	0	0	0	#DIV/0!
	8.26479	0	8.26479	250	0	0.00306894	0
	8.27015	0	8.27015	250	0	0.00306894	0
	8.27615	0	8.27615	250	0	0.00306894	0
	8.2814	0	8.2814	250	0	0.00306894	0
	8.2874	0	8.2874	250	0	0.00306894	0
	8.29291	0	8.29291	250	0	0.00306894	0
	8.29882	0	8.29882	250	0	0.00306894	0
	8.30436	0	8.30436	0	0	0	#DIV/0!
	8.31036	0	8.31036	0	0	0	#DIV/0!
	8.31583	0	8.31583	0	0	0	#DIV/0!
	8.32146	0	8.32146	0	0	0	#DIV/0!
	8.32734	0	8.32734	0	0	0	#DIV/0!
	8.33283	0	8.33283	0	0	0	#DIV/0!
	8.33883	0	8.33883	0	0	0	#DIV/0!
	8.34779	0	8.34779	0	0	0	#DIV/0!
	8.35362	0	8.35362	0	0	0	#DIV/0!
	8.35948	0	8.35948	0	0	0	#DIV/0!
	8.36485	0	8.36485	0	0	0	#DIV/0!
	8.37085	0	8.37085	0	0	0	#DIV/0!
	8.37653	0	8.37653	0	0	0	#DIV/0!
	8.3821	0	8.3821	0	0	0	#DIV/0!
	8.38797	0	8.38797	0	0	0	#DIV/0!
	8.39343	0	8.39343	0	0	0	#DIV/0!
	8.39932	0	8.39932	0	0	0	#DIV/0!
	8.40516	0	8.40516	0	0	0	#DIV/0!
	8.4109	0	8.4109	0	0	0	#DIV/0!
	8.41686	218	8.41686	0	0.00117291	0	#DIV/0!
	8.42244	218	8.42244	0	0.00117291	0	#DIV/0!
	8.43174	218	8.43174	0	0.00117291	0	#DIV/0!
	8.43713	218	8.43713	0	0.00117291	0	#DIV/0!
	8.44313	218	8.44313	0	0.00117291	0	#DIV/0!
	8.44859	218	8.44859	0	0.00117291	0	#DIV/0!
	8.45459	218	8.45459	0	0.00117291	0	#DIV/0!
	8.46001	0	8.46001	0	0	0	#DIV/0!
	8.46595	0	8.46595	0	0	0	#DIV/0!
	8.47137	0	8.47137	0	0	0	#DIV/0!
	8.47737	0	8.47737	0	0	0	#DIV/0!
	8.4829	0	8.4829	0	0	0	#DIV/0!
	8.48882	0	8.48882	0	0	0	#DIV/0!
	8.49471	0	8.49471	0	0	0	#DIV/0!
	8.49998	0	8.49998	0	0	0	#DIV/0!
	8.50598	0	8.50598	0	0	0	#DIV/0!
	8.51499	0	8.51499	0	0	0	#DIV/0!
	8.52099	0	8.52099	0	0	0	#DIV/0!
	8.52693	0	8.52693	0	0	0	#DIV/0!
	8.53229	0	8.53229	0	0	0	#DIV/0!
	8.5383	0	8.5383	0	0	0	#DIV/0!
	8.54395	0	8.54395	0	0	0	#DIV/0!
	8.54995	0	8.54995	0	0	0	#DIV/0!
	8.55528	0	8.55528	0	0	0	#DIV/0!
	8.56128	0	8.56128	0	0	0	#DIV/0!
	8.5671	0	8.5671	0	0	0	#DIV/0!
	8.5729	0	8.5729	0	0	0	#DIV/0!
	8.5783	252	8.5783	0	0.00135584	0	#DIV/0!
	8.58427	252	8.58427	0	0.00135584	0	#DIV/0!
	8.59013	252	8.59013	0	0.00135584	0	#DIV/0!
	8.59935	252	8.59935	0	0.00135584	0	#DIV/0!
	8.60535	252	8.60535	0	0.00135584	0	#DIV/0!
	8.61105	252	8.61105	324	0.00135584	0.00397734	0.777778
	8.61681	252	8.61681	324	0.00135584	0.00397734	0.777778
	8.62273	0	8.62273	324	0	0.00397734	0
	8.62856	0	8.62856	324	0	0.00397734	0
	8.63434	0	8.63434	324	0	0.00397734	0
	8.63982	0	8.63982	324	0	0.00397734	0
	8.64582	0	8.64582	324	0	0.00397734	0
	8.65153	0	8.65153	0	0	0	#DIV/0!
	8.65744	0	8.65744	0	0	0	#DIV/0!
	8.66344	0	8.66344	0	0	0	#DIV/0!
	8.66894	0	8.66894	0	0	0	#DIV/0!
	8.67841	0	8.67841	0	0	0	#DIV/0!
	8.68385	0	8.68385	0	0	0	#DIV/0!
	8.68985	0	8.68985	0	0	0	#DIV/0!
	8.69531	0	8.69531	0	0	0	#DIV/0!
	8.70131	0	8.70131	0	0	0	#DIV/0!
	8.70731	0	8.70731	0	0	0	#DIV/0!
	8.71296	0	8.71296	0	0	0	#DIV/0!
	8.71887	0	8.71887	0	0	0	#DIV/0!
	8.72476	0	8.72476	0	0	0	#DIV/0!
	8.73076	0	8.73076	0	0	0	#DIV/0!
	8.73651	0	8.73651	0	0	0	#DIV/0!
	8.74251	0	8.74251	0	0	0	#DIV/0!
	8.74811	0	8.74811	0	0	0	#DIV/0!
	8.75411	0	8.75411	0	0	0	#DIV/0!
	8.76305	0	8.76305	0	0	0	#DIV/0!
	8.76902	0	8.76902	0	0	0	#DIV/0!
	8.77501	0	8.77501	0	0	0	#DIV/0!
	8.78056	0	8.78056	0	0	0	#DIV/0!
	8.78656	0	8.78656	0	0	0	#DIV/0!
	8.79194	0	8.79194	0	0	0	#DIV/0!
	8.79794	0	8.79794	0	0	0	#DIV/0!
	8.80381	0	8.80381	0	0	0	#DIV/0!
	8.80953	0	8.80953	0	0	0	#DIV/0!
	8.81552	0	8.81552	0	0	0	#DIV/0!
	8.82138	0	8.82138	0	0	0	#DIV/0!
	8.82729	0	8.82729	0	0	0	#DIV/0!
	8.83322	0	8.83322	0	0	0	#DIV/0!
	8.83868	0	8.83868	0	0	0	#DIV/0!
	8.84802	0	8.84802	0	0	0	#DIV/0!
	8.8534	0	8.8534	0	0	0	#DIV/0!
	8.8594	0	8.8594	0	0	0	#DIV/0!
	8.8651	0	8.8651	0	0	0	#DIV/0!
	8.87102	0	8.87102	0	0	0	#DIV/0!
	8.87702	0	8.87702	0	0	0	#DIV/0!
	8.88277	0	8.88277	0	0	0	#DIV/0!
	8.88862	0	8.88862	0	0	0	#DIV/0!
	8.89441	0	8.89441	0	0	0	#DIV/0!
	8.90028	0	8.90028	0	0	0	#DIV/0!
	8.90605	0	8.90605	0	0	0	#DIV/0!
	8.91174	0	8.91174	0	0	0	#DIV/0!
	8.91774	0	8.91774	0	0	0	#DIV/0!
	8.92307	0	8.92307	0	0	0	#DIV/0!
	8.93253	0	8.93253	0	0	0	#DIV/0!
	8.93853	0	8.93853	0	0	0	#DIV/0!
	8.94443	0	8.94443	0	0	0	#DIV/0!
	8.95016	0	8.95016	0	0	0	#DIV/0!
	8.95616	0	8.95616	0	0	0	#DIV/0!
	8.96184	0	8.96184	0	0	0	#DIV/0!
	8.96764	0	8.96764	0	0	0	#DIV/0!
	8.97325	0	8.97325	0	0	0	#DIV/0!
	8.97925	0	8.97925	0	0	0	#DIV/0!
	8.98525	0	8.98525	0	0	0	#DIV/0!
	8.99101	0	8.99101	0	0	0	#DIV/0!
	8.997	0	8.997	0	0	0	#DIV/0!
	9.00279	0	9.00279	0	0	0	#DIV/0!
	9.0122	0	9.0122	0	0	0	#DIV/0!
	9.01792	0	9.01792	0	0	0	#DIV/0!
	9.02392	0	9.02392	0	0	0	#DIV/0!
	9.02962	0	9.02962	0	0	0	#DIV/0!
	9.03563	0	9.03563	0	0	0	#DIV/0!
	9.0414	0	9.0414	0	0	0	#DIV/0!
	9.04724	0	9.04724	0	0	0	#DIV/0!
	9.05288	0	9.05288	0	0	0	#DIV/0!
	9.05888	0	9.05888	0	0	0	#DIV/0!
	9.06465	0	9.06465	0	0	0	#DIV/0!
	9.07061	0	9.07061	0	0	0	#DIV/0!
	9.07628	0	9.07628	0	0	0	#DIV/0!
	9.08208	0	9.08208	0	0	0	#DIV/0!
	9.08808	0	9.08808	0	0	0	#DIV/0!
	9.09737	0	9.09737	0	0	0	#DIV/0!
	9.10328	0	9.10328	0	0	0	#DIV/0!
	9.10905	0	9.10905	0	0	0	#DIV/0!
	9.11501	0	9.11501	0	0	0	#DIV/0!
	9.1208	0	9.1208	0	0	0	#DIV/0!
	9.1268	0	9.1268	0	0	0	#DIV/0!
	9.13245	0	9.13245	0	0	0	#DIV/0!
	9.13839	0	9.13839	0	0	0	#DIV/0!
	9.14413	0	9.14413	0	0	0	#DIV/0!
	9.14969	0	9.14969	0	0	0	#DIV/0!
	9.15569	0	9.15569	0	0	0	#DIV/0!
	9.16139	0	9.16139	0	0	0	#DIV/0!
	9.16739	0	9.16739	0	0	0	#DIV/0!
	9.17289	0	9.17289	0	0	0	#DIV/0!
	9.18235	0	9.18235	0	0	0	#DIV/0!
	9.18816	0	9.18816	0	0	0	#DIV/0!
	9.19414	0	9.19414	0	0	0	#DIV/0!
	9.19975	0	9.19975	0	0	0	#DIV/0!
	9.20575	0	9.20575	0	0	0	#DIV/0!
	9.21137	0	9.21137	0	0	0	#DIV/0!
	9.21737	0	9.21737	0	0	0	#DIV/0!
	9.22336	0	9.22336	0	0	0	#DIV/0!
	9.22909	0	9.22909	0	0	0	#DIV/0!
	9.23509	0	9.23509	0	0	0	#DIV/0!
	9.24073	0	9.24073	0	0	0	#DIV/0!
	9.24673	0	9.24673	0	0	0	#DIV/0!
	9.25244	0	9.25244	0	0	0	#DIV/0!
	9.26191	0	9.26191	0	0	0	#DIV/0!
	9.26791	0	9.26791	0	0	0	#DIV/0!
	9.27391	0	9.27391	0	0	0	#DIV/0!
	9.27984	0	9.27984	0	0	0	#DIV/0!
	9.28557	0	9.28557	0	0	0	#DIV/0!
	9.29157	0	9.29157	0	0	0	#DIV/0!
	9.29717	0	9.29717	0	0	0	#DIV/0!
	9.30317	0	9.30317	0	0	0	#DIV/0!
	9.3089	0	9.3089	0	0	0	#DIV/0!
	9.31471	0	9.31471	0	0	0	#DIV/0!
	9.32071	0	9.32071	0	0	0	#DIV/0!
	9.32619	0	9.32619	0	0	0	#DIV/0!
	9.33219	0	9.33219	0	0	0	#DIV/0!
	9.33799	0	9.33799	0	0	0	#DIV/0!
	9.34746	0	9.34746	0	0	0	#DIV/0!
	9.35293	0	9.35293	0	0	0	#DIV/0!
	9.35893	0	9.35893	0	0	0	#DIV/0!
	9.36492	0	9.36492	0	0	0	#DIV/0!
	9.37092	0	9.37092	0	0	0	#DIV/0!
	9.37658	0	9.37658	0	0	0	#DIV/0!
	9.38258	0	9.38258	253	0	0.00310576	0
	9.38852	0	9.38852	253	0	0.00310576	0
	9.39452	0	9.39452	253	0	0.00310576	0
	9.40052	0	9.40052	463	0	0.00568367	0
	9.40643	0	9.40643	463	0	0.00568367	0
	9.41243	0	9.41243	463	0	0.00568367	0
	9.41813	0	9.41813	463	0	0.00568367	0
	9.42397	0	9.42397	210	0	0.00257791	0
	9.43319	0	9.43319	210	0	0.00257791	0
	9.439	0	9.439	210	0	0.00257791	0
	9.445	0	9.445	0	0	0	#DIV/0!
	9.451	0	9.451	0	0	0	#DIV/0!
	9.45682	0	9.45682	0	0	0	#DIV/0!
	9.46264	0	9.46264	0	0	0	#DIV/0!
	9.46846	0	9.46846	0	0	0	#DIV/0!
	9.47446	0	9.47446	0	0	0	#DIV/0!
	9.48033	0	9.48033	0	0	0	#DIV/0!
	9.48633	0	9.48633	0	0	0	#DIV/0!
	9.4921	0	9.4921	0	0	0	#DIV/0!
	9.4981	0	9.4981	0	0	0	#DIV/0!
	9.50395	0	9.50395	0	0	0	#DIV/0!
	9.51323	0	9.51323	0	0	0	#DIV/0!
	9.51908	0	9.51908	0	0	0	#DIV/0!
	9.52508	0	9.52508	0	0	0	#DIV/0!
	9.53088	0	9.53088	0	0	0	#DIV/0!
	9.53689	0	9.53689	0	0	0	#DIV/0!
	9.54257	0	9.54257	0	0	0	#DIV/0!
	9.54856	0	9.54856	0	0	0	#DIV/0!
	9.55454	0	9.55454	0	0	0	#DIV/0!
	9.56012	0	9.56012	0	0	0	#DIV/0!
	9.56612	0	9.56612	0	0	0	#DIV/0!
	9.57197	0	9.57197	0	0	0	#DIV/0!
	9.57797	0	9.57797	0	0	0	#DIV/0!
	9.58368	0	9.58368	0	0	0	#DIV/0!
	9.58967	0	9.58967	0	0	0	#DIV/0!
	9.59915	0	9.59915	0	0	0	#DIV/0!
	9.60503	0	9.60503	0	0	0	#DIV/0!
	9.61099	0	9.61099	0	0	0	#DIV/0!
	9.61696	0	9.61696	0	0	0	#DIV/0!
	9.62262	0	9.62262	0	0	0	#DIV/0!
	9.62862	0	9.62862	0	0	0	#DIV/0!
	9.63432	0	9.63432	0	0	0	#DIV/0!
	9.64032	0	9.64032	0	0	0	#DIV/0!
	9.64606	0	9.64606	0	0	0	#DIV/0!
	9.65206	0	9.65206	0	0	0	#DIV/0!
	9.65793	0	9.65793	0	0	0	#DIV/0!
	9.66362	0	9.66362	0	0	0	#DIV/0!
	9.66948	0	9.66948	0	0	0	#DIV/0!
	9.6788	0	9.6788	0	0	0	#DIV/0!
	9.68483	0	9.68483	0	0	0	#DIV/0!
	9.69056	0	9.69056	0	0	0	#DIV/0!
	9.69641	0	9.69641	0	0	0	#DIV/0!
	9.70241	0	9.70241	0	0	0	#DIV/0!
	9.70827	0	9.70827	0	0	0	#DIV/0!
	9.714	0	9.714	0	0	0	#DIV/0!
	9.72	0	9.72	0	0	0	#DIV/0!
	9.72595	0	9.72595	0	0	0	#DIV/0!
	9.73174	0	9.73174	0	0	0	#DIV/0!
	9.73774	0	9.73774	0	0	0	#DIV/0!
	9.74374	0	9.74374	0	0	0	#DIV/0!
	9.74952	0	9.74952	0	0	0	#DIV/0!
	9.7555	0	9.7555	0	0	0	#DIV/0!
	9.76463	0	9.76463	0	0	0	#DIV/0!
	9.7703	0	9.7703	0	0	0	#DIV/0!
	9.77605	0	9.77605	0	0	0	#DIV/0!
	9.78205	0	9.78205	0	0	0	#DIV/0!
	9.78762	0	9.78762	0	0	0	#DIV/0!
	9.79362	0	9.79362	0	0	0	#DIV/0!
	9.79936	0	9.79936	0	0	0	#DIV/0!
	9.80535	248	9.80535	0	0.00133432	0	#DIV/0!
	9.81087	248	9.81087	0	0.00133432	0	#DIV/0!
	9.81687	248	9.81687	0	0.00133432	0	#DIV/0!
	9.82218	248	9.82218	0	0.00133432	0	#DIV/0!
	9.82818	248	9.82818	0	0.00133432	0	#DIV/0!
	9.83376	248	9.83376	0	0.00133432	0	#DIV/0!
	9.83967	248	9.83967	0	0.00133432	0	#DIV/0!
	9.84909	0	9.84909	0	0	0	#DIV/0!
	9.85478	0	9.85478	0	0	0	#DIV/0!
	9.86078	0	9.86078	0	0	0	#DIV/0!
	9.86661	0	9.86661	0	0	0	#DIV/0!
	9.87247	0	9.87247	0	0	0	#DIV/0!
	9.87847	0	9.87847	0	0	0	#DIV/0!
	9.88445	0	9.88445	0	0	0	#DIV/0!
	9.89045	0	9.89045	0	0	0	#DIV/0!
	9.89603	0	9.89603	0	0	0	#DIV/0!
	9.90196	0	9.90196	0	0	0	#DIV/0!
	9.90774	0	9.90774	0	0	0	#DIV/0!
	9.91374	0	9.91374	0	0	0	#DIV/0!
	9.91973	0	9.91973	0	0	0	#DIV/0!
	9.92896	0	9.92896	0	0	0	#DIV/0!
	9.93457	0	9.93457	0	0	0	#DIV/0!
	9.94057	0	9.94057	0	0	0	#DIV/0!
	9.94637	0	9.94637	0	0	0	#DIV/0!
	9.95215	0	9.95215	0	0	0	#DIV/0!
	9.95784	0	9.95784	0	0	0	#DIV/0!
	9.96384	0	9.96384	0	0	0	#DIV/0!
	9.96948	0	9.96948	0	0	0	#DIV/0!
	9.97523	0	9.97523	0	0	0	#DIV/0!
	9.981	0	9.981	0	0	0	#DIV/0!
	9.98653	0	9.98653	0	0	0	#DIV/0!
	9.99217	0	9.99217	0	0	0	#DIV/0!
	9.99795	0	9.99795	0	0	0	#DIV/0!
	10.0036	0	10.0036	0	0	0	#DIV/0!
	10.0126	0	10.0126	0	0	0	#DIV/0!
	10.0182	0	10.0182	0	0	0	#DIV/0!
	10.0238	224	10.0238	0	0.00120519	0	#DIV/0!
	10.0296	224	10.0296	0	0.00120519	0	#DIV/0!
	10.0349	224	10.0349	0	0.00120519	0	#DIV/0!
	10.0408	224	10.0408	0	0.00120519	0	#DIV/0!
	10.0464	224	10.0464	0	0.00120519	0	#DIV/0!
	10.0518	224	10.0518	0	0.00120519	0	#DIV/0!
	10.0573	224	10.0573	0	0.00120519	0	#DIV/0!
	10.0627	0	10.0627	0	0	0	#DIV/0!
	10.0684	0	10.0684	0	0	0	#DIV/0!
	10.0737	0	10.0737	0	0	0	#DIV/0!
	10.0792	0	10.0792	0	0	0	#DIV/0!
	10.0846	0	10.0846	0	0	0	#DIV/0!
	10.0898	0	10.0898	0	0	0	#DIV/0!
	10.0987	0	10.0987	0	0	0	#DIV/0!
	10.1038	0	10.1038	0	0	0	#DIV/0!
	10.109	0	10.109	0	0	0	#DIV/0!
	10.1141	0	10.1141	0	0	0	#DIV/0!
	10.1193	0	10.1193	0	0	0	#DIV/0!
	10.1243	0	10.1243	0	0	0	#DIV/0!
	10.1293	0	10.1293	0	0	0	#DIV/0!
	10.1344	0	10.1344	0	0	0	#DIV/0!
	10.1391	0	10.1391	0	0	0	#DIV/0!
	10.1444	0	10.1444	0	0	0	#DIV/0!
	10.1493	0	10.1493	0	0	0	#DIV/0!
	10.1542	0	10.1542	0	0	0	#DIV/0!
	10.159	0	10.159	0	0	0	#DIV/0!
	10.1642	0	10.1642	261	0	0.00320397	0
	10.169	0	10.169	261	0	0.00320397	0
	10.1774	0	10.1774	261	0	0.00320397	0
	10.1823	0	10.1823	261	0	0.00320397	0
	10.1872	0	10.1872	261	0	0.00320397	0
	10.1919	0	10.1919	261	0	0.00320397	0
	10.1972	0	10.1972	261	0	0.00320397	0
	10.2021	0	10.2021	0	0	0	#DIV/0!
	10.2073	0	10.2073	0	0	0	#DIV/0!
	10.2123	0	10.2123	0	0	0	#DIV/0!
	10.2176	0	10.2176	0	0	0	#DIV/0!
	10.2225	0	10.2225	0	0	0	#DIV/0!
	10.228	0	10.228	0	0	0	#DIV/0!
	10.2326	0	10.2326	0	0	0	#DIV/0!
	10.238	0	10.238	0	0	0	#DIV/0!
	10.2429	0	10.2429	0	0	0	#DIV/0!
	10.2483	0	10.2483	0	0	0	#DIV/0!
	10.2532	0	10.2532	0	0	0	#DIV/0!
	10.2625	0	10.2625	0	0	0	#DIV/0!
	10.2671	0	10.2671	0	0	0	#DIV/0!
	10.2728	0	10.2728	0	0	0	#DIV/0!
	10.2778	0	10.2778	0	0	0	#DIV/0!
	10.2834	0	10.2834	0	0	0	#DIV/0!
	10.2883	0	10.2883	0	0	0	#DIV/0!
	10.2937	0	10.2937	0	0	0	#DIV/0!
	10.2986	0	10.2986	0	0	0	#DIV/0!
	10.3042	0	10.3042	0	0	0	#DIV/0!
	10.3091	0	10.3091	0	0	0	#DIV/0!
	10.3145	0	10.3145	0	0	0	#DIV/0!
	10.3195	0	10.3195	0	0	0	#DIV/0!
	10.3251	0	10.3251	0	0	0	#DIV/0!
	10.3301	0	10.3301	0	0	0	#DIV/0!
	10.3361	0	10.3361	0	0	0	#DIV/0!
	10.3444	0	10.3444	0	0	0	#DIV/0!
	10.3502	0	10.3502	0	0	0	#DIV/0!
	10.3549	0	10.3549	0	0	0	#DIV/0!
	10.3609	0	10.3609	0	0	0	#DIV/0!
	10.3657	0	10.3657	0	0	0	#DIV/0!
	10.3717	0	10.3717	0	0	0	#DIV/0!
	10.3766	0	10.3766	0	0	0	#DIV/0!
	10.3821	0	10.3821	0	0	0	#DIV/0!
	10.3874	0	10.3874	0	0	0	#DIV/0!
	10.3925	0	10.3925	0	0	0	#DIV/0!
	10.398	0	10.398	0	0	0	#DIV/0!
	10.4031	0	10.4031	0	0	0	#DIV/0!
	10.409	0	10.409	0	0	0	#DIV/0!
	10.4141	0	10.4141	0	0	0	#DIV/0!
	10.4196	0	10.4196	0	0	0	#DIV/0!
	10.4284	0	10.4284	0	0	0	#DIV/0!
	10.4337	0	10.4337	0	0	0	#DIV/0!
	10.439	0	10.439	0	0	0	#DIV/0!
	10.4445	0	10.4445	0	0	0	#DIV/0!
	10.4498	0	10.4498	0	0	0	#DIV/0!
	10.4553	0	10.4553	0	0	0	#DIV/0!
	10.4606	0	10.4606	0	0	0	#DIV/0!
	10.4657	0	10.4657	0	0	0	#DIV/0!
	10.4715	254	10.4715	0	0.0013666	0	#DIV/0!
	10.4764	254	10.4764	0	0.0013666	0	#DIV/0!
	10.4824	254	10.4824	0	0.0013666	0	#DIV/0!
	10.4871	254	10.4871	0	0.0013666	0	#DIV/0!
	10.4931	254	10.4931	0	0.0013666	0	#DIV/0!
	10.4979	254	10.4979	0	0.0013666	0	#DIV/0!
	10.5039	254	10.5039	0	0.0013666	0	#DIV/0!
	10.512	218	10.512	0	0.00117291	0	#DIV/0!
	10.518	218	10.518	0	0.00117291	0	#DIV/0!
	10.5228	218	10.5228	0	0.00117291	0	#DIV/0!
	10.5288	218	10.5288	0	0.00117291	0	#DIV/0!
	10.5337	218	10.5337	0	0.00117291	0	#DIV/0!
	10.5396	218	10.5396	0	0.00117291	0	#DIV/0!
	10.5445	218	10.5445	0	0.00117291	0	#DIV/0!
	10.5505	237	10.5505	0	0.00127514	0	#DIV/0!
	10.5554	237	10.5554	0	0.00127514	0	#DIV/0!
	10.5614	237	10.5614	0	0.00127514	0	#DIV/0!
	10.5663	237	10.5663	0	0.00127514	0	#DIV/0!
	10.5723	237	10.5723	0	0.00127514	0	#DIV/0!
	10.5771	237	10.5771	0	0.00127514	0	#DIV/0!
	10.5831	237	10.5831	0	0.00127514	0	#DIV/0!
	10.5879	0	10.5879	0	0	0	#DIV/0!
	10.5974	0	10.5974	0	0	0	#DIV/0!
	10.6021	0	10.6021	0	0	0	#DIV/0!
	10.6081	0	10.6081	0	0	0	#DIV/0!
	10.6132	0	10.6132	0	0	0	#DIV/0!
	10.6189	0	10.6189	0	0	0	#DIV/0!
	10.624	0	10.624	230	0	0.00282342	0
	10.6296	0	10.6296	230	0	0.00282342	0
	10.6347	0	10.6347	230	0	0.00282342	0
	10.6405	0	10.6405	230	0	0.00282342	0
	10.6456	0	10.6456	230	0	0.00282342	0
	10.6516	0	10.6516	230	0	0.00282342	0
	10.6563	0	10.6563	230	0	0.00282342	0
	10.6623	0	10.6623	0	0	0	#DIV/0!
	10.6671	0	10.6671	0	0	0	#DIV/0!
	10.6731	0	10.6731	0	0	0	#DIV/0!
	10.6815	0	10.6815	0	0	0	#DIV/0!
	10.6872	0	10.6872	0	0	0	#DIV/0!
	10.6922	0	10.6922	0	0	0	#DIV/0!
	10.6982	0	10.6982	0	0	0	#DIV/0!
	10.7029	0	10.7029	0	0	0	#DIV/0!
	10.7089	0	10.7089	0	0	0	#DIV/0!
	10.7138	0	10.7138	0	0	0	#DIV/0!
	10.7197	0	10.7197	0	0	0	#DIV/0!
	10.7247	0	10.7247	0	0	0	#DIV/0!
	10.7305	0	10.7305	0	0	0	#DIV/0!
	10.7356	0	10.7356	0	0	0	#DIV/0!
	10.7414	0	10.7414	0	0	0	#DIV/0!
	10.7464	0	10.7464	0	0	0	#DIV/0!
	10.7524	0	10.7524	0	0	0	#DIV/0!
	10.761	0	10.761	0	0	0	#DIV/0!
	10.7664	0	10.7664	0	0	0	#DIV/0!
	10.7722	0	10.7722	0	0	0	#DIV/0!
	10.7772	0	10.7772	0	0	0	#DIV/0!
	10.7832	0	10.7832	0	0	0	#DIV/0!
	10.7881	0	10.7881	0	0	0	#DIV/0!
	10.7941	0	10.7941	0	0	0	#DIV/0!
	10.799	0	10.799	0	0	0	#DIV/0!
	10.8047	0	10.8047	0	0	0	#DIV/0!
	10.8097	0	10.8097	0	0	0	#DIV/0!
	10.8157	0	10.8157	0	0	0	#DIV/0!
	10.8208	0	10.8208	0	0	0	#DIV/0!
	10.8268	0	10.8268	0	0	0	#DIV/0!
	10.832	0	10.832	0	0	0	#DIV/0!
	10.8379	0	10.8379	0	0	0	#DIV/0!
	10.8467	0	10.8467	0	0	0	#DIV/0!
	10.852	0	10.852	0	0	0	#DIV/0!
	10.8576	0	10.8576	0	0	0	#DIV/0!
	10.8627	0	10.8627	0	0	0	#DIV/0!
	10.8687	0	10.8687	0	0	0	#DIV/0!
	10.8737	0	10.8737	0	0	0	#DIV/0!
	10.8795	0	10.8795	0	0	0	#DIV/0!
	10.8845	0	10.8845	0	0	0	#DIV/0!
	10.8904	0	10.8904	0	0	0	#DIV/0!
	10.8953	0	10.8953	0	0	0	#DIV/0!
	10.9012	0	10.9012	0	0	0	#DIV/0!
	10.9065	0	10.9065	0	0	0	#DIV/0!
	10.912	0	10.912	0	0	0	#DIV/0!
	10.9173	0	10.9173	0	0	0	#DIV/0!
	10.9231	0	10.9231	0	0	0	#DIV/0!
	10.9316	290	10.9316	0	0.00156029	0	#DIV/0!
	10.9374	290	10.9374	0	0.00156029	0	#DIV/0!
	10.9429	290	10.9429	0	0.00156029	0	#DIV/0!
	10.9484	290	10.9484	0	0.00156029	0	#DIV/0!
	10.9541	290	10.9541	0	0.00156029	0	#DIV/0!
	10.9593	290	10.9593	0	0.00156029	0	#DIV/0!
	10.9652	290	10.9652	0	0.00156029	0	#DIV/0!
	10.9704	0	10.9704	0	0	0	#DIV/0!
	10.976	0	10.976	0	0	0	#DIV/0!
	10.9812	0	10.9812	0	0	0	#DIV/0!
	10.9867	0	10.9867	0	0	0	#DIV/0!
	10.992	0	10.992	0	0	0	#DIV/0!
	10.9976	0	10.9976	0	0	0	#DIV/0!
	11.0029	0	11.0029	0	0	0	#DIV/0!
	11.0121	0	11.0121	0	0	0	#DIV/0!
	11.0171	0	11.0171	0	0	0	#DIV/0!
	11.0229	0	11.0229	0	0	0	#DIV/0!
	11.0282	0	11.0282	0	0	0	#DIV/0!
	11.034	0	11.034	0	0	0	#DIV/0!
	11.0392	0	11.0392	0	0	0	#DIV/0!
	11.0452	0	11.0452	0	0	0	#DIV/0!
	11.0502	0	11.0502	0	0	0	#DIV/0!
	11.0561	0	11.0561	0	0	0	#DIV/0!
	11.0612	0	11.0612	0	0	0	#DIV/0!
	11.0672	0	11.0672	0	0	0	#DIV/0!
	11.0721	0	11.0721	0	0	0	#DIV/0!
	11.0781	0	11.0781	0	0	0	#DIV/0!
	11.0831	0	11.0831	0	0	0	#DIV/0!
	11.0889	0	11.0889	0	0	0	#DIV/0!
	11.098	0	11.098	0	0	0	#DIV/0!
	11.1033	0	11.1033	0	0	0	#DIV/0!
	11.109	0	11.109	0	0	0	#DIV/0!
	11.1145	0	11.1145	270	0	0.00331445	0
	11.1199	0	11.1199	270	0	0.00331445	0
	11.1253	0	11.1253	270	0	0.00331445	0
	11.1307	0	11.1307	270	0	0.00331445	0
	11.1367	0	11.1367	270	0	0.00331445	0
	11.1416	0	11.1416	270	0	0.00331445	0
	11.1476	0	11.1476	270	0	0.00331445	0
	11.1526	0	11.1526	0	0	0	#DIV/0!
	11.1586	0	11.1586	0	0	0	#DIV/0!
	11.1635	0	11.1635	0	0	0	#DIV/0!
	11.1695	0	11.1695	0	0	0	#DIV/0!
	11.178	0	11.178	0	0	0	#DIV/0!
	11.184	0	11.184	0	0	0	#DIV/0!
	11.1892	0	11.1892	0	0	0	#DIV/0!
	11.1951	278	11.1951	0	0.00149573	0	#DIV/0!
	11.2004	278	11.2004	0	0.00149573	0	#DIV/0!
	11.2061	278	11.2061	0	0.00149573	0	#DIV/0!
	11.2113	278	11.2113	0	0.00149573	0	#DIV/0!
	11.2172	278	11.2172	0	0.00149573	0	#DIV/0!
	11.2221	278	11.2221	0	0.00149573	0	#DIV/0!
	11.2281	278	11.2281	0	0.00149573	0	#DIV/0!
	11.233	0	11.233	0	0	0	#DIV/0!
	11.239	0	11.239	0	0	0	#DIV/0!
	11.244	0	11.244	0	0	0	#DIV/0!
	11.2498	0	11.2498	0	0	0	#DIV/0!
	11.2547	0	11.2547	0	0	0	#DIV/0!
	11.2642	0	11.2642	0	0	0	#DIV/0!
	11.2692	0	11.2692	0	0	0	#DIV/0!
	11.2752	0	11.2752	0	0	0	#DIV/0!
	11.2803	0	11.2803	0	0	0	#DIV/0!
	11.2863	0	11.2863	0	0	0	#DIV/0!
	11.2914	0	11.2914	0	0	0	#DIV/0!
	11.2973	0	11.2973	0	0	0	#DIV/0!
	11.3025	0	11.3025	0	0	0	#DIV/0!
	11.3084	0	11.3084	0	0	0	#DIV/0!
	11.3137	0	11.3137	0	0	0	#DIV/0!
	11.3196	0	11.3196	0	0	0	#DIV/0!
	11.3248	0	11.3248	0	0	0	#DIV/0!
	11.3308	0	11.3308	0	0	0	#DIV/0!
	11.3357	0	11.3357	0	0	0	#DIV/0!
	11.3452	0	11.3452	283	0	0.00347404	0
	11.3501	0	11.3501	283	0	0.00347404	0
	11.3561	0	11.3561	283	0	0.00347404	0
	11.3612	0	11.3612	283	0	0.00347404	0
	11.3672	0	11.3672	283	0	0.00347404	0
	11.3724	0	11.3724	283	0	0.00347404	0
	11.3781	0	11.3781	283	0	0.00347404	0
	11.3836	0	11.3836	0	0	0	#DIV/0!
	11.3889	0	11.3889	0	0	0	#DIV/0!
	11.3946	0	11.3946	0	0	0	#DIV/0!
	11.4	0	11.4	0	0	0	#DIV/0!
	11.4059	0	11.4059	0	0	0	#DIV/0!
	11.4109	0	11.4109	0	0	0	#DIV/0!
	11.4169	0	11.4169	0	0	0	#DIV/0!
	11.4222	0	11.4222	0	0	0	#DIV/0!
	11.4317	0	11.4317	0	0	0	#DIV/0!
	11.4366	0	11.4366	0	0	0	#DIV/0!
	11.4426	0	11.4426	0	0	0	#DIV/0!
	11.4477	0	11.4477	0	0	0	#DIV/0!
	11.4533	0	11.4533	0	0	0	#DIV/0!
	11.4588	0	11.4588	0	0	0	#DIV/0!
	11.4643	0	11.4643	0	0	0	#DIV/0!
	11.4698	0	11.4698	0	0	0	#DIV/0!
	11.4753	0	11.4753	0	0	0	#DIV/0!
	11.4807	0	11.4807	0	0	0	#DIV/0!
	11.4864	0	11.4864	0	0	0	#DIV/0!
	11.4916	0	11.4916	0	0	0	#DIV/0!
	11.4976	0	11.4976	0	0	0	#DIV/0!
	11.5027	0	11.5027	0	0	0	#DIV/0!
	11.5118	0	11.5118	0	0	0	#DIV/0!
	11.5174	0	11.5174	0	0	0	#DIV/0!
	11.5229	0	11.5229	0	0	0	#DIV/0!
	11.5284	0	11.5284	0	0	0	#DIV/0!
	11.5339	0	11.5339	0	0	0	#DIV/0!
	11.5397	0	11.5397	0	0	0	#DIV/0!
	11.545	0	11.545	0	0	0	#DIV/0!
	11.5506	0	11.5506	0	0	0	#DIV/0!
	11.5561	0	11.5561	0	0	0	#DIV/0!
	11.5617	0	11.5617	0	0	0	#DIV/0!
	11.5674	0	11.5674	0	0	0	#DIV/0!
	11.5729	0	11.5729	0	0	0	#DIV/0!
	11.5787	0	11.5787	0	0	0	#DIV/0!
	11.5841	0	11.5841	0	0	0	#DIV/0!
	11.5898	0	11.5898	0	0	0	#DIV/0!
	11.5987	0	11.5987	0	0	0	#DIV/0!
	11.6041	0	11.6041	0	0	0	#DIV/0!
	11.6097	0	11.6097	0	0	0	#DIV/0!
	11.6149	0	11.6149	0	0	0	#DIV/0!
	11.6206	0	11.6206	0	0	0	#DIV/0!
	11.626	0	11.626	0	0	0	#DIV/0!
	11.6315	0	11.6315	0	0	0	#DIV/0!
	11.6371	0	11.6371	0	0	0	#DIV/0!
	11.6425	0	11.6425	0	0	0	#DIV/0!
	11.6483	0	11.6483	0	0	0	#DIV/0!
	11.6537	0	11.6537	0	0	0	#DIV/0!
	11.6596	0	11.6596	0	0	0	#DIV/0!
	11.6647	0	11.6647	0	0	0	#DIV/0!
	11.6707	0	11.6707	0	0	0	#DIV/0!
	11.6792	0	11.6792	0	0	0	#DIV/0!
	11.6852	0	11.6852	0	0	0	#DIV/0!
	11.6904	0	11.6904	0	0	0	#DIV/0!
	11.6964	0	11.6964	0	0	0	#DIV/0!
	11.7015	0	11.7015	0	0	0	#DIV/0!
	11.7074	268	11.7074	0	0.00144193	0	#DIV/0!
	11.7127	268	11.7127	0	0.00144193	0	#DIV/0!
	11.7185	268	11.7185	0	0.00144193	0	#DIV/0!
	11.724	268	11.724	0	0.00144193	0	#DIV/0!
	11.7294	268	11.7294	0	0.00144193	0	#DIV/0!
	11.7352	268	11.7352	0	0.00144193	0	#DIV/0!
	11.7404	268	11.7404	0	0.00144193	0	#DIV/0!
	11.7464	0	11.7464	0	0	0	#DIV/0!
	11.7517	0	11.7517	0	0	0	#DIV/0!
	11.7576	0	11.7576	0	0	0	#DIV/0!
	11.766	0	11.766	0	0	0	#DIV/0!
	11.772	0	11.772	0	0	0	#DIV/0!
	11.7773	0	11.7773	0	0	0	#DIV/0!
	11.7831	0	11.7831	0	0	0	#DIV/0!
	11.7885	0	11.7885	0	0	0	#DIV/0!
	11.7942	0	11.7942	0	0	0	#DIV/0!
	11.7997	0	11.7997	0	0	0	#DIV/0!
	11.8052	0	11.8052	0	0	0	#DIV/0!
	11.8105	0	11.8105	0	0	0	#DIV/0!
	11.8165	0	11.8165	0	0	0	#DIV/0!
	11.8218	0	11.8218	0	0	0	#DIV/0!
	11.8278	0	11.8278	0	0	0	#DIV/0!
	11.833	0	11.833	0	0	0	#DIV/0!
	11.839	0	11.839	0	0	0	#DIV/0!
	11.8477	0	11.8477	0	0	0	#DIV/0!
	11.8535	0	11.8535	0	0	0	#DIV/0!
	11.8586	0	11.8586	0	0	0	#DIV/0!
	11.8646	0	11.8646	0	0	0	#DIV/0!
	11.8699	0	11.8699	0	0	0	#DIV/0!
	11.8759	0	11.8759	0	0	0	#DIV/0!
	11.8811	0	11.8811	0	0	0	#DIV/0!
	11.8868	0	11.8868	0	0	0	#DIV/0!
	11.8922	0	11.8922	0	0	0	#DIV/0!
	11.8978	0	11.8978	0	0	0	#DIV/0!
	11.9034	0	11.9034	0	0	0	#DIV/0!
	11.9091	0	11.9091	0	0	0	#DIV/0!
	11.9145	0	11.9145	0	0	0	#DIV/0!
	11.9204	0	11.9204	0	0	0	#DIV/0!
	11.929	0	11.929	0	0	0	#DIV/0!
	11.9348	0	11.9348	211	0	0.00259018	0
	11.9402	0	11.9402	211	0	0.00259018	0
	11.946	0	11.946	211	0	0.00259018	0
	11.9514	0	11.9514	211	0	0.00259018	0
	11.957	0	11.957	211	0	0.00259018	0
	11.9623	0	11.9623	211	0	0.00259018	0
	11.9683	0	11.9683	211	0	0.00259018	0
	11.9736	0	11.9736	0	0	0	#DIV/0!
	11.9795	0	11.9795	0	0	0	#DIV/0!
	11.9846	0	11.9846	0	0	0	#DIV/0!
	11.9903	0	11.9903	0	0	0	#DIV/0!
	11.9954	0	11.9954	0	0	0	#DIV/0!
	12.0014	0	12.0014	0	0	0	#DIV/0!
	12.0068	0	12.0068	0	0	0	#DIV/0!
	12.016	0	12.016	0	0	0	#DIV/0!
	12.0214	0	12.0214	0	0	0	#DIV/0!
	12.0273	0	12.0273	0	0	0	#DIV/0!
	12.0325	0	12.0325	0	0	0	#DIV/0!
	12.0385	0	12.0385	0	0	0	#DIV/0!
	12.0436	0	12.0436	0	0	0	#DIV/0!
	12.0496	0	12.0496	0	0	0	#DIV/0!
	12.0548	0	12.0548	0	0	0	#DIV/0!
	12.0608	0	12.0608	0	0	0	#DIV/0!
	12.0661	0	12.0661	0	0	0	#DIV/0!
	12.0721	249	12.0721	0	0.0013397	0	#DIV/0!
	12.0771	249	12.0771	0	0.0013397	0	#DIV/0!
	12.0831	249	12.0831	0	0.0013397	0	#DIV/0!
	12.0883	249	12.0883	0	0.0013397	0	#DIV/0!
	12.0977	249	12.0977	0	0.0013397	0	#DIV/0!
	12.1026	249	12.1026	0	0.0013397	0	#DIV/0!
	12.1086	249	12.1086	0	0.0013397	0	#DIV/0!
	12.1139	0	12.1139	0	0	0	#DIV/0!
	12.1197	0	12.1197	0	0	0	#DIV/0!
	12.1251	0	12.1251	241	0	0.00295845	0
	12.1308	0	12.1308	241	0	0.00295845	0
	12.1362	0	12.1362	241	0	0.00295845	0
	12.1416	0	12.1416	241	0	0.00295845	0
	12.1475	0	12.1475	241	0	0.00295845	0
	12.1524	0	12.1524	241	0	0.00295845	0
	12.1584	0	12.1584	241	0	0.00295845	0
	12.1635	0	12.1635	0	0	0	#DIV/0!
	12.1694	0	12.1694	0	0	0	#DIV/0!
	12.1781	0	12.1781	0	0	0	#DIV/0!
	12.1838	0	12.1838	0	0	0	#DIV/0!
	12.1893	0	12.1893	0	0	0	#DIV/0!
	12.1952	0	12.1952	0	0	0	#DIV/0!
	12.2007	0	12.2007	0	0	0	#DIV/0!
	12.2067	0	12.2067	0	0	0	#DIV/0!
	12.212	0	12.212	0	0	0	#DIV/0!
	12.2175	0	12.2175	0	0	0	#DIV/0!
	12.2232	0	12.2232	0	0	0	#DIV/0!
	12.2289	0	12.2289	0	0	0	#DIV/0!
	12.2345	0	12.2345	0	0	0	#DIV/0!
	12.2399	0	12.2399	0	0	0	#DIV/0!
	12.2455	0	12.2455	0	0	0	#DIV/0!
	12.2509	0	12.2509	0	0	0	#DIV/0!
	12.2566	0	12.2566	0	0	0	#DIV/0!
	12.2657	0	12.2657	0	0	0	#DIV/0!
	12.2711	0	12.2711	0	0	0	#DIV/0!
	12.277	0	12.277	0	0	0	#DIV/0!
	12.2824	0	12.2824	0	0	0	#DIV/0!
	12.2881	0	12.2881	0	0	0	#DIV/0!
	12.2932	0	12.2932	0	0	0	#DIV/0!
	12.2992	0	12.2992	0	0	0	#DIV/0!
	12.3046	0	12.3046	0	0	0	#DIV/0!
	12.3104	0	12.3104	0	0	0	#DIV/0!
	12.3156	0	12.3156	0	0	0	#DIV/0!
	12.3215	0	12.3215	0	0	0	#DIV/0!
	12.3268	0	12.3268	0	0	0	#DIV/0!
	12.3328	0	12.3328	0	0	0	#DIV/0!
	12.3381	0	12.3381	0	0	0	#DIV/0!
	12.3475	0	12.3475	0	0	0	#DIV/0!
	12.3524	0	12.3524	0	0	0	#DIV/0!
	12.3584	0	12.3584	0	0	0	#DIV/0!
	12.3637	0	12.3637	0	0	0	#DIV/0!
	12.3697	0	12.3697	0	0	0	#DIV/0!
	12.3747	0	12.3747	0	0	0	#DIV/0!
	12.3807	0	12.3807	0	0	0	#DIV/0!
	12.386	0	12.386	0	0	0	#DIV/0!
	12.3918	0	12.3918	0	0	0	#DIV/0!
	12.3969	0	12.3969	0	0	0	#DIV/0!
	12.4029	0	12.4029	0	0	0	#DIV/0!
	12.4078	0	12.4078	0	0	0	#DIV/0!
	12.4138	0	12.4138	245	0	0.00300756	0
	12.4191	0	12.4191	245	0	0.00300756	0
	12.4283	0	12.4283	245	0	0.00300756	0
	12.4335	0	12.4335	245	0	0.00300756	0
	12.4395	0	12.4395	245	0	0.00300756	0
	12.4448	0	12.4448	245	0	0.00300756	0
	12.4507	0	12.4507	245	0	0.00300756	0
	12.4559	0	12.4559	0	0	0	#DIV/0!
	12.4616	0	12.4616	0	0	0	#DIV/0!
	12.4671	0	12.4671	0	0	0	#DIV/0!
	12.4726	0	12.4726	0	0	0	#DIV/0!
	12.4783	0	12.4783	0	0	0	#DIV/0!
	12.4837	0	12.4837	0	0	0	#DIV/0!
	12.4893	0	12.4893	0	0	0	#DIV/0!
	12.4948	0	12.4948	0	0	0	#DIV/0!
	12.5004	0	12.5004	0	0	0	#DIV/0!
	12.5062	0	12.5062	0	0	0	#DIV/0!
	12.515	247	12.515	0	0.00132894	0	#DIV/0!
	12.5206	247	12.5206	0	0.00132894	0	#DIV/0!
	12.526	247	12.526	0	0.00132894	0	#DIV/0!
	12.5317	247	12.5317	0	0.00132894	0	#DIV/0!
	12.5369	247	12.5369	0	0.00132894	0	#DIV/0!
	12.5428	247	12.5428	0	0.00132894	0	#DIV/0!
	12.5481	247	12.5481	0	0.00132894	0	#DIV/0!
	12.5541	0	12.5541	0	0	0	#DIV/0!
	12.5595	0	12.5595	0	0	0	#DIV/0!
	12.5654	0	12.5654	0	0	0	#DIV/0!
	12.571	0	12.571	0	0	0	#DIV/0!
	12.5764	0	12.5764	0	0	0	#DIV/0!
	12.5821	0	12.5821	0	0	0	#DIV/0!
	12.5874	0	12.5874	0	0	0	#DIV/0!
	12.5969	0	12.5969	0	0	0	#DIV/0!
	12.6018	0	12.6018	0	0	0	#DIV/0!
	12.6078	0	12.6078	0	0	0	#DIV/0!
	12.6131	0	12.6131	0	0	0	#DIV/0!
	12.6187	0	12.6187	0	0	0	#DIV/0!
	12.6239	0	12.6239	0	0	0	#DIV/0!
	12.6299	0	12.6299	0	0	0	#DIV/0!
	12.6349	0	12.6349	0	0	0	#DIV/0!
	12.6409	0	12.6409	0	0	0	#DIV/0!
	12.646	0	12.646	0	0	0	#DIV/0!
	12.652	0	12.652	0	0	0	#DIV/0!
	12.6572	0	12.6572	0	0	0	#DIV/0!
	12.6628	0	12.6628	0	0	0	#DIV/0!
	12.668	0	12.668	0	0	0	#DIV/0!
	12.6735	0	12.6735	0	0	0	#DIV/0!
	12.6824	0	12.6824	0	0	0	#DIV/0!
	12.6878	0	12.6878	0	0	0	#DIV/0!
	12.693	0	12.693	0	0	0	#DIV/0!
	12.6987	0	12.6987	0	0	0	#DIV/0!
	12.7038	0	12.7038	0	0	0	#DIV/0!
	12.7092	0	12.7092	0	0	0	#DIV/0!
	12.7145	0	12.7145	0	0	0	#DIV/0!
	12.7198	0	12.7198	0	0	0	#DIV/0!
	12.725	0	12.725	241	0	0.00295845	0
	12.7305	0	12.7305	241	0	0.00295845	0
	12.7357	0	12.7357	241	0	0.00295845	0
	12.7411	0	12.7411	241	0	0.00295845	0
	12.7461	0	12.7461	241	0	0.00295845	0
	12.7517	0	12.7517	241	0	0.00295845	0
	12.7568	0	12.7568	241	0	0.00295845	0
	12.7659	0	12.7659	0	0	0	#DIV/0!
	12.7709	0	12.7709	0	0	0	#DIV/0!
	12.7763	0	12.7763	0	0	0	#DIV/0!
	12.7813	0	12.7813	0	0	0	#DIV/0!
	12.7869	0	12.7869	0	0	0	#DIV/0!
	12.7921	0	12.7921	0	0	0	#DIV/0!
	12.7972	0	12.7972	0	0	0	#DIV/0!
	12.8024	0	12.8024	0	0	0	#DIV/0!
	12.8077	0	12.8077	0	0	0	#DIV/0!
	12.813	0	12.813	0	0	0	#DIV/0!
	12.8182	0	12.8182	0	0	0	#DIV/0!
	12.8233	0	12.8233	0	0	0	#DIV/0!
	12.8288	0	12.8288	0	0	0	#DIV/0!
	12.834	0	12.834	0	0	0	#DIV/0!
	12.8396	268	12.8396	0	0.00144193	0	#DIV/0!
	12.8481	268	12.8481	0	0.00144193	0	#DIV/0!
	12.8535	268	12.8535	0	0.00144193	0	#DIV/0!
	12.8589	268	12.8589	0	0.00144193	0	#DIV/0!
	12.8641	268	12.8641	0	0.00144193	0	#DIV/0!
	12.8695	268	12.8695	0	0.00144193	0	#DIV/0!
	12.8748	268	12.8748	0	0.00144193	0	#DIV/0!
	12.8801	0	12.8801	0	0	0	#DIV/0!
	12.8856	0	12.8856	0	0	0	#DIV/0!
	12.8908	0	12.8908	0	0	0	#DIV/0!
	12.8964	0	12.8964	259	0	0.00317942	0
	12.9017	0	12.9017	259	0	0.00317942	0
	12.9076	0	12.9076	259	0	0.00317942	0
	12.9125	0	12.9125	259	0	0.00317942	0
	12.9185	0	12.9185	259	0	0.00317942	0
	12.9271	0	12.9271	494	0	0.00606422	0
	12.9328	0	12.9328	494	0	0.00606422	0
	12.9381	0	12.9381	234	0	0.00287252	0
	12.9435	0	12.9435	498	0	0.00611332	0
	12.949	0	12.949	498	0	0.00611332	0
	12.9543	0	12.9543	498	0	0.00611332	0
	12.9598	0	12.9598	498	0	0.00611332	0
	12.9651	0	12.9651	264	0	0.0032408	0
	12.9706	0	12.9706	264	0	0.0032408	0
	12.976	0	12.976	264	0	0.0032408	0
	12.9814	0	12.9814	0	0	0	#DIV/0!
	12.987	0	12.987	0	0	0	#DIV/0!
	12.9924	0	12.9924	0	0	0	#DIV/0!
	12.9977	0	12.9977	0	0	0	#DIV/0!
	13.0033	0	13.0033	0	0	0	#DIV/0!
	13.012	0	13.012	0	0	0	#DIV/0!
	13.0174	0	13.0174	0	0	0	#DIV/0!
	13.023	0	13.023	0	0	0	#DIV/0!
	13.0282	0	13.0282	0	0	0	#DIV/0!
	13.034	0	13.034	0	0	0	#DIV/0!
	13.0391	0	13.0391	0	0	0	#DIV/0!
	13.0451	0	13.0451	0	0	0	#DIV/0!
	13.0502	0	13.0502	0	0	0	#DIV/0!
	13.0558	0	13.0558	0	0	0	#DIV/0!
	13.0611	0	13.0611	0	0	0	#DIV/0!
	13.0668	0	13.0668	0	0	0	#DIV/0!
	13.0721	0	13.0721	0	0	0	#DIV/0!
	13.0776	0	13.0776	0	0	0	#DIV/0!
	13.0832	0	13.0832	0	0	0	#DIV/0!
	13.0885	0	13.0885	0	0	0	#DIV/0!
	13.0976	0	13.0976	0	0	0	#DIV/0!
	13.1029	0	13.1029	0	0	0	#DIV/0!
	13.1083	0	13.1083	0	0	0	#DIV/0!
	13.1139	0	13.1139	0	0	0	#DIV/0!
	13.1193	0	13.1193	0	0	0	#DIV/0!
	13.1247	0	13.1247	0	0	0	#DIV/0!
	13.1301	0	13.1301	0	0	0	#DIV/0!
	13.1357	0	13.1357	0	0	0	#DIV/0!
	13.1407	0	13.1407	0	0	0	#DIV/0!
	13.1467	0	13.1467	0	0	0	#DIV/0!
	13.1518	0	13.1518	0	0	0	#DIV/0!
	13.1578	0	13.1578	0	0	0	#DIV/0!
	13.1628	0	13.1628	0	0	0	#DIV/0!
	13.1688	0	13.1688	0	0	0	#DIV/0!
	13.1771	0	13.1771	0	0	0	#DIV/0!
	13.1828	0	13.1828	0	0	0	#DIV/0!
	13.188	0	13.188	0	0	0	#DIV/0!
	13.1939	0	13.1939	0	0	0	#DIV/0!
	13.1989	0	13.1989	0	0	0	#DIV/0!
	13.2046	240	13.2046	0	0.00129128	0	#DIV/0!
	13.2101	240	13.2101	0	0.00129128	0	#DIV/0!
	13.2152	240	13.2152	0	0.00129128	0	#DIV/0!
	13.221	240	13.221	0	0.00129128	0	#DIV/0!
	13.226	240	13.226	0	0.00129128	0	#DIV/0!
	13.2317	240	13.2317	0	0.00129128	0	#DIV/0!
	13.2368	240	13.2368	0	0.00129128	0	#DIV/0!
	13.2423	0	13.2423	0	0	0	#DIV/0!
	13.2476	0	13.2476	0	0	0	#DIV/0!
	13.2529	0	13.2529	0	0	0	#DIV/0!
	13.262	0	13.262	0	0	0	#DIV/0!
	13.2671	0	13.2671	0	0	0	#DIV/0!
	13.2729	0	13.2729	0	0	0	#DIV/0!
	13.2778	0	13.2778	0	0	0	#DIV/0!
	13.2838	0	13.2838	0	0	0	#DIV/0!
	13.2887	0	13.2887	0	0	0	#DIV/0!
	13.2945	0	13.2945	0	0	0	#DIV/0!
	13.2997	0	13.2997	0	0	0	#DIV/0!
	13.3049	0	13.3049	0	0	0	#DIV/0!
	13.3109	0	13.3109	0	0	0	#DIV/0!
	13.3158	0	13.3158	0	0	0	#DIV/0!
	13.3217	0	13.3217	0	0	0	#DIV/0!
	13.3266	0	13.3266	0	0	0	#DIV/0!
	13.3326	0	13.3326	0	0	0	#DIV/0!
	13.3374	0	13.3374	0	0	0	#DIV/0!
	13.3469	0	13.3469	0	0	0	#DIV/0!
	13.3517	0	13.3517	0	0	0	#DIV/0!
	13.3577	0	13.3577	0	0	0	#DIV/0!
	13.3626	0	13.3626	0	0	0	#DIV/0!
	13.3682	0	13.3682	0	0	0	#DIV/0!
	13.3733	0	13.3733	0	0	0	#DIV/0!
	13.3787	0	13.3787	0	0	0	#DIV/0!
	13.3841	0	13.3841	0	0	0	#DIV/0!
	13.3895	0	13.3895	0	0	0	#DIV/0!
	13.3946	0	13.3946	0	0	0	#DIV/0!
	13.4	0	13.4	0	0	0	#DIV/0!
	13.4054	0	13.4054	0	0	0	#DIV/0!
	13.4109	0	13.4109	0	0	0	#DIV/0!
	13.4161	0	13.4161	0	0	0	#DIV/0!
	13.4216	0	13.4216	0	0	0	#DIV/0!
	13.4303	0	13.4303	0	0	0	#DIV/0!
	13.4356	0	13.4356	0	0	0	#DIV/0!
	13.4409	0	13.4409	0	0	0	#DIV/0!
	13.4464	0	13.4464	0	0	0	#DIV/0!
	13.4514	0	13.4514	0	0	0	#DIV/0!
	13.4572	0	13.4572	0	0	0	#DIV/0!
	13.4621	0	13.4621	0	0	0	#DIV/0!
	13.4678	0	13.4678	0	0	0	#DIV/0!
	13.473	0	13.473	0	0	0	#DIV/0!
	13.4786	0	13.4786	0	0	0	#DIV/0!
	13.4835	0	13.4835	220	0	0.00270066	0
	13.489	0	13.489	443	0	0.00543815	0
	13.4942	0	13.4942	443	0	0.00543815	0
	13.4997	0	13.4997	443	0	0.00543815	0
	13.5047	0	13.5047	443	0	0.00543815	0
	13.5135	0	13.5135	443	0	0.00543815	0
	13.5188	0	13.5188	443	0	0.00543815	0
	13.5239	0	13.5239	223	0	0.00273749	0
	13.5292	0	13.5292	0	0	0	#DIV/0!
	13.5342	0	13.5342	0	0	0	#DIV/0!
	13.5396	0	13.5396	0	0	0	#DIV/0!
	13.5445	0	13.5445	0	0	0	#DIV/0!
	13.5498	0	13.5498	0	0	0	#DIV/0!
	13.5546	0	13.5546	0	0	0	#DIV/0!
	13.5596	0	13.5596	0	0	0	#DIV/0!
	13.5643	0	13.5643	0	0	0	#DIV/0!
	13.5691	0	13.5691	0	0	0	#DIV/0!
	13.5735	0	13.5735	0	0	0	#DIV/0!
	13.5778	0	13.5778	0	0	0	#DIV/0!
	13.5818	0	13.5818	0	0	0	#DIV/0!
	13.5857	0	13.5857	0	0	0	#DIV/0!
	13.593	0	13.593	0	0	0	#DIV/0!
	13.5968	0	13.5968	0	0	0	#DIV/0!
	13.6004	0	13.6004	0	0	0	#DIV/0!
	13.604	0	13.604	0	0	0	#DIV/0!
	13.6075	0	13.6075	0	0	0	#DIV/0!
	13.6111	0	13.6111	0	0	0	#DIV/0!
	13.6147	0	13.6147	0	0	0	#DIV/0!
	13.6183	0	13.6183	0	0	0	#DIV/0!
	13.6219	0	13.6219	0	0	0	#DIV/0!
	13.6254	0	13.6254	0	0	0	#DIV/0!
	13.629	0	13.629	0	0	0	#DIV/0!
	13.6326	0	13.6326	0	0	0	#DIV/0!
	13.6362	0	13.6362	0	0	0	#DIV/0!
	13.6398	0	13.6398	0	0	0	#DIV/0!
	13.6434	0	13.6434	0	0	0	#DIV/0!
	13.6469	0	13.6469	0	0	0	#DIV/0!
	13.6505	0	13.6505	0	0	0	#DIV/0!
	13.6541	0	13.6541	0	0	0	#DIV/0!
	13.6577	0	13.6577	0	0	0	#DIV/0!
	13.6613	0	13.6613	0	0	0	#DIV/0!
	13.6648	0	13.6648	0	0	0	#DIV/0!
	13.6684	0	13.6684	0	0	0	#DIV/0!
	13.672	0	13.672	0	0	0	#DIV/0!
	13.6791	0	13.6791	0	0	0	#DIV/0!
	13.6827	0	13.6827	0	0	0	#DIV/0!
	13.6863	226	13.6863	0	0.00121595	0	#DIV/0!
	13.6899	226	13.6899	0	0.00121595	0	#DIV/0!
	13.6935	226	13.6935	0	0.00121595	0	#DIV/0!
	13.6971	226	13.6971	0	0.00121595	0	#DIV/0!
	13.7008	226	13.7008	0	0.00121595	0	#DIV/0!
	13.7045	226	13.7045	0	0.00121595	0	#DIV/0!
	13.7083	226	13.7083	0	0.00121595	0	#DIV/0!
	13.712	0	13.712	0	0	0	#DIV/0!
	13.7159	0	13.7159	0	0	0	#DIV/0!
	13.7198	0	13.7198	0	0	0	#DIV/0!
	13.7238	0	13.7238	0	0	0	#DIV/0!
	13.7274	0	13.7274	0	0	0	#DIV/0!
	13.7313	0	13.7313	0	0	0	#DIV/0!
	13.7352	0	13.7352	0	0	0	#DIV/0!
	13.7392	0	13.7392	0	0	0	#DIV/0!
	13.7431	0	13.7431	0	0	0	#DIV/0!
	13.7472	0	13.7472	0	0	0	#DIV/0!
	13.7511	0	13.7511	0	0	0	#DIV/0!
	13.7554	0	13.7554	0	0	0	#DIV/0!
	13.7628	0	13.7628	0	0	0	#DIV/0!
	13.767	0	13.767	0	0	0	#DIV/0!
	13.7713	0	13.7713	0	0	0	#DIV/0!
	13.7754	0	13.7754	0	0	0	#DIV/0!
	13.7795	0	13.7795	0	0	0	#DIV/0!
	13.7838	0	13.7838	0	0	0	#DIV/0!
	13.788	0	13.788	0	0	0	#DIV/0!
	13.7922	0	13.7922	0	0	0	#DIV/0!
	13.7964	0	13.7964	0	0	0	#DIV/0!
	13.8007	0	13.8007	0	0	0	#DIV/0!
	13.8049	0	13.8049	0	0	0	#DIV/0!
	13.8092	0	13.8092	0	0	0	#DIV/0!
	13.8135	0	13.8135	0	0	0	#DIV/0!
	13.8178	0	13.8178	0	0	0	#DIV/0!
	13.8222	0	13.8222	0	0	0	#DIV/0!
	13.8264	0	13.8264	0	0	0	#DIV/0!
	13.8308	0	13.8308	0	0	0	#DIV/0!
	13.835	0	13.835	0	0	0	#DIV/0!
	13.8394	0	13.8394	0	0	0	#DIV/0!
	13.847	0	13.847	0	0	0	#DIV/0!
	13.8514	0	13.8514	0	0	0	#DIV/0!
	13.8557	0	13.8557	0	0	0	#DIV/0!
	13.8599	0	13.8599	0	0	0	#DIV/0!
	13.8642	0	13.8642	0	0	0	#DIV/0!
	13.8686	0	13.8686	0	0	0	#DIV/0!
	13.8729	0	13.8729	0	0	0	#DIV/0!
	13.8772	0	13.8772	0	0	0	#DIV/0!
	13.8815	0	13.8815	0	0	0	#DIV/0!
	13.8858	0	13.8858	0	0	0	#DIV/0!
	13.89	0	13.89	0	0	0	#DIV/0!
	13.8943	0	13.8943	0	0	0	#DIV/0!
	13.8986	0	13.8986	0	0	0	#DIV/0!
	13.9029	0	13.9029	0	0	0	#DIV/0!
	13.9071	0	13.9071	0	0	0	#DIV/0!
	13.9116	0	13.9116	0	0	0	#DIV/0!
	13.916	0	13.916	0	0	0	#DIV/0!
	13.9203	0	13.9203	0	0	0	#DIV/0!
	13.9282	0	13.9282	0	0	0	#DIV/0!
	13.9324	0	13.9324	0	0	0	#DIV/0!
	13.9368	0	13.9368	0	0	0	#DIV/0!
	13.9411	0	13.9411	0	0	0	#DIV/0!
	13.9454	0	13.9454	0	0	0	#DIV/0!
	13.9498	0	13.9498	0	0	0	#DIV/0!
	13.954	0	13.954	0	0	0	#DIV/0!
	13.9583	0	13.9583	0	0	0	#DIV/0!
	13.9628	0	13.9628	0	0	0	#DIV/0!
	13.967	0	13.967	0	0	0	#DIV/0!
	13.9714	0	13.9714	0	0	0	#DIV/0!
	13.9757	0	13.9757	0	0	0	#DIV/0!
	13.9803	0	13.9803	0	0	0	#DIV/0!
	13.9845	0	13.9845	0	0	0	#DIV/0!
	13.989	0	13.989	0	0	0	#DIV/0!
	13.9934	0	13.9934	0	0	0	#DIV/0!
	13.9978	0	13.9978	0	0	0	#DIV/0!
	14.0022	0	14.0022	0	0	0	#DIV/0!
	14.01	0	14.01	0	0	0	#DIV/0!
	14.0142	0	14.0142	0	0	0	#DIV/0!
	14.0187	0	14.0187	0	0	0	#DIV/0!
	14.0229	0	14.0229	0	0	0	#DIV/0!
	14.0274	0	14.0274	0	0	0	#DIV/0!
	14.0318	0	14.0318	0	0	0	#DIV/0!
	14.0361	0	14.0361	0	0	0	#DIV/0!
	14.0405	0	14.0405	0	0	0	#DIV/0!
	14.0448	0	14.0448	244	0	0.00299528	0
	14.0494	0	14.0494	244	0	0.00299528	0
	14.0538	0	14.0538	244	0	0.00299528	0
	14.0581	0	14.0581	244	0	0.00299528	0
	14.0623	0	14.0623	244	0	0.00299528	0
	14.0668	0	14.0668	244	0	0.00299528	0
	14.0711	0	14.0711	244	0	0.00299528	0
	14.0756	0	14.0756	0	0	0	#DIV/0!
	14.0799	0	14.0799	0	0	0	#DIV/0!
	14.0844	0	14.0844	0	0	0	#DIV/0!
	14.0887	0	14.0887	0	0	0	#DIV/0!
	14.0966	0	14.0966	0	0	0	#DIV/0!
	14.1009	0	14.1009	0	0	0	#DIV/0!
	14.1054	0	14.1054	0	0	0	#DIV/0!
	14.1097	0	14.1097	0	0	0	#DIV/0!
	14.1144	0	14.1144	0	0	0	#DIV/0!
	14.1186	0	14.1186	0	0	0	#DIV/0!
	14.1231	0	14.1231	0	0	0	#DIV/0!
	14.1274	0	14.1274	0	0	0	#DIV/0!
	14.1319	0	14.1319	0	0	0	#DIV/0!
	14.1363	0	14.1363	0	0	0	#DIV/0!
	14.1407	0	14.1407	0	0	0	#DIV/0!
	14.1451	0	14.1451	0	0	0	#DIV/0!
	14.1495	0	14.1495	0	0	0	#DIV/0!
	14.1539	0	14.1539	296	0	0.00363362	0
	14.1583	0	14.1583	296	0	0.00363362	0
	14.1625	0	14.1625	296	0	0.00363362	0
	14.167	0	14.167	296	0	0.00363362	0
	14.1713	0	14.1713	296	0	0.00363362	0
	14.1792	0	14.1792	296	0	0.00363362	0
	14.1835	0	14.1835	296	0	0.00363362	0
	14.1879	0	14.1879	0	0	0	#DIV/0!
	14.1924	0	14.1924	0	0	0	#DIV/0!
	14.1968	0	14.1968	0	0	0	#DIV/0!
	14.2012	244	14.2012	0	0.0013128	0	#DIV/0!
	14.2056	244	14.2056	0	0.0013128	0	#DIV/0!
	14.2098	244	14.2098	0	0.0013128	0	#DIV/0!
	14.2141	244	14.2141	0	0.0013128	0	#DIV/0!
	14.2184	244	14.2184	0	0.0013128	0	#DIV/0!
	14.2228	244	14.2228	0	0.0013128	0	#DIV/0!
	14.2271	244	14.2271	0	0.0013128	0	#DIV/0!
	14.2315	0	14.2315	0	0	0	#DIV/0!
	14.236	0	14.236	0	0	0	#DIV/0!
	14.2403	0	14.2403	0	0	0	#DIV/0!
	14.2446	0	14.2446	0	0	0	#DIV/0!
	14.2489	0	14.2489	0	0	0	#DIV/0!
	14.2532	0	14.2532	0	0	0	#DIV/0!
	14.261	0	14.261	0	0	0	#DIV/0!										0
	14.2653	0	14.2653	0	0	0	#DIV/0!
	14.2697	0	14.2697	0	0	0	#DIV/0!
	14.274	0	14.274	0	0	0	#DIV/0!
	14.2784	0	14.2784	0	0	0	#DIV/0!
	14.2827	0	14.2827	0	0	0	#DIV/0!
	14.287	0	14.287	0	0	0	#DIV/0!
	14.2914	0	14.2914	0	0	0	#DIV/0!
	14.2957	0	14.2957	0	0	0	#DIV/0!
	14.3002	0	14.3002	0	0	0	#DIV/0!
	14.3046	0	14.3046	0	0	0	#DIV/0!
	14.3089	0	14.3089	0	0	0	#DIV/0!
	14.3134	0	14.3134	0	0	0	#DIV/0!
	14.3179	0	14.3179	0	0	0	#DIV/0!
	14.322	0	14.322	0	0	0	#DIV/0!
	14.3266	0	14.3266	0	0	0	#DIV/0!
	14.3308	406	14.3308	0	0.00218441	0	#DIV/0!
	14.3352	943	14.3352	0	0.00507365	0	#DIV/0!
	14.3432	2150	14.3432	383	0.0115677	0.00470161	5.61358
	14.3473	3489	14.3473	925	0.018772	0.0113551	3.77189
	14.3518	6282	14.3518	2115	0.0337992	0.0259632	2.97021
	14.356	9862	14.356	3459	0.0530608	0.0424618	2.85111
	14.3604	14511	14.3604	5426	0.0780739	0.0666082	2.67435
	14.3646	20798	14.3646	7542	0.1119	0.0925837	2.75762
	14.3689	30260	14.3689	10936	0.162809	0.134248	2.76701
	14.373	41744	14.373	16190	0.224596	0.198744	2.57838
	14.3773	61111	14.3773	22753	0.328797	0.27931	2.68584
	14.3816	85837	14.3816	31073	0.461831	0.381444	2.76243
	14.3856	122618	14.3856	44059	0.659725	0.540857	2.78304
	14.3898	174550	14.3898	62681	0.939136	0.769456	2.78474
	14.3939	241154	14.3939	88286	1.29749	1.08378	2.73151
	14.3979	329318	14.3979	119890	1.77184	1.47174	2.74683
	14.4017	438893	14.4017	158252	2.36139	1.94266	2.77338
	14.4054	593351	14.4054	211320	3.19242	2.59411	2.80783
	14.409	786013	14.409	283041	4.22901	3.47454	2.77703
	14.4125	1110159	14.4125	398140	5.97302	4.88746	2.78836
	14.4161	1496048	14.4161	542794	8.04923	6.6632	2.7562
	14.4197	1966196	14.4197	711667	10.5788	8.73624	2.7628
	14.4268	2539749	14.4268	921435	13.6647	11.3113	2.7563
	14.4303	3238941	14.4303	1169389	17.4266	14.3551	2.76977
	14.4339	4020718	14.4339	1455174	21.6328	17.8633	2.76305
	14.4375	4851816	14.4375	1772812	26.1044	21.7626	2.73679
	14.4411	5671946	14.4411	2098968	30.5169	25.7664	2.70225
	14.4447	6600762	14.4447	2441949	35.5143	29.9767	2.70307
	14.4482	7623646	14.4482	2846712	41.0177	34.9455	2.67805
	14.4518	8716556	14.4518	3287002	46.8979	40.3504	2.65183
	14.4554	9746650	14.4554	3701234	52.4402	45.4354	2.63335
	14.459	10808946	14.459	4145548	58.1557	50.8897	2.60736
	14.4626	11852490	14.4626	4571983	63.7703	56.1245	2.59242
	14.4662	12917557	14.4662	4995417	69.5007	61.3225	2.58588
	14.4697	13955716	14.4697	5495949	75.0863	67.4669	2.53927
	14.4733	14913461	14.4733	5915383	80.2393	72.6157	2.52113
	14.4769	15612131	14.4769	6244130	83.9984	76.6513	2.50029
	14.4805	16290194	14.4805	6589325	87.6466	80.8889	2.47221
	14.4841	16861932	14.4841	6919525	90.7227	84.9423	2.43686
	14.4876	17496104	14.4876	7265953	94.1348	89.195	2.40796
	14.4912	17868030	14.4912	7543000	96.1358	92.5959	2.36882
	14.4948	18099633	14.4948	7622530	97.3819	93.5722	2.37449
	14.4984	18230776	14.4984	7804431	98.0875	95.8052	2.33595
	14.502	18502243	14.502	7994621	99.5481	98.1399	2.31434
	14.5076	18586230	14.5076	8109319	100	99.5479	2.29196
	14.5112	18576464	14.5112	8146146	99.9475	100	2.2804
	14.5148	18407506	14.5148	8134296	99.0384	99.8545	2.26295
	14.5183	18222669	14.5183	8075433	98.0439	99.1319	2.25656
	14.5219	18073317	14.5219	8120915	97.2404	99.6903	2.22553
	14.5255	17915546	14.5255	8083992	96.3915	99.237	2.21618
	14.5291	17377085	14.5291	7917459	93.4944	97.1927	2.19478
	14.5327	16939021	14.5327	7813481	91.1375	95.9163	2.16792
	14.5363	16429724	14.5363	7613311	88.3973	93.4591	2.15803
	14.5398	15907666	14.5398	7447848	85.5884	91.4279	2.13587
	14.5434	15363855	14.5434	7297601	82.6626	89.5835	2.10533
	14.547	14587296	14.547	7009943	78.4844	86.0523	2.08094
	14.5506	13748381	14.5506	6681019	73.9708	82.0145	2.05783
	14.5542	13121918	14.5542	6432436	70.6002	78.9629	2.03996
	14.5577	12461268	14.5577	6098867	67.0457	74.8681	2.04321
	14.5613	11837751	14.5613	5865554	63.691	72.004	2.01818
	14.5649	11136423	14.5649	5560296	59.9176	68.2568	2.00285
	14.5685	10470253	14.5685	5251751	56.3334	64.4691	1.99367
	14.5721	9931495	14.5721	4990613	53.4347	61.2635	1.99004
	14.5757	9380419	14.5757	4737079	50.4697	58.1512	1.98021
	14.5792	8794132	14.5792	4461632	47.3153	54.7699	1.97106
	14.5828	8185654	14.5828	4195087	44.0415	51.4978	1.95125
	14.5864	7570600	14.5864	3911040	40.7323	48.0109	1.9357
	14.5923	7022069	14.5923	3636289	37.781	44.6382	1.93111
	14.5959	6503306	14.5959	3356791	34.9899	41.2071	1.93736
	14.5995	6005983	14.5995	3122242	32.3142	38.3278	1.92361
	14.6031	5517153	14.6031	2862733	29.6841	35.1422	1.92723
	14.6067	5134554	14.6067	2659166	27.6256	32.6432	1.93089
	14.6103	4793794	14.6103	2487976	25.7922	30.5418	1.92678
	14.6138	4473854	14.6138	2313689	24.0708	28.4023	1.93365
	14.6174	4190325	14.6174	2153115	22.5453	26.4311	1.94617
	14.621	3943152	14.621	2030347	21.2154	24.924	1.94211
	14.6246	3697335	14.6246	1899445	19.8929	23.3171	1.94653
	14.6282	3484964	14.6282	1779758	18.7502	21.8479	1.95811
	14.6317	3278281	14.6317	1666167	17.6382	20.4534	1.96756
	14.6353	3088073	14.6353	1568491	16.6148	19.2544	1.96882
	14.6389	2934667	14.6389	1476751	15.7895	18.1282	1.98725
	14.6425	2761435	14.6425	1383982	14.8574	16.9894	1.99528
	14.6461	2613562	14.6461	1301150	14.0618	15.9726	2.00866
	14.6496	2478979	14.6496	1230177	13.3377	15.1013	2.01514
	14.6532	2377015	14.6532	1172666	12.7891	14.3953	2.02702
	14.6568	2258584	14.6568	1115153	12.1519	13.6893	2.02536
	14.6604	2151632	14.6604	1048251	11.5765	12.8681	2.05259
	14.664	2034094	14.664	989247	10.9441	12.1437	2.0562
	14.6676	1952924	14.6676	947305	10.5074	11.6289	2.06156
	14.6711	1882278	14.6711	909302	10.1273	11.1624	2.07003
	14.6782	1801808	14.6782	866106	9.69432	10.6321	2.08036
	14.6818	1710458	14.6818	821643	9.20282	10.0863	2.08175
	14.6854	1645140	14.6854	784719	8.85139	9.63301	2.09647
	14.6889	1585433	14.6889	760173	8.53015	9.33169	2.08562
	14.6925	1549920	14.6925	738905	8.33908	9.07061	2.09759
	14.6961	1499054	14.6961	710713	8.0654	8.72453	2.10923
	14.6997	1447969	14.6997	687146	7.79055	8.43523	2.10722
	14.7033	1414394	14.7033	668115	7.6099	8.20161	2.11699
	14.7068	1390259	14.7068	655387	7.48005	8.04536	2.12128
	14.7104	1365333	14.7104	635695	7.34594	7.80363	2.14778
	14.714	1339758	14.714	620041	7.20834	7.61146	2.16076
	14.7176	1307240	14.7176	601418	7.03338	7.38285	2.1736
	14.7212	1275569	14.7212	586222	6.86298	7.19631	2.17591
	14.7248	1256755	14.7248	575905	6.76175	7.06966	2.18223
	14.7283	1239268	14.7283	567491	6.66767	6.96637	2.18377
	14.7319	1217461	14.7319	555665	6.55034	6.8212	2.191
	14.7355	1193528	14.7355	546406	6.42157	6.70754	2.18432
	14.7391	1168493	14.7391	532616	6.28687	6.53826	2.19388
	14.7427	1149701	14.7427	530198	6.18577	6.50857	2.16844
	14.7462	1136093	14.7462	524198	6.11255	6.43492	2.1673
	14.7498	1109429	14.7498	512886	5.96909	6.29606	2.16311
	14.7534	1083001	14.7534	498942	5.8269	6.12488	2.17059
	14.7605	1052531	14.7605	485846	5.66296	5.96412	2.16639
	14.7641	1031673	14.7641	475734	5.55074	5.83999	2.16859
	14.7676	1007503	14.7676	462881	5.4207	5.68221	2.17659
	14.7712	973420	14.7712	445860	5.23732	5.47326	2.18324
	14.7748	941427	14.7748	433962	5.06519	5.32721	2.16938
	14.7784	915265	14.7784	416333	4.92443	5.1108	2.1984
	14.782	891633	14.782	406658	4.79728	4.99203	2.19259
	14.7855	874628	14.7855	394547	4.70578	4.84336	2.21679
	14.7891	844751	14.7891	382704	4.54504	4.69798	2.20732
	14.7927	815511	14.7927	371694	4.38772	4.56282	2.19404
	14.7963	801088	14.7963	365495	4.31012	4.48672	2.19179
	14.7999	780186	14.7999	353627	4.19766	4.34103	2.20624
	14.8034	766751	14.8034	349634	4.12537	4.29202	2.19301
	14.807	749187	14.807	340432	4.03087	4.17906	2.20069
	14.8106	721875	14.8106	330676	3.88392	4.05929	2.18303
	14.8142	700183	14.8142	322857	3.76721	3.96331	2.16871
	14.8178	681125	14.8178	317074	3.66468	3.89232	2.14816
	14.8214	657352	14.8214	307511	3.53677	3.77493	2.13765
	14.8249	637483	14.8249	299750	3.42987	3.67965	2.12672
	14.8285	604995	14.8285	288357	3.25507	3.5398	2.09808
	14.8321	581724	14.8321	278765	3.12987	3.42205	2.08679
	14.8357	564438	14.8357	269566	3.03686	3.30912	2.09388
	14.8427	548597	14.8427	259458	2.95163	3.18504	2.1144
	14.8463	531293	14.8463	248108	2.85853	3.04571	2.14138
	14.8499	511563	14.8499	237871	2.75238	2.92004	2.15059
	14.8535	493332	14.8535	229959	2.65429	2.82292	2.1453
	14.8571	481100	14.8571	221141	2.58848	2.71467	2.17554
	14.8606	466133	14.8606	213663	2.50795	2.62287	2.18163
	14.8642	449229	14.8642	205603	2.417	2.52393	2.18493
	14.8678	434150	14.8678	198334	2.33587	2.4347	2.18898
	14.8714	419405	14.8714	192139	2.25654	2.35865	2.18282
	14.875	407712	14.875	186498	2.19362	2.2894	2.18615
	14.8786	395687	14.8786	178219	2.12893	2.18777	2.22023
	14.8821	384952	14.8821	171552	2.07117	2.10593	2.24394
	14.8857	371909	14.8857	165254	2.00099	2.02862	2.25053
	14.8893	359351	14.8893	161093	1.93343	1.97754	2.23071
	14.8929	345777	14.8929	155372	1.86039	1.90731	2.22548
	14.8966	336093	14.8966	149884	1.80829	1.83994	2.24235
	14.9002	327321	14.9002	144588	1.76109	1.77493	2.26382
	14.9039	318892	14.9039	140682	1.71574	1.72698	2.26676
	14.9076	309429	14.9076	138540	1.66483	1.70068	2.2335
	14.9112	300656	14.9112	135036	1.61763	1.65767	2.22649
	14.9149	291814	14.9149	131609	1.57005	1.6156	2.21728
	14.9186	282237	14.9186	127535	1.51853	1.56559	2.21302
	14.9258	272485	14.9258	125329	1.46606	1.53851	2.17416
	14.9295	262981	14.9295	122536	1.41492	1.50422	2.14615
	14.9333	254865	14.9333	120506	1.37126	1.4793	2.11496
	14.9371	246592	14.9371	117152	1.32675	1.43813	2.10489
	14.9408	237636	14.9408	113097	1.27856	1.38835	2.10117
	14.9447	231091	14.9447	109682	1.24335	1.34643	2.10692
	14.9485	229714	14.9485	108220	1.23594	1.32848	2.12266
	14.9524	226747	14.9524	104857	1.21997	1.2872	2.16244
	14.9562	221935	14.9562	102319	1.19408	1.25604	2.16905
	14.9601	217123	14.9601	98765	1.16819	1.21241	2.19838
	14.9639	212796	14.9639	96045	1.14491	1.17902	2.21559
	14.9678	210995	14.9678	95253	1.13522	1.1693	2.2151
	14.9717	208714	14.9717	93623	1.12295	1.14929	2.2293
	14.9755	203805	14.9755	91527	1.09654	1.12356	2.22672
	14.9795	199021	14.9795	90570	1.0708	1.11181	2.19743
	14.9833	197436	14.9833	88165	1.06227	1.08229	2.23939
	14.9873	194931	14.9873	86288	1.04879	1.05925	2.25907
	14.9912	192073	14.9912	85350	1.03342	1.04773	2.25042
	14.9951	187531	14.9951	83229	1.00898	1.0217	2.25319
	14.999	182674	14.999	81688	0.982846	1.00278	2.23624
	15.003	179482	15.003	80220	0.965672	0.98476	2.23737
	15.0104	176050	15.0104	77193	0.947207	0.947601	2.28065
	15.0143	174762	15.0143	76264	0.940277	0.936197	2.29154
	15.0183	169730	15.0183	75608	0.913203	0.928144	2.24487
	15.0223	165729	15.0223	72819	0.891676	0.893907	2.2759
	15.0262	164839	15.0262	70576	0.886888	0.866373	2.33562
	15.0303	163343	15.0303	68557	0.878839	0.841588	2.38259
	15.0343	158849	15.0343	66911	0.85466	0.821382	2.37403
	15.0383	157095	15.0383	66510	0.845223	0.81646	2.36198
	15.0424	151827	15.0424	65882	0.816879	0.808751	2.30453
	15.0464	148201	15.0464	63799	0.79737	0.78318	2.32294
	15.0504	145793	15.0504	62190	0.784414	0.763428	2.34432
	15.0546	141350	15.0546	61351	0.760509	0.753129	2.30396
	15.0586	138435	15.0586	59876	0.744826	0.735022	2.31203
	15.0628	135500	15.0628	59606	0.729034	0.731708	2.27326
	15.0668	132980	15.0668	58552	0.715476	0.718769	2.27114
	15.0709	129216	15.0709	56543	0.695224	0.694107	2.28527
	15.0749	129859	15.0749	55795	0.698684	0.684925	2.32743
	15.079	127123	15.079	55661	0.683963	0.68328	2.28388
	15.0832	125807	15.0832	56526	0.676883	0.693899	2.22565
	15.0873	124045	15.0873	55505	0.667403	0.681365	2.23484
	15.0948	121689	15.0948	53478	0.654727	0.656482	2.2755
	15.099	117923	15.099	52255	0.634464	0.641469	2.25668
	15.103	118553	15.103	52698	0.637854	0.646907	2.24967
	15.1071	114532	15.1071	52060	0.61622	0.639075	2.2
	15.1112	114098	15.1112	50990	0.613885	0.62594	2.23765
	15.1153	112127	15.1153	49923	0.60328	0.612842	2.246
	15.1194	110937	15.1194	49957	0.596877	0.613259	2.22065
	15.1236	110864	15.1236	49280	0.596485	0.604949	2.24968
	15.1277	111584	15.1277	48001	0.600358	0.589248	2.32462
	15.1318	108712	15.1318	46545	0.584906	0.571374	2.33563
	15.1359	108565	15.1359	46790	0.584115	0.574382	2.32026
	15.1401	105877	15.1401	46564	0.569653	0.571608	2.2738
	15.1442	105915	15.1442	45075	0.569857	0.553329	2.34975
	15.1485	103969	15.1485	45894	0.559387	0.563383	2.26542
	15.1525	101801	15.1525	45718	0.547723	0.561222	2.22672
	15.1569	99049	15.1569	45748	0.532916	0.561591	2.1651
	15.1609	96971	15.1609	45415	0.521736	0.557503	2.13522
	15.1651	94485	15.1651	44162	0.50836	0.542121	2.13951
	15.1693	93825	15.1693	43887	0.504809	0.538746	2.13788
	15.1769	89968	15.1769	42854	0.484057	0.526065	2.09941
	15.181	88697	15.181	40942	0.477219	0.502593	2.16641
	15.1851	86773	15.1851	40586	0.466867	0.498223	2.138
	15.1894	84785	15.1894	40456	0.456171	0.496627	2.09573
	15.1936	83895	15.1936	40631	0.451383	0.498776	2.0648
	15.1978	82177	15.1978	40136	0.442139	0.492699	2.04746
	15.2019	80922	15.2019	38699	0.435387	0.475059	2.09106
	15.206	81873	15.206	38000	0.440504	0.466478	2.15455
	15.2102	80694	15.2102	37949	0.43416	0.465852	2.12638
	15.2143	80260	15.2143	37812	0.431825	0.46417	2.12261
	15.2184	80085	15.2184	36511	0.430884	0.4482	2.19345
	15.2226	80078	15.2226	35777	0.430846	0.439189	2.23825
	15.2267	79651	15.2267	35042	0.428548	0.430167	2.27302
	15.2308	78314	15.2308	34313	0.421355	0.421218	2.28234
	15.2349	77351	15.2349	35336	0.416174	0.433776	2.18901
	15.239	75907	15.239	35201	0.408405	0.432118	2.15639
	15.2432	76682	15.2432	34349	0.412574	0.42166	2.23244
	15.2473	75990	15.2473	34226	0.408851	0.42015	2.22024
	15.2514	75067	15.2514	33292	0.403885	0.408684	2.25481
	15.2555	74971	15.2555	33344	0.403369	0.409322	2.24841
	15.2632	74334	15.2632	33431	0.399941	0.41039	2.22351
	15.2671	72521	15.2671	31939	0.390187	0.392075	2.27061
	15.2715	72792	15.2715	30695	0.391645	0.376804	2.37146
	15.2755	70095	15.2755	29797	0.377134	0.36578	2.35242
	15.2797	68710	15.2797	29148	0.369682	0.357813	2.35728
	15.2838	67401	15.2838	28795	0.362639	0.35348	2.34072
	15.288	67672	15.288	29212	0.364098	0.358599	2.31658
	15.2922	67689	15.2922	29333	0.364189	0.360084	2.30761
	15.2962	66327	15.2962	29324	0.356861	0.359974	2.26187
	15.3004	64632	15.3004	28113	0.347741	0.345108	2.29901
	15.3044	64387	15.3044	28129	0.346423	0.345304	2.28899
	15.3086	65375	15.3086	28160	0.351739	0.345685	2.32156
	15.3128	64533	15.3128	27865	0.347209	0.342064	2.31592
	15.3169	62501	15.3169	27000	0.336276	0.331445	2.31485
	15.3208	60668	15.3208	26723	0.326414	0.328045	2.27025
	15.3249	60469	15.3249	25563	0.325343	0.313805	2.36549
	15.329	60428	15.329	25961	0.325122	0.318691	2.32765
	15.3328	58850	15.3328	25511	0.316632	0.313166	2.30685
	15.3368	56881	15.3368	24557	0.306038	0.301455	2.31628
	15.3442	56575	15.3442	24831	0.304392	0.304819	2.2784
	15.348	55367	15.348	24613	0.297893	0.302143	2.2495
	15.3517	55621	15.3517	24078	0.299259	0.295575	2.31003
	15.3554	55781	15.3554	24730	0.30012	0.303579	2.2556
	15.359	55307	15.359	24934	0.29757	0.306083	2.21814
	15.3627	55898	15.3627	24744	0.30075	0.303751	2.25905
	15.3663	56166	15.3663	25407	0.302191	0.31189	2.21065
	15.3699	54518	15.3699	25302	0.293325	0.310601	2.15469
	15.3735	54777	15.3735	24577	0.294718	0.301701	2.22879
	15.377	53823	15.377	24090	0.289585	0.295723	2.23425
	15.3806	52961	15.3806	23728	0.284948	0.291279	2.232
	15.3842	52422	15.3842	23855	0.282048	0.292838	2.19753
	15.3878	51471	15.3878	23970	0.276931	0.29425	2.14731
	15.3914	50426	15.3914	23433	0.271308	0.287658	2.15192
	15.3949	50222	15.3949	22684	0.270211	0.278463	2.21398
	15.3985	50070	15.3985	23276	0.269393	0.28573	2.15114
	15.4021	49742	15.4021	23611	0.267628	0.289843	2.10673
	15.4057	49239	15.4057	23149	0.264922	0.284171	2.12705
	15.4093	49203	15.4093	22671	0.264728	0.278303	2.17031
	15.4129	49076	15.4129	22647	0.264045	0.278009	2.167
	15.4164	48959	15.4164	22351	0.263415	0.274375	2.19046
	15.42	48866	15.42	21628	0.262915	0.2655	2.25939
	15.4271	48355	15.4271	21074	0.260166	0.258699	2.29453
	15.4306	47386	15.4306	21344	0.254952	0.262013	2.22011
	15.4342	46259	15.4342	20749	0.248889	0.254709	2.22946
	15.4378	45556	15.4378	20087	0.245106	0.246583	2.26793
	15.4414	44567	15.4414	19374	0.239785	0.23783	2.30035
	15.445	43514	15.445	19432	0.23412	0.238542	2.2393
	15.4486	43868	15.4486	18779	0.236024	0.230526	2.33601
	15.4521	43360	15.4521	18672	0.233291	0.229213	2.32219
	15.4557	43111	15.4557	18400	0.231951	0.225874	2.34299
	15.4593	43482	15.4593	18528	0.233947	0.227445	2.34683
	15.4629	42986	15.4629	19194	0.231279	0.235621	2.23955
	15.4665	42669	15.4665	19753	0.229573	0.242483	2.16013
	15.47	42435	15.47	19258	0.228314	0.236406	2.2035
	15.4736	41053	15.4736	20336	0.220879	0.24964	2.01874
	15.4772	41336	15.4772	20396	0.222401	0.250376	2.02667
	15.4808	41433	15.4808	19195	0.222923	0.235633	2.15853
	15.4844	40625	15.4844	19543	0.218576	0.239905	2.07875
	15.488	40411	15.488	19209	0.217424	0.235805	2.10375
	15.4915	40519	15.4915	18885	0.218005	0.231827	2.14557
	15.4951	40041	15.4951	18759	0.215434	0.230281	2.1345
	15.4987	40355	15.4987	18564	0.217123	0.227887	2.17383
	15.5023	39552	15.5023	17508	0.212803	0.214924	2.25908
	15.5093	39714	15.5093	17879	0.213674	0.219478	2.22127
	15.5129	39847	15.5129	18225	0.21439	0.223725	2.18639
	15.5165	39776	15.5165	18444	0.214008	0.226414	2.15658
	15.5201	39094	15.5201	17978	0.210339	0.220693	2.17455
	15.5237	38928	15.5237	18120	0.209445	0.222436	2.14834
	15.5272	37830	15.5272	17576	0.203538	0.215758	2.15237
	15.5308	37750	15.5308	17844	0.203107	0.219048	2.11556
	15.5344	37774	15.5344	17393	0.203236	0.213512	2.17179
	15.538	37116	15.538	16187	0.199696	0.198707	2.29295
	15.5416	35744	15.5416	15163	0.192314	0.186137	2.35732
	15.5451	35135	15.5451	14640	0.189038	0.179717	2.39993
	15.5487	35459	15.5487	14371	0.190781	0.176415	2.4674
	15.5523	36277	15.5523	14294	0.195182	0.175469	2.53792
	15.5559	35181	15.5559	14100	0.189285	0.173088	2.49511
	15.5595	34829	15.5595	14252	0.187391	0.174954	2.4438
	15.5631	34888	15.5631	14456	0.187709	0.177458	2.41339
	15.5666	35869	15.5666	14563	0.192987	0.178772	2.46302
	15.5702	36712	15.5702	14753	0.197523	0.181104	2.48844
	15.5739	35954	15.5739	14887	0.193444	0.182749	2.41513
	15.5775	35025	15.5775	14744	0.188446	0.180994	2.37554
	15.5812	35699	15.5812	14777	0.192072	0.181399	2.41585
	15.5849	35021	15.5849	14644	0.188424	0.179766	2.39149
	15.5885	34722	15.5885	14638	0.186816	0.179692	2.37205
	15.5958	34195	15.5958	15245	0.18398	0.187144	2.24303
	15.5996	33425	15.5996	15010	0.179837	0.184259	2.22685
	15.6035	33167	15.6035	14813	0.178449	0.181841	2.23905
	15.6073	33579	15.6073	14886	0.180666	0.182737	2.25574
	15.6112	33247	15.6112	15050	0.17888	0.18475	2.2091
	15.6151	32923	15.6151	15198	0.177137	0.186567	2.16627
	15.619	33497	15.619	15376	0.180225	0.188752	2.17852
	15.6228	33402	15.6228	14603	0.179714	0.179263	2.28734
	15.6268	32774	15.6268	14898	0.176335	0.182884	2.19989
	15.6307	32389	15.6307	14445	0.174263	0.177323	2.24223
	15.6346	31915	15.6346	14150	0.171713	0.173702	2.25548
	15.6386	31770	15.6386	13805	0.170933	0.169467	2.30134
	15.6425	32122	15.6425	13189	0.172827	0.161905	2.43551
	15.6464	31485	15.6464	12987	0.1694	0.159425	2.42435
	15.6503	30858	15.6503	13237	0.166026	0.162494	2.33119
	15.6543	31262	15.6543	12929	0.1682	0.158713	2.41798
	15.6582	32136	15.6582	13769	0.172902	0.169025	2.33394
	15.6622	31359	15.6622	14343	0.168722	0.176071	2.18636
	15.6661	30057	15.6661	14035	0.161716	0.17229	2.14157
	15.67	29188	15.67	14347	0.157041	0.17612	2.03443
	15.6774	28059	15.6774	13923	0.150967	0.170915	2.0153
	15.6813	28579	15.6813	13752	0.153764	0.168816	2.07817
	15.6852	27830	15.6852	13313	0.149735	0.163427	2.09044
	15.689	26885	15.689	12999	0.14465	0.159572	2.06824
	15.6929	27014	15.6929	12924	0.145344	0.158652	2.09022
	15.6967	28057	15.6967	13205	0.150956	0.162101	2.12473
	15.7005	27275	15.7005	12670	0.146748	0.155534	2.15272
	15.7044	27522	15.7044	12859	0.148077	0.157854	2.14029
	15.7082	26065	15.7082	12460	0.140238	0.152956	2.09189
	15.7122	26946	15.7122	12958	0.144978	0.159069	2.07949
	15.716	26913	15.716	12674	0.144801	0.155583	2.12348
	15.72	27371	15.72	11990	0.147265	0.147186	2.28282
	15.7239	25771	15.7239	11698	0.138656	0.143602	2.20303
	15.7278	25808	15.7278	11744	0.138855	0.144166	2.19755
	15.7318	24867	15.7318	10909	0.133793	0.133916	2.27949
	15.7357	25117	15.7357	10900	0.135138	0.133806	2.30431
	15.7397	24874	15.7397	11016	0.13383	0.13523	2.25799
	15.7436	24560	15.7436	11577	0.132141	0.142116	2.12145
	15.7477	23751	15.7477	11672	0.127788	0.143282	2.03487
	15.7515	24418	15.7515	11903	0.131377	0.146118	2.05142
	15.7556	24533	15.7556	11946	0.131996	0.146646	2.05366
	15.763	25433	15.763	12332	0.136838	0.151384	2.06236
	15.7669	25704	15.7669	12248	0.138296	0.150353	2.09863
	15.7709	24565	15.7709	11665	0.132168	0.143197	2.10587
	15.7749	24250	15.7749	10912	0.130473	0.133953	2.22232
	15.7789	23877	15.7789	10720	0.128466	0.131596	2.22733
	15.783	23362	15.783	10205	0.125695	0.125274	2.28927
	15.7871	23600	15.7871	9885	0.126976	0.121346	2.38746
	15.7912	23161	15.7912	9792	0.124614	0.120204	2.3653
	15.7953	22441	15.7953	9697	0.12074	0.119038	2.31422
	15.7992	22176	15.7992	9724	0.119314	0.119369	2.28054
	15.8033	22257	15.8033	10037	0.11975	0.123212	2.2175
	15.8074	22692	15.8074	10076	0.12209	0.12369	2.25208
	15.8115	22419	15.8115	10563	0.120622	0.129669	2.12241
	15.8155	21803	15.8155	10677	0.117307	0.131068	2.04205
	15.8196	22452	15.8196	10858	0.120799	0.13329	2.06778
	15.8237	22301	15.8237	10536	0.119987	0.129337	2.11665
	15.8278	22080	15.8278	10296	0.118798	0.126391	2.14452
	15.8319	22127	15.8319	9521	0.119051	0.116877	2.32402
	15.836	21815	15.836	9531	0.117372	0.117	2.28885
	15.8436	22165	15.8436	8765	0.119255	0.107597	2.52881
	15.8476	21957	15.8476	8876	0.118136	0.10896	2.47375
	15.8518	20772	15.8518	9091	0.11176	0.111599	2.2849
	15.8558	20264	15.8558	9092	0.109027	0.111611	2.22877
	15.8598	20389	15.8598	9335	0.109699	0.114594	2.18415
	15.864	19965	15.864	9254	0.107418	0.1136	2.15745
	15.8681	19675	15.8681	9092	0.105858	0.111611	2.16399
	15.8722	19923	15.8722	9473	0.107192	0.116288	2.10314
	15.8762	19585	15.8762	9258	0.105374	0.113649	2.11547
	15.8802	20112	15.8802	8653	0.108209	0.106222	2.32428
	15.8843	20666	15.8843	8518	0.11119	0.104565	2.42616
	15.8884	20298	15.8884	8487	0.10921	0.104184	2.39166
	15.8926	20309	15.8926	8581	0.109269	0.105338	2.36674
	15.8966	20415	15.8966	8287	0.109839	0.101729	2.4635
	15.9007	20043	15.9007	8067	0.107838	0.0990284	2.48457
	15.9047	20443	15.9047	7908	0.10999	0.0970766	2.5851
	15.9087	19857	15.9087	7775	0.106837	0.0954439	2.55395
	15.9128	19970	15.9128	7697	0.107445	0.0944864	2.59452
	15.9168	20268	15.9168	7326	0.109048	0.0899321	2.76658
	15.9208	20640	15.9208	7115	0.11105	0.0873419	2.90091
	15.9283	21234	15.9283	7081	0.114246	0.0869245	2.99873
	15.9323	20976	15.9323	7354	0.112858	0.0902758	2.85233
	15.9362	20723	15.9362	7873	0.111497	0.0966469	2.63216
	15.9402	20318	15.9402	7805	0.109317	0.0958122	2.6032
	15.9441	19337	15.9441	8080	0.104039	0.099188	2.39319
	15.9481	19196	15.9481	8280	0.103281	0.101643	2.31836
	15.952	19104	15.952	8431	0.102786	0.103497	2.26592
	15.9558	18604	15.9558	8485	0.100096	0.10416	2.19258
	15.9596	18497	15.9596	8525	0.0995199	0.104651	2.16974
	15.9635	18994	15.9635	8224	0.102194	0.100956	2.30958
	15.9673	18923	15.9673	8542	0.101812	0.104859	2.21529
	15.9712	19889	15.9712	8720	0.107009	0.107044	2.28085
	15.975	20047	15.975	8584	0.107859	0.105375	2.33539
	15.9787	19255	15.9787	8655	0.103598	0.106247	2.22473
	15.9826	19255	15.9826	8687	0.103598	0.106639	2.21653
	15.9863	19237	15.9863	8512	0.103501	0.104491	2.25999
	15.9902	18703	15.9902	8162	0.100628	0.100195	2.29147
	15.9941	19237	15.9941	7980	0.103501	0.0979604	2.41065
	15.998	18430	15.998	7703	0.0991594	0.0945601	2.39257
	16.0018	17581	16.0018	7679	0.0945915	0.0942654	2.28949
	16.0091	17783	16.0091	7639	0.0956784	0.0937744	2.32792
	16.0129	17069	16.0129	7811	0.0918368	0.0958858	2.18525
	16.0168	16971	16.0168	7713	0.0913095	0.0946828	2.20031
	16.0207	16804	16.0207	8001	0.090411	0.0982182	2.10024
	16.0247	16644	16.0247	8220	0.0895502	0.100907	2.02482
	16.0286	16785	16.0286	8076	0.0903088	0.0991389	2.07838
	16.0325	16710	16.0325	8257	0.0899053	0.101361	2.02374
	16.0365	16994	16.0365	8419	0.0914333	0.103349	2.01853
	16.0404	16958	16.0404	8759	0.0912396	0.107523	1.93607
	16.0445	16499	16.0445	8733	0.08877	0.107204	1.88927
	16.0484	16520	16.0484	8625	0.088883	0.105878	1.91536
	16.0524	15949	16.0524	8531	0.0858108	0.104724	1.86953
	16.0563	16405	16.0563	8551	0.0882643	0.10497	1.91849
	16.0603	17411	16.0603	7730	0.0936769	0.0948915	2.25239
	16.0643	16864	16.0643	6966	0.0907338	0.0855128	2.4209
	16.0683	16999	16.0683	5891	0.0914602	0.0723164	2.88559
	16.0725	17090	16.0725	5287	0.0919498	0.0649019	3.23246
	16.0764	17174	16.0764	5042	0.0924017	0.0618943	3.40619
	16.0804	17435	16.0804	4809	0.093806	0.0590341	3.62549
	16.0845	16778	16.0845	4828	0.0902711	0.0592673	3.47514
	16.0886	15865	16.0886	5336	0.0853589	0.0655034	2.9732
	16.0962	15584	16.0962	5875	0.083847	0.07212	2.6526
	16.1002	15608	16.1002	6459	0.0839761	0.079289	2.41647
	16.1041	15797	16.1041	7145	0.084993	0.0877102	2.21092
	16.1082	15293	16.1082	7308	0.0822813	0.0897111	2.09264
	16.1123	14948	16.1123	7536	0.0804251	0.09251	1.98355
	16.1163	15167	16.1163	7503	0.0816034	0.0921049	2.02146
	16.1203	15874	16.1203	7097	0.0854073	0.087121	2.23672
	16.1243	15521	16.1243	7391	0.0835081	0.09073	2.09999
	16.1284	15183	16.1284	6875	0.0816895	0.0843957	2.20844
	16.1326	14772	16.1326	6186	0.0794782	0.0759378	2.38797
	16.1365	15866	16.1365	5982	0.0853643	0.0734335	2.65229
	16.1406	16325	16.1406	5647	0.0878338	0.0693211	2.89092
	16.1445	16194	16.1445	5198	0.087129	0.0638093	3.11543
	16.1486	15618	16.1486	5197	0.08403	0.063797	3.0052
	16.1527	16315	16.1527	4756	0.08778	0.0583834	3.4304
	16.1567	16441	16.1567	4695	0.088458	0.0576346	3.50181
	16.1607	16148	16.1607	4592	0.0868815	0.0563702	3.51655
	16.1647	15619	16.1647	4648	0.0840353	0.0570577	3.36037
	16.1688	15076	16.1688	4209	0.0811138	0.0516686	3.58185
	16.1763	15031	16.1763	3983	0.0808717	0.0488943	3.77379
	16.1802	15137	16.1802	3941	0.081442	0.0483787	3.8409
	16.1842	14210	16.1842	3875	0.0764545	0.0475685	3.6671
	16.1881	13987	16.1881	3951	0.0752546	0.0485015	3.54012
	16.1921	14172	16.1921	4582	0.07625	0.0562475	3.09297
	16.1961	13511	16.1961	4733	0.0726936	0.0581011	2.85464
	16.1999	13383	16.1999	4614	0.0720049	0.0566403	2.90052
	16.2039	12967	16.2039	5261	0.0697667	0.0645827	2.46474
	16.2079	12456	16.2079	5657	0.0670174	0.0694439	2.20187
	16.2117	13487	16.2117	5807	0.0725645	0.0712852	2.32254
	16.2157	13574	16.2157	6272	0.0730326	0.0769935	2.16422
	16.2195	13639	16.2195	6252	0.0733823	0.0767479	2.18154
	16.2234	13651	16.2234	6230	0.0734468	0.0764779	2.19117
	16.2273	13958	16.2273	6857	0.0750986	0.0841748	2.03558
	16.2312	13817	16.2312	6777	0.07434	0.0831927	2.03881
	16.235	14297	16.235	6845	0.0769225	0.0840275	2.08868
	16.2389	13724	16.2389	6749	0.0738396	0.082849	2.03349
	16.2426	14048	16.2426	6343	0.0755828	0.077865	2.21472
	16.2465	13781	16.2465	5864	0.0741463	0.071985	2.3501
	16.2504	14086	16.2504	4815	0.0757873	0.0591077	2.92544
	16.2541	13911	16.2541	5005	0.0748457	0.0614401	2.77942
	16.2614	14183	16.2614	4994	0.0763092	0.0613051	2.84001
	16.265	14019	16.265	4346	0.0754268	0.0533504	3.22572
	16.2688	14518	16.2688	4407	0.0781116	0.0540992	3.2943
	16.2726	13806	16.2726	4392	0.0742808	0.0539151	3.14344
	16.2763	13854	16.2763	4233	0.0745391	0.0519632	3.27286
	16.2801	13300	16.2801	4688	0.0715584	0.0575487	2.83703
	16.2838	13396	16.2838	4424	0.0720749	0.0543079	3.02803
	16.2875	13180	16.2875	4817	0.0709127	0.0591323	2.73614
	16.2911	13001	16.2911	5416	0.0699496	0.0664854	2.40048
	16.2948	12808	16.2948	5007	0.0689112	0.0614646	2.55802
	16.2985	12771	16.2985	5769	0.0687122	0.0708188	2.21373
	16.3021	12479	16.3021	6449	0.0671411	0.0791663	1.93503
	16.3058	12741	16.3058	6378	0.0685507	0.0782947	1.99765
	16.3095	12615	16.3095	6014	0.0678728	0.0738263	2.09761
	16.3132	12627	16.3132	5146	0.0679374	0.063171	2.45375
	16.317	12973	16.317	4716	0.069799	0.0578924	2.75085
	16.3208	12627	16.3208	5225	0.0679374	0.0641408	2.41665
	16.3246	12691	16.3246	4459	0.0682817	0.0547375	2.84615
	16.3283	13241	16.3283	3910	0.0712409	0.0479982	3.38645
	16.3321	13004	16.3321	4099	0.0699658	0.0503183	3.17248
	16.336	12842	16.336	4514	0.0690942	0.0554127	2.84493
	16.3433	12530	16.3433	4650	0.0674155	0.0570822	2.69462
	16.347	12167	16.347	4725	0.0654624	0.0580029	2.57503
	16.351	11588	16.351	4124	0.0623472	0.0506252	2.80989
	16.3549	11842	16.3549	4073	0.0637138	0.0499991	2.90744
	16.3587	11743	16.3587	3918	0.0631812	0.0480964	2.99719
	16.3628	11680	16.3628	3779	0.0628422	0.04639	3.09076
	16.3667	11204	16.3667	3340	0.0602812	0.041001	3.35449
	16.3706	11531	16.3706	3832	0.0620406	0.0470406	3.00913
	16.3745	10928	16.3745	4115	0.0587962	0.0505147	2.65565
	16.3785	11193	16.3785	4012	0.060222	0.0492503	2.78988
	16.3824	10546	16.3824	3858	0.0567409	0.0473598	2.73354
	16.3864	10387	16.3864	4035	0.0558855	0.0495326	2.57423
	16.3903	10580	16.3903	4161	0.0569239	0.0510794	2.54266
	16.3943	10774	16.3943	4049	0.0579676	0.0497045	2.6609
	16.3983	11008	16.3983	3363	0.0592266	0.0412833	3.27327
	16.4023	11165	16.4023	3030	0.0600714	0.0371955	3.68482
	16.4062	11141	16.4062	2963	0.0599422	0.036373	3.76004
	16.4102	11405	16.4102	3080	0.0613626	0.0378093	3.70292
	16.4142	11432	16.4142	2900	0.0615079	0.0355997	3.94207
	16.4184	10845	16.4184	2764	0.0583496	0.0339302	3.92366
	16.4223	11040	16.4223	2780	0.0593988	0.0341266	3.97122
	16.4298	11054	16.4298	2645	0.0594741	0.0324693	4.17921
	16.4338	11421	16.4338	2526	0.0614487	0.0310085	4.52138
	16.4378	11696	16.4378	2680	0.0629283	0.032899	4.36418
	16.4419	11471	16.4419	2632	0.0617177	0.0323098	4.35828
	16.4459	11177	16.4459	2724	0.0601359	0.0334391	4.10316
	16.45	11447	16.45	3321	0.0615886	0.0407677	3.44685
	16.454	11582	16.454	3332	0.062315	0.0409028	3.47599
	16.4579	11555	16.4579	3422	0.0621697	0.0420076	3.37668
	16.4621	11695	16.4621	3419	0.0629229	0.0419708	3.42059
	16.466	11365	16.466	3530	0.0611474	0.0433334	3.21955
	16.47	11227	16.47	4106	0.0604049	0.0504042	2.73429
	16.474	11477	16.474	3672	0.06175	0.0450765	3.12554
	16.4781	11274	16.4781	2650	0.0606578	0.0325307	4.25434
	16.4822	11026	16.4822	2669	0.0593235	0.032764	4.13114
	16.4862	10905	16.4862	3169	0.0586725	0.0389018	3.44115
	16.4902	10480	16.4902	3190	0.0563858	0.0391596	3.28527
	16.4942	10546	16.4942	3135	0.0567409	0.0384845	3.36396
	16.4982	10354	16.4982	2716	0.0557079	0.0333409	3.81222
	16.5023	9868	16.5023	3122	0.0530931	0.0383249	3.16079
	16.5098	9981	16.5098	4075	0.053701	0.0500237	2.44933
	16.5138	10019	16.5138	3675	0.0539055	0.0451134	2.72626
	16.5178	9472	16.5178	3360	0.0509625	0.0412465	2.81905
	16.522	9852	16.522	3366	0.053007	0.0413202	2.92692
	16.526	9838	16.526	3385	0.0529317	0.0415534	2.90635
	16.5301	9894	16.5301	3250	0.053233	0.0398962	3.04431
	16.5341	10431	16.5341	3352	0.0561222	0.0411483	3.11187
	16.5381	10604	16.5381	2824	0.057053	0.0346667	3.75496
	16.5422	10589	16.5422	3661	0.0569723	0.0449415	2.89238
	16.5462	11168	16.5462	3521	0.0600875	0.0432229	3.17183
	16.5502	10598	16.5502	3650	0.0570207	0.0448065	2.90356
	16.5542	10583	16.5542	3366	0.05694	0.0413202	3.14409
	16.5582	11198	16.5582	3452	0.0602489	0.0423759	3.24392
	16.5624	10284	16.5624	3342	0.0553313	0.0410255	3.0772
	16.5664	10169	16.5664	3430	0.0547125	0.0421058	2.96472
	16.5703	9984	16.5703	2886	0.0537172	0.0354278	3.45946
	16.5744	9693	16.5744	2860	0.0521515	0.0351086	3.38916
	16.5784	9886	16.5784	3149	0.0531899	0.0386563	3.13941
	16.5823	9622	16.5823	3297	0.0517695	0.0404731	2.91841
	16.5863	9452	16.5863	3299	0.0508549	0.0404977	2.86511
	16.5938	10189	16.5938	3260	0.0548202	0.0400189	3.12546
	16.5977	10147	16.5977	3247	0.0545942	0.0398593	3.12504
	16.6017	10069	16.6017	3395	0.0541745	0.0416761	2.96583
	16.6058	9926	16.6058	3420	0.0534051	0.041983	2.90234
	16.6098	9858	16.6098	3043	0.0530393	0.0373551	3.23957
	16.6138	10160	16.6138	3081	0.0546641	0.0378216	3.29763
	16.6178	9796	16.6178	2910	0.0527057	0.0357224	3.36632
	16.6218	9310	16.6218	3004	0.0500908	0.0368763	3.0992
	16.6258	9254	16.6258	2808	0.0497895	0.0344703	3.29558
	16.6297	9156	16.6297	2650	0.0492623	0.0325307	3.45509
	16.6338	8881	16.6338	2547	0.0477827	0.0312663	3.48685
	16.6378	8930	16.6378	2473	0.0480463	0.0303579	3.611
	16.6418	8830	16.6418	2588	0.0475083	0.0317696	3.4119
	16.6458	8763	16.6458	2241	0.0471478	0.0275099	3.91031
	16.6499	8808	16.6499	2697	0.0473899	0.0331077	3.26585
	16.6539	8519	16.6539	3220	0.045835	0.0395279	2.64565
	16.658	8827	16.658	2936	0.0474921	0.0360416	3.00647
	16.662	8978	16.662	2955	0.0483046	0.0362748	3.03824
	16.666	8711	16.666	2975	0.046868	0.0365203	2.92807
	16.67	8870	16.67	2422	0.0477235	0.0297319	3.66226
	16.6776	8839	16.6776	2761	0.0475567	0.0338933	3.20138
	16.6815	8943	16.6815	1851	0.0481163	0.0227224	4.83144
	16.6855	9013	16.6855	1420	0.0484929	0.0174316	6.34718
	16.6896	8997	16.6896	2397	0.0484068	0.029425	3.75344
	16.6936	9308	16.6936	2604	0.0500801	0.031966	3.5745
	16.6977	9624	16.6977	2210	0.0517803	0.0271294	4.35475
	16.7017	9497	16.7017	2604	0.051097	0.031966	3.64708
	16.7058	9488	16.7058	2265	0.0510485	0.0278046	4.18896
	16.7098	9522	16.7098	2598	0.0512315	0.0318924	3.66513
	16.7139	9853	16.7139	2678	0.0530124	0.0328744	3.67924
	16.7179	9872	16.7179	1702	0.0531146	0.0208933	5.80024
	16.7219	9678	16.7219	1625	0.0520708	0.0199481	5.95569
	16.726	10239	16.726	1988	0.0550892	0.0244042	5.1504
	16.73	9992	16.73	1988	0.0537602	0.0244042	5.02616
	16.7342	9948	16.7342	2356	0.0535235	0.0289217	4.22241
	16.7382	9526	16.7382	2023	0.051253	0.0248338	4.70885
	16.7422	9113	16.7422	1915	0.0490309	0.023508	4.75875
	16.7462	8541	16.7462	2263	0.0459534	0.02778	3.77419
	16.7502	8373	16.7502	2309	0.0450495	0.0283447	3.62625
	16.7543	7678	16.7543	1945	0.0413102	0.0238763	3.94756
	16.7619	7483	16.7619	1830	0.040261	0.0224646	4.08907
	16.7659	7893	16.7659	1976	0.0424669	0.0242569	3.99443
	16.7701	8197	16.7701	1976	0.0441025	0.0242569	4.14828
	16.774	8364	16.774	1904	0.0450011	0.023373	4.39286
	16.778	8546	16.778	2562	0.0459803	0.0314505	3.33568
	16.782	8456	16.782	2562	0.045496	0.0314505	3.30055
	16.7859	8115	16.7859	3019	0.0436614	0.0370605	2.68798
	16.7899	7982	16.7899	3212	0.0429458	0.0394297	2.48506
	16.7938	7684	16.7938	3090	0.0413424	0.037932	2.48673
	16.7979	8010	16.7979	3401	0.0430964	0.0417498	2.35519
	16.8017	8146	16.8017	3560	0.0438281	0.0437016	2.2882
	16.8057	7569	16.8057	2865	0.0407237	0.03517	2.64188
	16.8097	7047	16.8097	2398	0.0379152	0.0294372	2.9387
	16.8135	7235	16.8135	2307	0.0389267	0.0283201	3.13611
	16.8175	7296	16.8175	2081	0.0392549	0.0255458	3.50601
	16.8214	7301	16.8214	2171	0.0392818	0.0266506	3.36297
	16.8253	7193	16.8253	1860	0.0387007	0.0228329	3.8672
	16.8292	6842	16.8292	1830	0.0368122	0.0224646	3.7388
	16.8329	7238	16.8329	1782	0.0389428	0.0218754	4.06173
	16.8368	7938	16.8368	1782	0.042709	0.0218754	4.45455
	16.8441	7896	16.8441	1878	0.0424831	0.0230538	4.20447
	16.8479	8031	16.8479	2050	0.0432094	0.0251653	3.91756
	16.8517	8063	16.8517	1843	0.0433816	0.0226242	4.37493
	16.8556	7908	16.8556	1843	0.0425476	0.0226242	4.29083
	16.8594	8033	16.8594	1911	0.0432202	0.0234589	4.20356
	16.8633	8022	16.8633	1987	0.043161	0.0243919	4.03724
	16.867	7773	16.867	1987	0.0418213	0.0243919	3.91193
	16.8709	7913	16.8709	1525	0.0425745	0.0187205	5.18885
	16.8747	8082	16.8747	1459	0.0434838	0.0179103	5.53941
	16.8786	8070	16.8786	1550	0.0434192	0.0190274	5.20645
	16.8825	7823	16.8825	1874	0.0420903	0.0230047	4.17449
	16.8863	7188	16.8863	1747	0.0386738	0.0214457	4.11448
	16.8902	7692	16.8902	1722	0.0413855	0.0211388	4.4669
	16.8942	7099	16.8942	1722	0.0381949	0.0211388	4.12253
	16.898	6731	16.898	2043	0.036215	0.0250793	3.29466
	16.9021	6790	16.9021	2010	0.0365324	0.0246742	3.37811
	16.9059	6473	16.9059	1645	0.0348269	0.0201936	3.93495
	16.91	6451	16.91	1735	0.0347085	0.0212984	3.71816
	16.9138	6975	16.9138	1874	0.0375278	0.0230047	3.72199
	16.9178	6078	16.9178	2493	0.0327016	0.0306034	2.43803
	16.9218	7060	16.9218	2493	0.0379851	0.0306034	2.83193
	16.9293	7470	16.9293	2739	0.040191	0.0336233	2.72727
	16.9333	7197	16.9333	2703	0.0387222	0.0331813	2.6626
	16.9373	6800	16.9373	3074	0.0365862	0.0377356	2.2121
	16.9412	7019	16.9412	2660	0.0377645	0.0326535	2.63872
	16.9453	6902	16.9453	2669	0.037135	0.032764	2.58599
	16.9492	6916	16.9492	2248	0.0372103	0.0275959	3.07651
	16.9533	6842	16.9533	2558	0.0368122	0.0314014	2.67475
	16.9572	6749	16.9572	1992	0.0363118	0.0244533	3.38805
	16.9613	6760	16.9613	2132	0.036371	0.0261719	3.17073
	16.9652	7357	16.9652	2003	0.0395831	0.0245883	3.67299
	16.9693	7029	16.9693	2003	0.0378183	0.0245883	3.50924
	16.9733	6966	16.9733	1809	0.0374794	0.0222068	3.85075
	16.9772	6812	16.9772	1594	0.0366508	0.0195675	4.27353
	16.9812	5960	16.9812	1284	0.0320668	0.0157621	4.64174
	16.9852	5826	16.9852	1519	0.0313458	0.0186469	3.83542
	16.9892	5734	16.9892	1456	0.0308508	0.0178735	3.93819
	16.9932	5776	16.9932	1705	0.0310768	0.0209301	3.38768
	16.9973	6179	16.9973	1705	0.033245	0.0209301	3.62405
	17.0013	6430	17.0013	1708	0.0345955	0.020967	3.76464
	17.0053	7108	17.0053	1409	0.0382434	0.0172965	5.04471
	17.0129	7992	17.0129	1409	0.0429996	0.0172965	5.67211
	17.0168	7841	17.0168	1174	0.0421871	0.0144117	6.67888
	17.0209	8042	17.0209	1171	0.0432686	0.0143749	6.86763
	17.025	8033	17.025	965	0.0432202	0.0118461	8.32435
	17.029	7793	17.029	965	0.0419289	0.0118461	8.07565
	17.0331	7755	17.0331	643	0.0417244	0.0078933	12.0607
	17.0372	7687	17.0372	643	0.0413586	0.0078933	11.9549
	17.0411	7321	17.0411	643	0.0393894	0.0078933	11.3857
	17.0451	7464	17.0451	643	0.0401588	0.0078933	11.6081
	17.0491	7512	17.0491	553	0.040417	0.00678849	13.5841
	17.0529	7490	17.0529	633	0.0402987	0.00777055	11.8325
	17.0569	7626	17.0569	633	0.0410304	0.00777055	12.0474
	17.0608	7125	17.0608	633	0.0383348	0.00777055	11.2559
	17.0646	6668	17.0646	919	0.035876	0.0112814	7.25571
	17.0685	6224	17.0685	1470	0.0334872	0.0180453	4.23401
	17.0724	6218	17.0724	1767	0.0334549	0.0216912	3.51896
	17.0761	5481	17.0761	1499	0.0294896	0.0184013	3.65644
	17.0801	4927	17.0801	1134	0.0265089	0.0139207	4.3448
	17.0838	4709	17.0838	1442	0.025336	0.0177016	3.2656
	17.0875	4679	17.0875	1442	0.0251746	0.0177016	3.2448
	17.0946	5056	17.0946	1155	0.0272029	0.0141785	4.37749
	17.0982	5456	17.0982	952	0.0293551	0.0116865	5.73109
	17.1018	5011	17.1018	656	0.0269608	0.00805289	7.63872
	17.1054	5689	17.1054	656	0.0306087	0.00805289	8.67226
	17.1091	6014	17.1091	906	0.0323573	0.0111218	6.63797
	17.1126	6005	17.1126	598	0.0323089	0.00734089	10.0418
	17.1164	6466	17.1164	868	0.0347892	0.0106553	7.44931
	17.1199	6467	17.1199	868	0.0347946	0.0106553	7.45046
	17.1236	6336	17.1236	521	0.0340898	0.00639566	12.1612
	17.1272	6730	17.1272	890	0.0362096	0.0109254	7.5618
	17.1309	6872	17.1309	1255	0.0369736	0.0154061	5.4757
	17.1345	6536	17.1345	1333	0.0351658	0.0163636	4.90323
	17.1381	6652	17.1381	1333	0.0357899	0.0163636	4.99025
	17.1418	6737	17.1418	1402	0.0362473	0.0172106	4.80528
	17.1455	7145	17.1455	1809	0.0384424	0.0222068	3.9497
	17.1492	7184	17.1492	1809	0.0386523	0.0222068	3.97125
	17.1529	6735	17.1529	1439	0.0362365	0.0176648	4.68033
	17.1566	6046	17.1566	1075	0.0325295	0.0131964	5.62419
	17.1604	6531	17.1604	1009	0.0351389	0.0123862	6.47275
	17.1641	6556	17.1641	1009	0.0352734	0.0123862	6.49752
	17.1678	6724	17.1678	1025	0.0361773	0.0125826	6.56
	17.1717	5941	17.1717	969	0.0319645	0.0118952	6.13106
	17.179	6134	17.179	1323	0.0330029	0.0162408	4.63643
	17.1827	6116	17.1827	1323	0.0329061	0.0162408	4.62283
	17.1867	6051	17.1867	1323	0.0325564	0.0162408	4.5737
	17.1904	6602	17.1904	1060	0.0355209	0.0130123	6.2283
	17.1944	6568	17.1944	1458	0.035338	0.017898	4.5048
	17.1982	5703	17.1982	1103	0.030684	0.0135401	5.17044
	17.2022	6405	17.2022	1080	0.034461	0.0132578	5.93056
	17.2061	5930	17.2061	1006	0.0319053	0.0123494	5.89463
	17.2101	6514	17.2101	1326	0.0350475	0.0162776	4.91252
	17.214	7017	17.214	1326	0.0377538	0.0162776	5.29186
	17.2179	6515	17.2179	1794	0.0350528	0.0220227	3.63155
	17.222	6439	17.222	1653	0.0346439	0.0202918	3.89534
	17.226	6610	17.226	1998	0.035564	0.0245269	3.30831
	17.23	6299	17.23	1670	0.0338907	0.0205005	3.77186
	17.2339	6779	17.2339	1654	0.0364732	0.0203041	4.09855
	17.2379	6171	17.2379	1334	0.033202	0.0163758	4.62594
	17.2419	6187	17.2419	1334	0.0332881	0.0163758	4.63793
	17.2459	5929	17.2459	866	0.0319	0.0106308	6.84642
	17.2499	5905	17.2499	881	0.0317708	0.0108149	6.70261
	17.2539	5723	17.2539	825	0.0307916	0.0101275	6.93697
	17.2614	5674	17.2614	1161	0.030528	0.0142521	4.88717
	17.2653	5918	17.2653	1213	0.0318408	0.0148905	4.87881
	17.2693	5925	17.2693	1213	0.0318784	0.0148905	4.88458
	17.2733	6135	17.2733	1213	0.0330083	0.0148905	5.05771
	17.2774	6291	17.2774	1568	0.0338476	0.0192484	4.01212
	17.2814	5674	17.2814	1295	0.030528	0.0158971	4.38147
	17.2854	6309	17.2854	1007	0.0339445	0.0123617	6.26514
	17.2895	5924	17.2895	1047	0.0318731	0.0128527	5.65807
	17.2935	5030	17.2935	1055	0.027063	0.0129509	4.76777
	17.2974	5788	17.2974	1055	0.0311413	0.0129509	5.48626
	17.3015	5120	17.3015	1055	0.0275473	0.0129509	4.85308
	17.3055	5165	17.3055	1029	0.0277894	0.0126317	5.01944
	17.3096	5322	17.3096	1029	0.0286341	0.0126317	5.17201
	17.3136	4669	17.3136	1029	0.0251207	0.0126317	4.53741
	17.3175	5118	17.3175	1011	0.0275365	0.0124108	5.06231
	17.3216	5604	17.3216	687	0.0301514	0.00843344	8.15721
	17.3257	5266	17.3257	687	0.0283328	0.00843344	7.66521
	17.3296	5794	17.3296	687	0.0311736	0.00843344	8.43377
	17.3337	5130	17.3337	608	0.0276011	0.00746365	8.4375
	17.3378	5049	17.3378	909	0.0271653	0.0111587	5.55446
	17.3451	5584	17.3451	909	0.0300437	0.0111587	6.14301
	17.3492	5851	17.3492	550	0.0314803	0.00675166	10.6382
	17.3531	5806	17.3531	550	0.0312382	0.00675166	10.5564
	17.3572	5363	17.3572	867	0.0288547	0.0106431	6.1857
	17.3612	4830	17.3612	867	0.025987	0.0106431	5.57093
	17.3652	4996	17.3652	862	0.0268801	0.0105817	5.79582
	17.3693	5397	17.3693	561	0.0290376	0.00688669	9.62032
	17.3733	5401	17.3733	561	0.0290591	0.00688669	9.62745
	17.3773	4592	17.3773	896	0.0247065	0.0109991	5.125
	17.3814	4290	17.3814	896	0.0230816	0.0109991	4.78795
	17.3854	4851	17.3854	884	0.0261	0.0108518	5.48756
	17.3894	5222	17.3894	1194	0.0280961	0.0146572	4.37353
	17.3933	5110	17.3933	1206	0.0274935	0.0148045	4.23715
	17.3973	5406	17.3973	1582	0.029086	0.0194202	3.41719
	17.4013	5575	17.4013	1954	0.0299953	0.0239868	2.85312
	17.4053	5991	17.4053	1619	0.0322335	0.0198744	3.70043
	17.4093	5870	17.4093	1923	0.0315825	0.0236063	3.05252
	17.4133	5946	17.4133	1945	0.0319914	0.0238763	3.05707
	17.4174	5999	17.4174	1635	0.0322766	0.0200708	3.66911
	17.4215	6033	17.4215	1689	0.0324595	0.0207337	3.57194
	17.429	5824	17.429	1546	0.031335	0.0189783	3.76714
	17.4329	5770	17.4329	1536	0.0310445	0.0188555	3.75651
	17.4367	5374	17.4367	1536	0.0289139	0.0188555	3.4987
	17.4409	5854	17.4409	1554	0.0314964	0.0190765	3.76705
	17.4447	5143	17.4447	1227	0.027671	0.0150623	4.19152
	17.4488	5661	17.4488	1572	0.030458	0.0192975	3.60115
	17.4526	5720	17.4526	1263	0.0307755	0.0155043	4.5289
	17.4567	5321	17.4567	1029	0.0286287	0.0126317	5.17104
	17.4606	4836	17.4606	668	0.0260193	0.0082002	7.23952
	17.4646	5317	17.4646	668	0.0286072	0.0082002	7.95958
	17.4684	4974	17.4684	345	0.0267617	0.00423513	14.4174
	17.4724	5416	17.4724	345	0.0291399	0.00423513	15.6986
	17.4764	4436	17.4764	0	0.0238671	0	#DIV/0!
	17.4804	4429	17.4804	270	0.0238295	0.00331445	16.4037
	17.4845	4863	17.4845	573	0.0261645	0.007034	8.48691
	17.4884	5308	17.4884	573	0.0285588	0.007034	9.26353
	17.4923	4837	17.4923	885	0.0260246	0.010864	5.46554
	17.4962	4275	17.4962	885	0.0230009	0.010864	4.83051
	17.5001	4547	17.5001	885	0.0244643	0.010864	5.13785
	17.504	4948	17.504	885	0.0266219	0.010864	5.59096
	17.5116	5000	17.5116	616	0.0269016	0.00756186	8.11688
	17.5153	4519	17.5153	312	0.0243137	0.00383003	14.484
	17.5192	3992	17.5192	673	0.0214783	0.00826158	5.93165
	17.5231	3992	17.5231	780	0.0214783	0.00957508	5.11795
	17.527	4376	17.527	1166	0.0235443	0.0143135	3.753
	17.5308	3584	17.5308	1166	0.0192831	0.0143135	3.07376
	17.5347	3069	17.5347	1507	0.0165122	0.0184995	2.0365
	17.5386	3567	17.5386	1507	0.0191916	0.0184995	2.36695
	17.5424	3078	17.5424	1507	0.0165606	0.0184995	2.04247
	17.5462	2865	17.5462	1146	0.0154146	0.014068	2.5
	17.55	2921	17.55	727	0.0157159	0.00892447	4.01788
	17.5539	3038	17.5539	642	0.0163454	0.00788103	4.73209
	17.5576	2683	17.5576	955	0.0144354	0.0117233	2.80942
	17.5615	2715	17.5615	613	0.0146076	0.00752503	4.42904
	17.5652	2161	17.5652	613	0.0116269	0.00752503	3.52529
	17.569	3130	17.569	613	0.0168404	0.00752503	5.10604
	17.5727	3791	17.5727	910	0.0203968	0.0111709	4.16593
	17.5766	4205	17.5766	1180	0.0226243	0.0144854	3.56356
	17.5804	4132	17.5804	879	0.0222315	0.0107904	4.7008
	17.5843	4647	17.5843	566	0.0250024	0.00694807	8.21025
	17.5882	4670	17.5882	566	0.0251261	0.00694807	8.25088
	17.5955	4587	17.5955	868	0.0246796	0.0106553	5.28456
	17.5993	3618	17.5993	868	0.019466	0.0106553	4.1682
	17.6032	3651	17.6032	572	0.0196436	0.00702173	6.38287
	17.6071	2728	17.6071	302	0.0146775	0.00370727	9.03311
	17.6109	2686	17.6109	556	0.0144516	0.00682531	4.83094
	17.6147	3095	17.6147	556	0.0166521	0.00682531	5.56655
	17.6186	3085	17.6186	807	0.0165983	0.00990653	3.8228
	17.6225	3801	17.6225	841	0.0204506	0.0103239	4.51962
	17.6264	4220	17.6264	1111	0.022705	0.0136384	3.79838
	17.6304	3790	17.6304	1111	0.0203914	0.0136384	3.41134
	17.6343	4219	17.6343	1111	0.0226996	0.0136384	3.79748
	17.6382	5027	17.6382	1145	0.0270469	0.0140557	4.39039
	17.6421	4641	17.6421	1145	0.0249701	0.0140557	4.05328
	17.6459	5101	17.6459	1196	0.027445	0.0146818	4.26505
	17.6499	4353	17.6499	860	0.0234206	0.0105571	5.06163
	17.6539	4974	17.6539	589	0.0267617	0.00723041	8.44482
	17.6578	4720	17.6578	589	0.0253951	0.00723041	8.01358
	17.6618	4830	17.6618	868	0.025987	0.0106553	5.56452
	17.6657	4175	17.6657	937	0.0224629	0.0115024	4.45571
	17.6695	4578	17.6695	1172	0.0246311	0.0143872	3.90614
	17.677	4575	17.677	1159	0.024615	0.0142276	3.94737
	17.6809	5030	17.6809	1455	0.027063	0.0178612	3.45704
	17.6848	4434	17.6848	1684	0.0238564	0.0206724	2.63302
	17.6888	4570	17.6888	1684	0.0245881	0.0206724	2.71378
	17.6927	4424	17.6927	1405	0.0238026	0.0172474	3.14875
	17.6966	4899	17.6966	1050	0.0263582	0.0128895	4.66571
	17.7005	4272	17.7005	814	0.0229848	0.00999246	5.24816
	17.7045	3786	17.7045	525	0.0203699	0.00644477	7.21143
	17.7083	3395	17.7083	229	0.0182662	0.00281115	14.8253
	17.7121	3442	17.7121	0	0.0185191	0	#DIV/0!
	17.7161	3398	17.7161	0	0.0182824	0	#DIV/0!
	17.7199	3907	17.7199	0	0.0210209	0	#DIV/0!
	17.7239	3676	17.7239	350	0.0197781	0.00429651	10.5029
	17.7278	3891	17.7278	350	0.0209349	0.00429651	11.1171
	17.7316	4365	17.7316	350	0.0234851	0.00429651	12.4714
	17.7355	4347	17.7355	629	0.0233883	0.00772144	6.91097
	17.7394	4333	17.7394	629	0.023313	0.00772144	6.88871
	17.7434	4395	17.7434	629	0.0236465	0.00772144	6.98728
	17.7472	4024	17.7472	950	0.0216504	0.011662	4.23579
	17.7511	3638	17.7511	943	0.0195736	0.011576	3.8579
	17.7551	3428	17.7551	943	0.0184438	0.011576	3.63521
[truncated: 634 more rows]
