# Supplementary material for: A method for the quantitative determination of glycerophospholipid regioisomers by UPLC-ESI-MS/MS
Source: Anal Bioanal Chem. 2018 Dec 22;411(4):915–24. doi: 10.1007/s00216-018-1517-5 (PMC6338697; doi:10.1007/s00216-018-1517-5)
Supplement: Supplementary file 3 — (XLSX 376 kb) [file 216_2018_1517_MOESM3_ESM.xlsx]

## Sheet: Fig S2 PC-18_0_18_1_liver
	Description of workflow
	Structure of LC-MS/MS dataset: alternating full MS and MS/MS, targeted to a single selected m/z representing the intact precursor ion
	1. Activation of two chromatogram panels in Thermo Xcalibur
	2. In one panel: right click -> Ranges -> scan filter: "FTMS - p ESI ms2", mass range, range: monoisotopic mass of sn-1 [FA]- fragment
	3. Automatic processing -> smoothing -> enable: type Boxcar (points: 5) -> ok
	4. right click on chromatogram -> export -> clipboard (chromatogram)
	5. Repeat steps 2-4 for the second chromatogram window using m/z of sn-2 [FA]- fragment
	6. Import of both chromatogram data into Microsoft Excel as shown in column B and C (sn-1) and D and E (sn-2), respectively
	7. Calculation of the sum of the intensities of the two [FA]- fragments (column F) and the normalized to the sum of [FA]- fragment intensities (column G)
	8. Calculation of the sn-2/sn-1 [FA]- intensity ratio as shown in column H
	9. The ratio in column H is plotted against the normalized intensities in column G
	PC 18:0/18:1 Liver
	FA 18:0	FA 18:0	FA 18:1	FA 18:1
	CHROMATOGRAM		CHROMATOGRAM
	PC_36_1_Repl1.raw		PC_36_1_Repl1.raw
	Data points: 2608		Data points: 2608
	Time	Intensity	Time	Intensity	Sum Int. 18:0 + 18:1	Sum Int. 18:0 + 18:1 norm. (%)	Ratio 18:1/18:0
	8.00614	0	8.00614	0	0	0	#DIV/0!
	8.01555	0	8.01555	0	0	0	#DIV/0!
	8.02125	0	8.02125	0	0	0	#DIV/0!
	8.02725	0	8.02725	0	0	0	#DIV/0!
	8.03325	0	8.03325	0	0	0	#DIV/0!
	8.03908	0	8.03908	0	0	0	#DIV/0!
	8.04508	0	8.04508	0	0	0	#DIV/0!
	8.05081	0	8.05081	0	0	0	#DIV/0!
	8.05675	0	8.05675	0	0	0	#DIV/0!
	8.06257	0	8.06257	0	0	0	#DIV/0!
	8.06857	0	8.06857	0	0	0	#DIV/0!
	8.07434	0	8.07434	0	0	0	#DIV/0!
	8.08032	0	8.08032	0	0	0	#DIV/0!
	8.08609	0	8.08609	0	0	0	#DIV/0!
	8.09556	0	8.09556	0	0	0	#DIV/0!
	8.10121	243	8.10121	0	243	0.00114311	0
	8.10721	243	8.10721	0	243	0.00114311	0
	8.1129	243	8.1129	0	243	0.00114311	0
	8.1189	243	8.1189	0	243	0.00114311	0
	8.1249	243	8.1249	0	243	0.00114311	0
	8.1306	243	8.1306	0	243	0.00114311	0
	8.13659	243	8.13659	0	243	0.00114311	0
	8.14221	0	8.14221	0	0	0	#DIV/0!
	8.14821	0	8.14821	0	0	0	#DIV/0!
	8.15406	0	8.15406	0	0	0	#DIV/0!
	8.16006	0	8.16006	0	0	0	#DIV/0!
	8.16547	0	8.16547	0	0	0	#DIV/0!
	8.17147	0	8.17147	0	0	0	#DIV/0!
	8.18064	0	8.18064	0	0	0	#DIV/0!
	8.18657	0	8.18657	0	0	0	#DIV/0!
	8.19229	0	8.19229	0	0	0	#DIV/0!
	8.19824	0	8.19824	0	0	0	#DIV/0!
	8.20422	0	8.20422	0	0	0	#DIV/0!
	8.20998	0	8.20998	0	0	0	#DIV/0!
	8.21597	0	8.21597	0	0	0	#DIV/0!
	8.22196	0	8.22196	0	0	0	#DIV/0!
	8.22796	0	8.22796	0	0	0	#DIV/0!
	8.23361	0	8.23361	0	0	0	#DIV/0!
	8.23961	0	8.23961	0	0	0	#DIV/0!
	8.24531	0	8.24531	0	0	0	#DIV/0!
	8.25131	0	8.25131	0	0	0	#DIV/0!
	8.25718	0	8.25718	0	0	0	#DIV/0!
	8.26664	0	8.26664	0	0	0	#DIV/0!
	8.27236	240	8.27236	0	240	0.001129	0
	8.27836	240	8.27836	0	240	0.001129	0
	8.28404	240	8.28404	0	240	0.001129	0
	8.29004	240	8.29004	0	240	0.001129	0
	8.29604	240	8.29604	0	240	0.001129	0
	8.30189	240	8.30189	0	240	0.001129	0
	8.30789	240	8.30789	0	240	0.001129	0
	8.31364	0	8.31364	0	0	0	#DIV/0!
	8.31964	0	8.31964	0	0	0	#DIV/0!
	8.32554	0	8.32554	0	0	0	#DIV/0!
	8.33151	0	8.33151	0	0	0	#DIV/0!
	8.33747	0	8.33747	0	0	0	#DIV/0!
	8.34691	0	8.34691	0	0	0	#DIV/0!
	8.35253	0	8.35253	0	0	0	#DIV/0!
	8.35854	0	8.35854	0	0	0	#DIV/0!
	8.3645	0	8.3645	0	0	0	#DIV/0!
	8.37052	0	8.37052	0	0	0	#DIV/0!
	8.37621	0	8.37621	0	0	0	#DIV/0!
	8.38221	0	8.38221	0	0	0	#DIV/0!
	8.38787	0	8.38787	0	0	0	#DIV/0!
	8.39387	0	8.39387	0	0	0	#DIV/0!
	8.39985	0	8.39985	0	0	0	#DIV/0!
	8.40585	0	8.40585	0	0	0	#DIV/0!
	8.4116	0	8.4116	0	0	0	#DIV/0!
	8.4176	0	8.4176	0	0	0	#DIV/0!
	8.42322	0	8.42322	0	0	0	#DIV/0!
	8.43268	0	8.43268	0	0	0	#DIV/0!
	8.43841	0	8.43841	0	0	0	#DIV/0!
	8.44441	0	8.44441	0	0	0	#DIV/0!
	8.45037	0	8.45037	0	0	0	#DIV/0!
	8.45629	0	8.45629	0	0	0	#DIV/0!
	8.46219	0	8.46219	0	0	0	#DIV/0!
	8.46809	0	8.46809	0	0	0	#DIV/0!
	8.47408	0	8.47408	0	0	0	#DIV/0!
	8.48008	0	8.48008	0	0	0	#DIV/0!
	8.48608	0	8.48608	0	0	0	#DIV/0!
	8.49208	0	8.49208	0	0	0	#DIV/0!
	8.49808	0	8.49808	0	0	0	#DIV/0!
	8.50408	0	8.50408	0	0	0	#DIV/0!
	8.51355	0	8.51355	0	0	0	#DIV/0!
	8.51936	0	8.51936	0	0	0	#DIV/0!
	8.52536	0	8.52536	0	0	0	#DIV/0!
	8.53129	0	8.53129	0	0	0	#DIV/0!
	8.5372	0	8.5372	0	0	0	#DIV/0!
	8.5432	0	8.5432	0	0	0	#DIV/0!
	8.54901	0	8.54901	0	0	0	#DIV/0!
	8.55501	0	8.55501	0	0	0	#DIV/0!
	8.56101	0	8.56101	0	0	0	#DIV/0!
	8.56699	0	8.56699	0	0	0	#DIV/0!
	8.57258	0	8.57258	0	0	0	#DIV/0!
	8.57858	0	8.57858	0	0	0	#DIV/0!
	8.58442	0	8.58442	0	0	0	#DIV/0!
	8.59042	0	8.59042	0	0	0	#DIV/0!
	8.59973	0	8.59973	0	0	0	#DIV/0!
	8.60573	0	8.60573	0	0	0	#DIV/0!
	8.61173	0	8.61173	0	0	0	#DIV/0!
	8.61773	0	8.61773	0	0	0	#DIV/0!
	8.62373	0	8.62373	0	0	0	#DIV/0!
	8.62973	0	8.62973	0	0	0	#DIV/0!
	8.63559	0	8.63559	0	0	0	#DIV/0!
	8.64159	0	8.64159	0	0	0	#DIV/0!
	8.64746	0	8.64746	0	0	0	#DIV/0!
	8.65346	0	8.65346	0	0	0	#DIV/0!
	8.65946	0	8.65946	0	0	0	#DIV/0!
	8.66545	0	8.66545	0	0	0	#DIV/0!
	8.67146	0	8.67146	0	0	0	#DIV/0!
	8.68085	0	8.68085	0	0	0	#DIV/0!
	8.6867	0	8.6867	0	0	0	#DIV/0!
	8.6927	0	8.6927	0	0	0	#DIV/0!
	8.6987	0	8.6987	0	0	0	#DIV/0!
	8.7047	0	8.7047	0	0	0	#DIV/0!
	8.71051	0	8.71051	0	0	0	#DIV/0!
	8.71651	0	8.71651	0	0	0	#DIV/0!
	8.72252	0	8.72252	0	0	0	#DIV/0!
	8.72852	0	8.72852	0	0	0	#DIV/0!
	8.73452	0	8.73452	0	0	0	#DIV/0!
	8.74053	0	8.74053	0	0	0	#DIV/0!
	8.74653	0	8.74653	0	0	0	#DIV/0!
	8.75253	0	8.75253	0	0	0	#DIV/0!
	8.76187	0	8.76187	0	0	0	#DIV/0!
	8.76787	0	8.76787	0	0	0	#DIV/0!
	8.77387	0	8.77387	0	0	0	#DIV/0!
	8.77987	0	8.77987	0	0	0	#DIV/0!
	8.78587	0	8.78587	0	0	0	#DIV/0!
	8.79183	0	8.79183	0	0	0	#DIV/0!
	8.79783	0	8.79783	0	0	0	#DIV/0!
	8.80346	0	8.80346	0	0	0	#DIV/0!
	8.80946	0	8.80946	0	0	0	#DIV/0!
	8.81546	0	8.81546	0	0	0	#DIV/0!
	8.82146	0	8.82146	0	0	0	#DIV/0!
	8.82746	0	8.82746	0	0	0	#DIV/0!
	8.83346	0	8.83346	0	0	0	#DIV/0!
	8.83946	0	8.83946	0	0	0	#DIV/0!
	8.84895	0	8.84895	0	0	0	#DIV/0!
	8.85494	0	8.85494	0	0	0	#DIV/0!
	8.86094	0	8.86094	0	0	0	#DIV/0!
	8.86694	0	8.86694	0	0	0	#DIV/0!
	8.87294	0	8.87294	0	0	0	#DIV/0!
	8.87894	0	8.87894	0	0	0	#DIV/0!
	8.88494	0	8.88494	0	0	0	#DIV/0!
	8.89094	0	8.89094	0	0	0	#DIV/0!
	8.89694	0	8.89694	0	0	0	#DIV/0!
	8.90294	0	8.90294	0	0	0	#DIV/0!
	8.90894	0	8.90894	0	0	0	#DIV/0!
	8.91494	0	8.91494	0	0	0	#DIV/0!
	8.92094	0	8.92094	0	0	0	#DIV/0!
	8.9304	0	8.9304	0	0	0	#DIV/0!
	8.9364	0	8.9364	0	0	0	#DIV/0!
	8.9424	0	8.9424	0	0	0	#DIV/0!
	8.9484	0	8.9484	0	0	0	#DIV/0!
	8.9544	0	8.9544	0	0	0	#DIV/0!
	8.9604	0	8.9604	0	0	0	#DIV/0!
	8.9664	0	8.9664	0	0	0	#DIV/0!
	8.9724	0	8.9724	0	0	0	#DIV/0!
	8.9784	0	8.9784	0	0	0	#DIV/0!
	8.98413	0	8.98413	0	0	0	#DIV/0!
	8.99013	0	8.99013	0	0	0	#DIV/0!
	8.99614	0	8.99614	0	0	0	#DIV/0!
	9.00214	0	9.00214	0	0	0	#DIV/0!
	9.01162	0	9.01162	0	0	0	#DIV/0!
	9.01762	0	9.01762	0	0	0	#DIV/0!
	9.02362	0	9.02362	0	0	0	#DIV/0!
	9.02962	0	9.02962	0	0	0	#DIV/0!
	9.03562	0	9.03562	0	0	0	#DIV/0!
	9.04162	0	9.04162	0	0	0	#DIV/0!
	9.04762	0	9.04762	0	0	0	#DIV/0!
	9.05362	0	9.05362	0	0	0	#DIV/0!
	9.05962	0	9.05962	0	0	0	#DIV/0!
	9.06561	0	9.06561	0	0	0	#DIV/0!
	9.07162	0	9.07162	0	0	0	#DIV/0!
	9.07762	0	9.07762	0	0	0	#DIV/0!
	9.08361	0	9.08361	0	0	0	#DIV/0!
	9.08962	0	9.08962	0	0	0	#DIV/0!
	9.09908	0	9.09908	0	0	0	#DIV/0!
	9.10508	277	9.10508	0	277	0.00130306	0
	9.11108	277	9.11108	0	277	0.00130306	0
	9.11708	277	9.11708	0	277	0.00130306	0
	9.12308	277	9.12308	0	277	0.00130306	0
	9.12908	277	9.12908	0	277	0.00130306	0
	9.13508	277	9.13508	0	277	0.00130306	0
	9.14104	277	9.14104	0	277	0.00130306	0
	9.14704	0	9.14704	0	0	0	#DIV/0!
	9.15304	0	9.15304	0	0	0	#DIV/0!
	9.15904	0	9.15904	0	0	0	#DIV/0!
	9.16504	0	9.16504	0	0	0	#DIV/0!
	9.17104	0	9.17104	0	0	0	#DIV/0!
	9.18051	0	9.18051	0	0	0	#DIV/0!
	9.18651	0	9.18651	0	0	0	#DIV/0!
	9.19251	0	9.19251	0	0	0	#DIV/0!
	9.19812	0	9.19812	0	0	0	#DIV/0!
	9.20412	0	9.20412	0	0	0	#DIV/0!
	9.21012	0	9.21012	0	0	0	#DIV/0!
	9.21612	0	9.21612	0	0	0	#DIV/0!
	9.22213	0	9.22213	0	0	0	#DIV/0!
	9.22812	0	9.22812	0	0	0	#DIV/0!
	9.23403	0	9.23403	0	0	0	#DIV/0!
	9.24002	0	9.24002	0	0	0	#DIV/0!
	9.24602	0	9.24602	0	0	0	#DIV/0!
	9.25173	0	9.25173	0	0	0	#DIV/0!
	9.25773	0	9.25773	0	0	0	#DIV/0!
	9.26721	0	9.26721	0	0	0	#DIV/0!
	9.27307	0	9.27307	0	0	0	#DIV/0!
	9.2789	0	9.2789	0	0	0	#DIV/0!
	9.2849	0	9.2849	0	0	0	#DIV/0!
	9.29088	0	9.29088	0	0	0	#DIV/0!
	9.29688	0	9.29688	0	0	0	#DIV/0!
	9.30271	0	9.30271	0	0	0	#DIV/0!
	9.30871	0	9.30871	0	0	0	#DIV/0!
	9.31471	0	9.31471	0	0	0	#DIV/0!
	9.32071	0	9.32071	0	0	0	#DIV/0!
	9.32671	0	9.32671	0	0	0	#DIV/0!
	9.33271	0	9.33271	0	0	0	#DIV/0!
	9.33871	0	9.33871	0	0	0	#DIV/0!
	9.34818	0	9.34818	0	0	0	#DIV/0!
	9.35418	0	9.35418	0	0	0	#DIV/0!
	9.36018	0	9.36018	0	0	0	#DIV/0!
	9.36618	0	9.36618	0	0	0	#DIV/0!
	9.37218	0	9.37218	0	0	0	#DIV/0!
	9.37813	0	9.37813	0	0	0	#DIV/0!
	9.38413	0	9.38413	0	0	0	#DIV/0!
	9.39013	0	9.39013	0	0	0	#DIV/0!
	9.39611	0	9.39611	0	0	0	#DIV/0!
	9.40211	0	9.40211	0	0	0	#DIV/0!
	9.40811	0	9.40811	0	0	0	#DIV/0!
	9.41411	0	9.41411	0	0	0	#DIV/0!
	9.42005	0	9.42005	0	0	0	#DIV/0!
	9.42951	0	9.42951	0	0	0	#DIV/0!
	9.43548	0	9.43548	0	0	0	#DIV/0!
	9.44148	0	9.44148	0	0	0	#DIV/0!
	9.44748	0	9.44748	0	0	0	#DIV/0!
	9.45348	0	9.45348	0	0	0	#DIV/0!
	9.45948	0	9.45948	0	0	0	#DIV/0!
	9.46548	0	9.46548	0	0	0	#DIV/0!
	9.47148	0	9.47148	0	0	0	#DIV/0!
	9.47743	0	9.47743	0	0	0	#DIV/0!
	9.48343	0	9.48343	0	0	0	#DIV/0!
	9.48943	0	9.48943	0	0	0	#DIV/0!
	9.49543	0	9.49543	0	0	0	#DIV/0!
	9.50143	0	9.50143	0	0	0	#DIV/0!
	9.50743	0	9.50743	0	0	0	#DIV/0!
	9.51689	0	9.51689	0	0	0	#DIV/0!
	9.52292	0	9.52292	0	0	0	#DIV/0!
	9.52892	180	9.52892	0	180	0.000846752	0
	9.53488	180	9.53488	0	180	0.000846752	0
	9.54088	180	9.54088	0	180	0.000846752	0
	9.54688	180	9.54688	0	180	0.000846752	0
	9.55288	180	9.55288	0	180	0.000846752	0
	9.55888	180	9.55888	0	180	0.000846752	0
	9.56488	180	9.56488	0	180	0.000846752	0
	9.57088	0	9.57088	0	0	0	#DIV/0!
	9.57688	0	9.57688	0	0	0	#DIV/0!
	9.58288	0	9.58288	0	0	0	#DIV/0!
	9.58888	0	9.58888	0	0	0	#DIV/0!
	9.59835	0	9.59835	0	0	0	#DIV/0!
	9.60435	0	9.60435	0	0	0	#DIV/0!
	9.61034	0	9.61034	0	0	0	#DIV/0!
	9.61634	0	9.61634	0	0	0	#DIV/0!
	9.62223	0	9.62223	0	0	0	#DIV/0!
	9.62823	0	9.62823	0	0	0	#DIV/0!
	9.63423	0	9.63423	0	0	0	#DIV/0!
	9.64023	0	9.64023	0	0	0	#DIV/0!
	9.64616	0	9.64616	0	0	0	#DIV/0!
	9.65216	0	9.65216	0	0	0	#DIV/0!
	9.65816	0	9.65816	0	0	0	#DIV/0!
	9.66416	0	9.66416	0	0	0	#DIV/0!
	9.67016	0	9.67016	0	0	0	#DIV/0!
	9.67963	0	9.67963	0	0	0	#DIV/0!
	9.68556	0	9.68556	0	0	0	#DIV/0!
	9.69155	0	9.69155	0	0	0	#DIV/0!
	9.69755	0	9.69755	0	0	0	#DIV/0!
	9.70355	259	9.70355	0	259	0.00121838	0
	9.70955	259	9.70955	0	259	0.00121838	0
	9.71555	259	9.71555	0	259	0.00121838	0
	9.72155	259	9.72155	0	259	0.00121838	0
	9.72755	259	9.72755	0	259	0.00121838	0
	9.73329	259	9.73329	0	259	0.00121838	0
	9.73929	259	9.73929	0	259	0.00121838	0
	9.74529	0	9.74529	0	0	0	#DIV/0!
	9.75126	0	9.75126	0	0	0	#DIV/0!
	9.75727	0	9.75727	0	0	0	#DIV/0!
	9.76662	0	9.76662	0	0	0	#DIV/0!
	9.77256	0	9.77256	0	0	0	#DIV/0!
	9.7785	0	9.7785	0	0	0	#DIV/0!
	9.7845	0	9.7845	0	0	0	#DIV/0!
	9.7905	0	9.7905	0	0	0	#DIV/0!
	9.7965	0	9.7965	0	0	0	#DIV/0!
	9.80245	0	9.80245	0	0	0	#DIV/0!
	9.80845	0	9.80845	0	0	0	#DIV/0!
	9.81446	0	9.81446	235	235	0.00110548	#DIV/0!
	9.82044	0	9.82044	235	235	0.00110548	#DIV/0!
	9.82645	0	9.82645	235	235	0.00110548	#DIV/0!
	9.83245	0	9.83245	235	235	0.00110548	#DIV/0!
	9.83846	0	9.83846	477	477	0.00224389	#DIV/0!
	9.84793	0	9.84793	477	477	0.00224389	#DIV/0!
	9.85392	0	9.85392	477	477	0.00224389	#DIV/0!
	9.85993	0	9.85993	242	242	0.00113841	#DIV/0!
	9.86593	0	9.86593	242	242	0.00113841	#DIV/0!
	9.87166	0	9.87166	242	242	0.00113841	#DIV/0!
	9.87766	0	9.87766	474	474	0.00222978	#DIV/0!
	9.88366	0	9.88366	233	233	0.00109607	#DIV/0!
	9.88966	0	9.88966	233	233	0.00109607	#DIV/0!
	9.89566	0	9.89566	233	233	0.00109607	#DIV/0!
	9.90166	0	9.90166	233	233	0.00109607	#DIV/0!
	9.9076	0	9.9076	233	233	0.00109607	#DIV/0!
	9.91349	0	9.91349	233	233	0.00109607	#DIV/0!
	9.91949	0	9.91949	0	0	0	#DIV/0!
	9.92896	0	9.92896	0	0	0	#DIV/0!
	9.93493	0	9.93493	0	0	0	#DIV/0!
	9.94093	0	9.94093	0	0	0	#DIV/0!
	9.94693	0	9.94693	0	0	0	#DIV/0!
	9.95293	0	9.95293	0	0	0	#DIV/0!
	9.95894	0	9.95894	0	0	0	#DIV/0!
	9.96493	247	9.96493	0	247	0.00116193	0
	9.97094	247	9.97094	0	247	0.00116193	0
	9.97693	247	9.97693	0	247	0.00116193	0
	9.98293	247	9.98293	0	247	0.00116193	0
	9.98893	247	9.98893	0	247	0.00116193	0
	9.99493	247	9.99493	0	247	0.00116193	0
	10.0009	247	10.0009	0	247	0.00116193	0
	10.0069	0	10.0069	0	0	0	#DIV/0!
	10.0164	0	10.0164	0	0	0	#DIV/0!
	10.0224	0	10.0224	0	0	0	#DIV/0!
	10.0284	0	10.0284	0	0	0	#DIV/0!
	10.0344	0	10.0344	0	0	0	#DIV/0!
	10.0404	0	10.0404	0	0	0	#DIV/0!
	10.0464	0	10.0464	0	0	0	#DIV/0!
	10.0524	0	10.0524	0	0	0	#DIV/0!
	10.0584	0	10.0584	0	0	0	#DIV/0!
	10.0644	0	10.0644	0	0	0	#DIV/0!
	10.0704	0	10.0704	0	0	0	#DIV/0!
	10.0764	0	10.0764	0	0	0	#DIV/0!
	10.0824	0	10.0824	0	0	0	#DIV/0!
	10.0884	0	10.0884	0	0	0	#DIV/0!
	10.0979	0	10.0979	0	0	0	#DIV/0!
	10.1039	0	10.1039	0	0	0	#DIV/0!
	10.1099	0	10.1099	0	0	0	#DIV/0!
	10.1159	0	10.1159	237	237	0.00111489	#DIV/0!
	10.1219	0	10.1219	237	237	0.00111489	#DIV/0!
	10.1279	0	10.1279	237	237	0.00111489	#DIV/0!
	10.1337	0	10.1337	237	237	0.00111489	#DIV/0!
	10.1397	0	10.1397	237	237	0.00111489	#DIV/0!
	10.1455	0	10.1455	237	237	0.00111489	#DIV/0!
	10.1515	0	10.1515	237	237	0.00111489	#DIV/0!
	10.1574	0	10.1574	0	0	0	#DIV/0!
	10.1634	0	10.1634	269	269	0.00126542	#DIV/0!
	10.1694	0	10.1694	269	269	0.00126542	#DIV/0!
	10.1788	0	10.1788	269	269	0.00126542	#DIV/0!
	10.1848	0	10.1848	269	269	0.00126542	#DIV/0!
	10.1908	0	10.1908	269	269	0.00126542	#DIV/0!
	10.1968	0	10.1968	269	269	0.00126542	#DIV/0!
	10.2027	0	10.2027	269	269	0.00126542	#DIV/0!
	10.2087	0	10.2087	0	0	0	#DIV/0!
	10.2145	0	10.2145	0	0	0	#DIV/0!
	10.2205	0	10.2205	0	0	0	#DIV/0!
	10.2265	0	10.2265	0	0	0	#DIV/0!
	10.2325	0	10.2325	0	0	0	#DIV/0!
	10.2385	0	10.2385	0	0	0	#DIV/0!
	10.2445	0	10.2445	0	0	0	#DIV/0!
	10.2505	0	10.2505	0	0	0	#DIV/0!
	10.2565	0	10.2565	0	0	0	#DIV/0!
	10.266	0	10.266	0	0	0	#DIV/0!
	10.2718	0	10.2718	0	0	0	#DIV/0!
	10.2778	0	10.2778	0	0	0	#DIV/0!
	10.2837	0	10.2837	0	0	0	#DIV/0!
	10.2897	0	10.2897	0	0	0	#DIV/0!
	10.2957	0	10.2957	0	0	0	#DIV/0!
	10.3017	0	10.3017	0	0	0	#DIV/0!
	10.3077	0	10.3077	0	0	0	#DIV/0!
	10.3136	0	10.3136	0	0	0	#DIV/0!
	10.3195	0	10.3195	0	0	0	#DIV/0!
	10.3255	0	10.3255	0	0	0	#DIV/0!
	10.3313	0	10.3313	0	0	0	#DIV/0!
	10.3373	0	10.3373	0	0	0	#DIV/0!
	10.3468	0	10.3468	0	0	0	#DIV/0!
	10.3525	0	10.3525	0	0	0	#DIV/0!
	10.3585	0	10.3585	0	0	0	#DIV/0!
	10.3642	0	10.3642	0	0	0	#DIV/0!
	10.3702	0	10.3702	0	0	0	#DIV/0!
	10.3761	0	10.3761	0	0	0	#DIV/0!
	10.3821	0	10.3821	0	0	0	#DIV/0!
	10.3881	0	10.3881	0	0	0	#DIV/0!
	10.3941	0	10.3941	0	0	0	#DIV/0!
	10.4	0	10.4	0	0	0	#DIV/0!
	10.406	0	10.406	0	0	0	#DIV/0!
	10.412	0	10.412	0	0	0	#DIV/0!
	10.418	0	10.418	0	0	0	#DIV/0!
	10.424	0	10.424	0	0	0	#DIV/0!
	10.4331	0	10.4331	0	0	0	#DIV/0!
	10.4391	0	10.4391	0	0	0	#DIV/0!
	10.4451	0	10.4451	0	0	0	#DIV/0!
	10.4511	0	10.4511	0	0	0	#DIV/0!
	10.457	0	10.457	0	0	0	#DIV/0!
	10.463	0	10.463	0	0	0	#DIV/0!
	10.4689	0	10.4689	0	0	0	#DIV/0!
	10.4747	0	10.4747	0	0	0	#DIV/0!
	10.4807	0	10.4807	0	0	0	#DIV/0!
	10.4867	0	10.4867	0	0	0	#DIV/0!
	10.4927	0	10.4927	0	0	0	#DIV/0!
	10.4987	0	10.4987	0	0	0	#DIV/0!
	10.5047	0	10.5047	0	0	0	#DIV/0!
	10.5141	0	10.5141	0	0	0	#DIV/0!
	10.5197	0	10.5197	0	0	0	#DIV/0!
	10.5257	0	10.5257	0	0	0	#DIV/0!
	10.5317	0	10.5317	0	0	0	#DIV/0!
	10.5377	0	10.5377	0	0	0	#DIV/0!
	10.5436	0	10.5436	0	0	0	#DIV/0!
	10.5496	0	10.5496	0	0	0	#DIV/0!
	10.5556	0	10.5556	0	0	0	#DIV/0!
	10.5616	0	10.5616	247	247	0.00116193	#DIV/0!
	10.5675	0	10.5675	247	247	0.00116193	#DIV/0!
	10.5735	247	10.5735	247	494	0.00232386	1
	10.5795	247	10.5795	247	494	0.00232386	1
	10.5854	501	10.5854	247	748	0.00351872	0.493014
	10.5949	501	10.5949	247	748	0.00351872	0.493014
	10.6009	501	10.6009	247	748	0.00351872	0.493014
	10.6069	501	10.6069	0	501	0.00235679	0
	10.6128	501	10.6128	0	501	0.00235679	0
	10.6187	253	10.6187	0	253	0.00119016	0
	10.6247	253	10.6247	0	253	0.00119016	0
	10.6307	0	10.6307	0	0	0	#DIV/0!
	10.6366	0	10.6366	0	0	0	#DIV/0!
	10.6423	0	10.6423	0	0	0	#DIV/0!
	10.6483	0	10.6483	0	0	0	#DIV/0!
	10.6543	0	10.6543	0	0	0	#DIV/0!
	10.6603	0	10.6603	0	0	0	#DIV/0!
	10.6663	0	10.6663	0	0	0	#DIV/0!
	10.6721	0	10.6721	0	0	0	#DIV/0!
	10.6816	0	10.6816	0	0	0	#DIV/0!
	10.6874	0	10.6874	0	0	0	#DIV/0!
	10.6934	0	10.6934	0	0	0	#DIV/0!
	10.6991	0	10.6991	0	0	0	#DIV/0!
	10.7051	0	10.7051	0	0	0	#DIV/0!
	10.7111	0	10.7111	0	0	0	#DIV/0!
	10.7171	0	10.7171	0	0	0	#DIV/0!
	10.7231	0	10.7231	0	0	0	#DIV/0!
	10.7291	0	10.7291	0	0	0	#DIV/0!
	10.7351	0	10.7351	0	0	0	#DIV/0!
	10.741	0	10.741	0	0	0	#DIV/0!
	10.747	0	10.747	0	0	0	#DIV/0!
	10.753	0	10.753	0	0	0	#DIV/0!
	10.7625	0	10.7625	0	0	0	#DIV/0!
	10.7683	0	10.7683	0	0	0	#DIV/0!
	10.7743	0	10.7743	0	0	0	#DIV/0!
	10.7803	0	10.7803	0	0	0	#DIV/0!
	10.7862	0	10.7862	0	0	0	#DIV/0!
	10.7919	0	10.7919	0	0	0	#DIV/0!
	10.7979	0	10.7979	0	0	0	#DIV/0!
	10.8038	0	10.8038	0	0	0	#DIV/0!
	10.8098	0	10.8098	0	0	0	#DIV/0!
	10.8158	0	10.8158	0	0	0	#DIV/0!
	10.8218	0	10.8218	0	0	0	#DIV/0!
	10.8278	0	10.8278	0	0	0	#DIV/0!
	10.8338	0	10.8338	0	0	0	#DIV/0!
	10.8398	0	10.8398	0	0	0	#DIV/0!
	10.8491	0	10.8491	0	0	0	#DIV/0!
	10.8549	0	10.8549	0	0	0	#DIV/0!
	10.8609	0	10.8609	0	0	0	#DIV/0!
	10.8669	0	10.8669	0	0	0	#DIV/0!
	10.8729	0	10.8729	0	0	0	#DIV/0!
	10.8788	0	10.8788	0	0	0	#DIV/0!
	10.8848	0	10.8848	0	0	0	#DIV/0!
	10.8908	0	10.8908	0	0	0	#DIV/0!
	10.8968	0	10.8968	0	0	0	#DIV/0!
	10.9028	0	10.9028	0	0	0	#DIV/0!
	10.9086	0	10.9086	0	0	0	#DIV/0!
	10.9146	0	10.9146	0	0	0	#DIV/0!
	10.9206	0	10.9206	0	0	0	#DIV/0!
	10.9301	0	10.9301	0	0	0	#DIV/0!
	10.9361	0	10.9361	0	0	0	#DIV/0!
	10.9421	0	10.9421	0	0	0	#DIV/0!
	10.9481	0	10.9481	0	0	0	#DIV/0!
	10.9539	0	10.9539	0	0	0	#DIV/0!
	10.9599	0	10.9599	0	0	0	#DIV/0!
	10.9659	0	10.9659	0	0	0	#DIV/0!
	10.9718	0	10.9718	0	0	0	#DIV/0!
	10.9778	0	10.9778	0	0	0	#DIV/0!
	10.9838	0	10.9838	0	0	0	#DIV/0!
	10.9897	0	10.9897	0	0	0	#DIV/0!
	10.9956	0	10.9956	0	0	0	#DIV/0!
	11.0016	0	11.0016	0	0	0	#DIV/0!
	11.0076	0	11.0076	0	0	0	#DIV/0!
	11.017	0	11.017	0	0	0	#DIV/0!
	11.0227	0	11.0227	0	0	0	#DIV/0!
	11.0287	0	11.0287	0	0	0	#DIV/0!
	11.0345	0	11.0345	0	0	0	#DIV/0!
	11.0405	0	11.0405	0	0	0	#DIV/0!
	11.0463	0	11.0463	0	0	0	#DIV/0!
	11.0523	0	11.0523	0	0	0	#DIV/0!
	11.058	0	11.058	0	0	0	#DIV/0!
	11.064	0	11.064	0	0	0	#DIV/0!
	11.07	0	11.07	0	0	0	#DIV/0!
	11.0757	0	11.0757	0	0	0	#DIV/0!
	11.0817	0	11.0817	0	0	0	#DIV/0!
	11.0875	0	11.0875	0	0	0	#DIV/0!
	11.0966	0	11.0966	0	0	0	#DIV/0!
	11.1026	0	11.1026	0	0	0	#DIV/0!
	11.1086	0	11.1086	0	0	0	#DIV/0!
	11.1146	0	11.1146	0	0	0	#DIV/0!
	11.1203	0	11.1203	0	0	0	#DIV/0!
	11.1263	0	11.1263	0	0	0	#DIV/0!
	11.1323	0	11.1323	0	0	0	#DIV/0!
	11.1382	0	11.1382	0	0	0	#DIV/0!
	11.1442	0	11.1442	0	0	0	#DIV/0!
	11.1502	0	11.1502	0	0	0	#DIV/0!
	11.1561	0	11.1561	0	0	0	#DIV/0!
	11.162	0	11.162	0	0	0	#DIV/0!
	11.1679	0	11.1679	0	0	0	#DIV/0!
	11.1738	0	11.1738	0	0	0	#DIV/0!
	11.1833	0	11.1833	0	0	0	#DIV/0!
	11.189	0	11.189	0	0	0	#DIV/0!
	11.195	0	11.195	0	0	0	#DIV/0!
	11.2007	0	11.2007	0	0	0	#DIV/0!
	11.2067	0	11.2067	0	0	0	#DIV/0!
	11.2123	0	11.2123	0	0	0	#DIV/0!
	11.2183	252	11.2183	0	252	0.00118545	0
	11.2242	252	11.2242	0	252	0.00118545	0
	11.23	252	11.23	0	252	0.00118545	0
	11.2358	252	11.2358	0	252	0.00118545	0
	11.2417	252	11.2417	0	252	0.00118545	0
	11.2477	252	11.2477	0	252	0.00118545	0
	11.2537	252	11.2537	0	252	0.00118545	0
	11.2629	0	11.2629	0	0	0	#DIV/0!
	11.2689	0	11.2689	0	0	0	#DIV/0!
	11.2745	0	11.2745	0	0	0	#DIV/0!
	11.2805	0	11.2805	0	0	0	#DIV/0!
	11.2863	0	11.2863	0	0	0	#DIV/0!
	11.292	0	11.292	0	0	0	#DIV/0!
	11.298	0	11.298	0	0	0	#DIV/0!
	11.3035	0	11.3035	0	0	0	#DIV/0!
	11.3095	0	11.3095	0	0	0	#DIV/0!
	11.315	0	11.315	0	0	0	#DIV/0!
	11.321	0	11.321	0	0	0	#DIV/0!
	11.3269	0	11.3269	0	0	0	#DIV/0!
	11.3326	0	11.3326	0	0	0	#DIV/0!
	11.3384	0	11.3384	0	0	0	#DIV/0!
	11.3478	0	11.3478	0	0	0	#DIV/0!
	11.3535	0	11.3535	0	0	0	#DIV/0!
	11.3595	0	11.3595	0	0	0	#DIV/0!
	11.3653	0	11.3653	0	0	0	#DIV/0!
	11.3709	0	11.3709	0	0	0	#DIV/0!
	11.3767	0	11.3767	0	0	0	#DIV/0!
	11.3827	0	11.3827	0	0	0	#DIV/0!
	11.3883	0	11.3883	0	0	0	#DIV/0!
	11.3941	0	11.3941	0	0	0	#DIV/0!
	11.3997	0	11.3997	0	0	0	#DIV/0!
	11.4055	0	11.4055	0	0	0	#DIV/0!
	11.4112	0	11.4112	0	0	0	#DIV/0!
	11.417	0	11.417	0	0	0	#DIV/0!
	11.4226	0	11.4226	0	0	0	#DIV/0!
	11.4321	0	11.4321	0	0	0	#DIV/0!
	11.4373	0	11.4373	0	0	0	#DIV/0!
	11.4433	0	11.4433	0	0	0	#DIV/0!
	11.4487	0	11.4487	0	0	0	#DIV/0!
	11.4545	0	11.4545	0	0	0	#DIV/0!
	11.4598	0	11.4598	0	0	0	#DIV/0!
	11.4656	0	11.4656	0	0	0	#DIV/0!
	11.4711	0	11.4711	0	0	0	#DIV/0!
	11.4765	0	11.4765	0	0	0	#DIV/0!
	11.4823	0	11.4823	0	0	0	#DIV/0!
	11.4877	0	11.4877	0	0	0	#DIV/0!
	11.4933	0	11.4933	0	0	0	#DIV/0!
	11.4986	0	11.4986	0	0	0	#DIV/0!
	11.5041	240	11.5041	0	240	0.001129	0
	11.5129	240	11.5129	0	240	0.001129	0
	11.5186	240	11.5186	0	240	0.001129	0
	11.5237	240	11.5237	0	240	0.001129	0
	11.5295	240	11.5295	0	240	0.001129	0
	11.5346	240	11.5346	0	240	0.001129	0
	11.5404	240	11.5404	0	240	0.001129	0
	11.5456	0	11.5456	0	0	0	#DIV/0!
	11.5513	0	11.5513	0	0	0	#DIV/0!
	11.5567	0	11.5567	0	0	0	#DIV/0!
	11.5623	0	11.5623	0	0	0	#DIV/0!
	11.5677	0	11.5677	0	0	0	#DIV/0!
	11.5732	0	11.5732	0	0	0	#DIV/0!
	11.579	0	11.579	0	0	0	#DIV/0!
	11.5844	0	11.5844	0	0	0	#DIV/0!
	11.59	0	11.59	0	0	0	#DIV/0!
	11.5989	0	11.5989	0	0	0	#DIV/0!
	11.6043	0	11.6043	0	0	0	#DIV/0!
	11.61	235	11.61	0	235	0.00110548	0
	11.6156	235	11.6156	0	235	0.00110548	0
	11.621	235	11.621	245	480	0.002258	1.04255
	11.6265	235	11.6265	245	480	0.002258	1.04255
	11.632	235	11.632	245	480	0.002258	1.04255
	11.6375	235	11.6375	245	480	0.002258	1.04255
	11.6434	235	11.6434	245	480	0.002258	1.04255
	11.6488	0	11.6488	245	245	0.00115252	#DIV/0!
	11.6546	0	11.6546	245	245	0.00115252	#DIV/0!
	11.6601	0	11.6601	0	0	0	#DIV/0!
	11.6657	0	11.6657	0	0	0	#DIV/0!
	11.6713	0	11.6713	0	0	0	#DIV/0!
	11.6801	0	11.6801	0	0	0	#DIV/0!
	11.6856	0	11.6856	0	0	0	#DIV/0!
	11.6912	0	11.6912	0	0	0	#DIV/0!
	11.6965	0	11.6965	0	0	0	#DIV/0!
	11.7019	0	11.7019	0	0	0	#DIV/0!
	11.7074	0	11.7074	0	0	0	#DIV/0!
	11.7126	0	11.7126	0	0	0	#DIV/0!
	11.7179	0	11.7179	0	0	0	#DIV/0!
	11.7231	0	11.7231	0	0	0	#DIV/0!
	11.7286	0	11.7286	0	0	0	#DIV/0!
	11.7338	0	11.7338	0	0	0	#DIV/0!
	11.7391	0	11.7391	0	0	0	#DIV/0!
	11.7442	0	11.7442	0	0	0	#DIV/0!
	11.7493	0	11.7493	0	0	0	#DIV/0!
	11.7546	0	11.7546	0	0	0	#DIV/0!
	11.7631	0	11.7631	0	0	0	#DIV/0!
	11.7686	0	11.7686	0	0	0	#DIV/0!
	11.7734	0	11.7734	0	0	0	#DIV/0!
	11.7788	0	11.7788	0	0	0	#DIV/0!
	11.7833	0	11.7833	0	0	0	#DIV/0!
	11.7884	0	11.7884	0	0	0	#DIV/0!
	11.7933	0	11.7933	0	0	0	#DIV/0!
	11.7983	0	11.7983	0	0	0	#DIV/0!
	11.803	0	11.803	0	0	0	#DIV/0!
	11.8079	0	11.8079	0	0	0	#DIV/0!
	11.8128	0	11.8128	0	0	0	#DIV/0!
	11.8174	0	11.8174	0	0	0	#DIV/0!
	11.8222	0	11.8222	0	0	0	#DIV/0!
	11.8268	0	11.8268	0	0	0	#DIV/0!
	11.8316	0	11.8316	0	0	0	#DIV/0!
	11.8363	0	11.8363	0	0	0	#DIV/0!
	11.8444	0	11.8444	0	0	0	#DIV/0!
	11.849	0	11.849	0	0	0	#DIV/0!
	11.8538	0	11.8538	0	0	0	#DIV/0!
	11.8583	0	11.8583	0	0	0	#DIV/0!
	11.863	0	11.863	0	0	0	#DIV/0!
	11.8677	0	11.8677	277	277	0.00130306	#DIV/0!
	11.8725	0	11.8725	277	277	0.00130306	#DIV/0!
	11.877	0	11.877	277	277	0.00130306	#DIV/0!
	11.882	0	11.882	277	277	0.00130306	#DIV/0!
	11.8864	0	11.8864	277	277	0.00130306	#DIV/0!
	11.8912	0	11.8912	277	277	0.00130306	#DIV/0!
	11.8959	0	11.8959	277	277	0.00130306	#DIV/0!
	11.9007	0	11.9007	0	0	0	#DIV/0!
	11.9056	0	11.9056	0	0	0	#DIV/0!
	11.9104	0	11.9104	0	0	0	#DIV/0!
	11.9151	0	11.9151	0	0	0	#DIV/0!
	11.9198	0	11.9198	0	0	0	#DIV/0!
	11.9281	0	11.9281	0	0	0	#DIV/0!
	11.9327	0	11.9327	0	0	0	#DIV/0!
	11.9374	0	11.9374	0	0	0	#DIV/0!
	11.9424	0	11.9424	0	0	0	#DIV/0!
	11.9472	0	11.9472	0	0	0	#DIV/0!
	11.9524	0	11.9524	0	0	0	#DIV/0!
	11.9569	0	11.9569	0	0	0	#DIV/0!
	11.9621	0	11.9621	0	0	0	#DIV/0!
	11.9667	0	11.9667	0	0	0	#DIV/0!
	11.9721	0	11.9721	0	0	0	#DIV/0!
	11.9768	0	11.9768	0	0	0	#DIV/0!
	11.9819	0	11.9819	0	0	0	#DIV/0!
	11.9867	0	11.9867	0	0	0	#DIV/0!
	11.9919	0	11.9919	0	0	0	#DIV/0!
	11.9969	0	11.9969	0	0	0	#DIV/0!
	12.0019	0	12.0019	0	0	0	#DIV/0!
	12.0106	0	12.0106	0	0	0	#DIV/0!
	12.0152	0	12.0152	0	0	0	#DIV/0!
	12.0202	0	12.0202	0	0	0	#DIV/0!
	12.0251	0	12.0251	0	0	0	#DIV/0!
	12.0301	0	12.0301	0	0	0	#DIV/0!
	12.0349	0	12.0349	0	0	0	#DIV/0!
	12.0398	0	12.0398	0	0	0	#DIV/0!
	12.0447	0	12.0447	0	0	0	#DIV/0!
	12.0498	0	12.0498	0	0	0	#DIV/0!
	12.0546	0	12.0546	0	0	0	#DIV/0!
	12.0595	0	12.0595	0	0	0	#DIV/0!
	12.0645	0	12.0645	0	0	0	#DIV/0!
	12.0695	0	12.0695	0	0	0	#DIV/0!
	12.0743	0	12.0743	0	0	0	#DIV/0!
	12.0792	0	12.0792	0	0	0	#DIV/0!
	12.0844	0	12.0844	0	0	0	#DIV/0!
	12.0891	0	12.0891	0	0	0	#DIV/0!
	12.0981	0	12.0981	0	0	0	#DIV/0!
	12.1025	0	12.1025	0	0	0	#DIV/0!
	12.1081	0	12.1081	0	0	0	#DIV/0!
	12.1127	0	12.1127	0	0	0	#DIV/0!
	12.1179	0	12.1179	0	0	0	#DIV/0!
	12.1229	0	12.1229	0	0	0	#DIV/0!
	12.1279	0	12.1279	0	0	0	#DIV/0!
	12.1328	0	12.1328	0	0	0	#DIV/0!
	12.1378	0	12.1378	0	0	0	#DIV/0!
	12.1427	0	12.1427	0	0	0	#DIV/0!
	12.1477	0	12.1477	0	0	0	#DIV/0!
	12.1525	0	12.1525	0	0	0	#DIV/0!
	12.1577	0	12.1577	0	0	0	#DIV/0!
	12.1625	0	12.1625	0	0	0	#DIV/0!
	12.1675	0	12.1675	0	0	0	#DIV/0!
	12.1724	0	12.1724	0	0	0	#DIV/0!
	12.1807	0	12.1807	0	0	0	#DIV/0!
	12.1858	0	12.1858	0	0	0	#DIV/0!
	12.1906	0	12.1906	0	0	0	#DIV/0!
	12.1954	0	12.1954	0	0	0	#DIV/0!
	12.2006	0	12.2006	0	0	0	#DIV/0!
	12.2054	0	12.2054	0	0	0	#DIV/0!
	12.2104	0	12.2104	0	0	0	#DIV/0!
	12.2153	0	12.2153	0	0	0	#DIV/0!
	12.2201	0	12.2201	0	0	0	#DIV/0!
	12.225	0	12.225	0	0	0	#DIV/0!
	12.2303	0	12.2303	0	0	0	#DIV/0!
	12.2349	0	12.2349	0	0	0	#DIV/0!
	12.2404	0	12.2404	0	0	0	#DIV/0!
	12.245	0	12.245	0	0	0	#DIV/0!
	12.2503	0	12.2503	0	0	0	#DIV/0!
	12.2549	0	12.2549	0	0	0	#DIV/0!
	12.2636	0	12.2636	0	0	0	#DIV/0!
	12.2681	0	12.2681	0	0	0	#DIV/0!
	12.2734	0	12.2734	0	0	0	#DIV/0!
	12.278	0	12.278	0	0	0	#DIV/0!
	12.2834	0	12.2834	0	0	0	#DIV/0!
	12.2881	0	12.2881	0	0	0	#DIV/0!
	12.2931	0	12.2931	0	0	0	#DIV/0!
	12.2977	0	12.2977	0	0	0	#DIV/0!
	12.3028	0	12.3028	0	0	0	#DIV/0!
	12.3078	0	12.3078	0	0	0	#DIV/0!
	12.3126	0	12.3126	0	0	0	#DIV/0!
	12.3174	0	12.3174	0	0	0	#DIV/0!
	12.3225	0	12.3225	0	0	0	#DIV/0!
	12.3272	0	12.3272	0	0	0	#DIV/0!
	12.3324	0	12.3324	0	0	0	#DIV/0!
	12.3372	0	12.3372	0	0	0	#DIV/0!
	12.3458	0	12.3458	0	0	0	#DIV/0!
	12.3505	0	12.3505	0	0	0	#DIV/0!
	12.356	0	12.356	0	0	0	#DIV/0!
	12.3607	0	12.3607	0	0	0	#DIV/0!
	12.3664	0	12.3664	0	0	0	#DIV/0!
	12.3711	0	12.3711	0	0	0	#DIV/0!
	12.3763	0	12.3763	0	0	0	#DIV/0!
	12.381	0	12.381	0	0	0	#DIV/0!
	12.3862	0	12.3862	0	0	0	#DIV/0!
	12.391	0	12.391	0	0	0	#DIV/0!
	12.396	0	12.396	0	0	0	#DIV/0!
	12.4009	0	12.4009	0	0	0	#DIV/0!
	12.4061	0	12.4061	0	0	0	#DIV/0!
	12.4109	0	12.4109	0	0	0	#DIV/0!
	12.416	0	12.416	0	0	0	#DIV/0!
	12.421	0	12.421	0	0	0	#DIV/0!
	12.4293	0	12.4293	0	0	0	#DIV/0!
	12.4343	0	12.4343	0	0	0	#DIV/0!
	12.4392	0	12.4392	0	0	0	#DIV/0!
	12.4442	0	12.4442	0	0	0	#DIV/0!
	12.449	0	12.449	0	0	0	#DIV/0!
	12.454	0	12.454	0	0	0	#DIV/0!
	12.459	0	12.459	0	0	0	#DIV/0!
	12.4638	0	12.4638	0	0	0	#DIV/0!
	12.4687	0	12.4687	0	0	0	#DIV/0!
	12.4736	0	12.4736	0	0	0	#DIV/0!
	12.4785	0	12.4785	0	0	0	#DIV/0!
	12.4834	0	12.4834	0	0	0	#DIV/0!
	12.4881	0	12.4881	0	0	0	#DIV/0!
	12.4929	0	12.4929	0	0	0	#DIV/0!
	12.4975	0	12.4975	0	0	0	#DIV/0!
	12.5022	0	12.5022	0	0	0	#DIV/0!
	12.5103	0	12.5103	0	0	0	#DIV/0!
	12.5149	0	12.5149	0	0	0	#DIV/0!
	12.5194	0	12.5194	0	0	0	#DIV/0!
	12.5239	0	12.5239	0	0	0	#DIV/0!
	12.5283	0	12.5283	0	0	0	#DIV/0!
	12.5327	0	12.5327	0	0	0	#DIV/0!
	12.5371	0	12.5371	0	0	0	#DIV/0!
	12.5414	0	12.5414	0	0	0	#DIV/0!
	12.5457	0	12.5457	0	0	0	#DIV/0!
	12.5499	0	12.5499	0	0	0	#DIV/0!
	12.5541	0	12.5541	0	0	0	#DIV/0!
	12.5583	0	12.5583	0	0	0	#DIV/0!
	12.5625	0	12.5625	0	0	0	#DIV/0!
	12.5668	0	12.5668	0	0	0	#DIV/0!
	12.5708	0	12.5708	0	0	0	#DIV/0!
	12.5749	0	12.5749	295	295	0.00138773	#DIV/0!
	12.5789	0	12.5789	295	295	0.00138773	#DIV/0!
	12.583	0	12.583	295	295	0.00138773	#DIV/0!
	12.587	0	12.587	295	295	0.00138773	#DIV/0!
	12.5945	0	12.5945	295	295	0.00138773	#DIV/0!
	12.5984	0	12.5984	295	295	0.00138773	#DIV/0!
	12.6023	0	12.6023	295	295	0.00138773	#DIV/0!
	12.6063	0	12.6063	0	0	0	#DIV/0!
	12.6101	0	12.6101	0	0	0	#DIV/0!
	12.6141	0	12.6141	0	0	0	#DIV/0!
	12.6179	0	12.6179	0	0	0	#DIV/0!
	12.6219	0	12.6219	0	0	0	#DIV/0!
	12.6257	0	12.6257	0	0	0	#DIV/0!
	12.6296	0	12.6296	0	0	0	#DIV/0!
	12.6336	0	12.6336	0	0	0	#DIV/0!
	12.6375	0	12.6375	0	0	0	#DIV/0!
	12.6413	0	12.6413	0	0	0	#DIV/0!
	12.6453	0	12.6453	0	0	0	#DIV/0!
	12.6492	0	12.6492	0	0	0	#DIV/0!
	12.653	0	12.653	0	0	0	#DIV/0!
	12.6569	0	12.6569	0	0	0	#DIV/0!
	12.6607	0	12.6607	0	0	0	#DIV/0!
	12.6646	0	12.6646	0	0	0	#DIV/0!
	12.6685	0	12.6685	0	0	0	#DIV/0!
	12.6759	281	12.6759	0	281	0.00132187	0
	12.6797	281	12.6797	0	281	0.00132187	0
	12.6837	281	12.6837	0	281	0.00132187	0
	12.6876	281	12.6876	0	281	0.00132187	0
	12.6916	281	12.6916	0	281	0.00132187	0
	12.6955	281	12.6955	0	281	0.00132187	0
	12.6994	281	12.6994	0	281	0.00132187	0
	12.7034	0	12.7034	0	0	0	#DIV/0!
	12.7073	0	12.7073	0	0	0	#DIV/0!
	12.7113	0	12.7113	0	0	0	#DIV/0!
	12.7153	0	12.7153	0	0	0	#DIV/0!
	12.7194	0	12.7194	0	0	0	#DIV/0!
	12.7234	0	12.7234	0	0	0	#DIV/0!
	12.7276	0	12.7276	0	0	0	#DIV/0!
	12.7317	0	12.7317	0	0	0	#DIV/0!
	12.7359	0	12.7359	0	0	0	#DIV/0!
	12.74	0	12.74	0	0	0	#DIV/0!
	12.7443	0	12.7443	0	0	0	#DIV/0!
	12.7485	0	12.7485	0	0	0	#DIV/0!
	12.7528	0	12.7528	0	0	0	#DIV/0!
	12.7604	0	12.7604	0	0	0	#DIV/0!
	12.7649	0	12.7649	0	0	0	#DIV/0!
	12.769	0	12.769	0	0	0	#DIV/0!
	12.7733	0	12.7733	0	0	0	#DIV/0!
	12.7776	0	12.7776	0	0	0	#DIV/0!
	12.782	0	12.782	0	0	0	#DIV/0!
	12.7863	0	12.7863	0	0	0	#DIV/0!
	12.7908	234	12.7908	0	234	0.00110078	0
	12.7952	234	12.7952	0	234	0.00110078	0
	12.7997	234	12.7997	0	234	0.00110078	0
	12.8043	234	12.8043	0	234	0.00110078	0
	12.8086	495	12.8086	0	495	0.00232857	0
	12.8132	495	12.8132	0	495	0.00232857	0
	12.8177	495	12.8177	263	758	0.00356577	0.531313
	12.8223	261	12.8223	263	524	0.00246499	1.00766
	12.8267	261	12.8267	263	524	0.00246499	1.00766
	12.8313	261	12.8313	263	524	0.00246499	1.00766
	12.8359	261	12.8359	263	524	0.00246499	1.00766
	12.8441	0	12.8441	263	263	0.0012372	#DIV/0!
	12.8486	0	12.8486	263	263	0.0012372	#DIV/0!
	12.8532	0	12.8532	0	0	0	#DIV/0!
	12.8578	0	12.8578	0	0	0	#DIV/0!
	12.8625	0	12.8625	0	0	0	#DIV/0!
	12.8672	0	12.8672	0	0	0	#DIV/0!
	12.8717	0	12.8717	0	0	0	#DIV/0!
	12.8764	0	12.8764	0	0	0	#DIV/0!
	12.8811	0	12.8811	0	0	0	#DIV/0!
	12.8857	0	12.8857	0	0	0	#DIV/0!
	12.8904	0	12.8904	0	0	0	#DIV/0!
	12.895	0	12.895	0	0	0	#DIV/0!
	12.8997	0	12.8997	0	0	0	#DIV/0!
	12.9043	0	12.9043	0	0	0	#DIV/0!
	12.9089	0	12.9089	0	0	0	#DIV/0!
	12.9134	0	12.9134	0	0	0	#DIV/0!
	12.9183	0	12.9183	0	0	0	#DIV/0!
	12.9228	0	12.9228	0	0	0	#DIV/0!
	12.9311	0	12.9311	0	0	0	#DIV/0!
	12.9355	0	12.9355	0	0	0	#DIV/0!
	12.9399	0	12.9399	0	0	0	#DIV/0!
	12.9446	0	12.9446	0	0	0	#DIV/0!
	12.949	0	12.949	0	0	0	#DIV/0!
	12.9533	0	12.9533	0	0	0	#DIV/0!
	12.9577	0	12.9577	0	0	0	#DIV/0!
	12.9621	0	12.9621	0	0	0	#DIV/0!
	12.9665	0	12.9665	0	0	0	#DIV/0!
	12.9708	0	12.9708	0	0	0	#DIV/0!
	12.9751	0	12.9751	0	0	0	#DIV/0!
	12.9793	0	12.9793	0	0	0	#DIV/0!
	12.9837	0	12.9837	0	0	0	#DIV/0!
	12.9878	0	12.9878	0	0	0	#DIV/0!
	12.992	0	12.992	0	0	0	#DIV/0!
	12.9962	0	12.9962	0	0	0	#DIV/0!
	13.0003	0	13.0003	0	0	0	#DIV/0!
	13.0045	266	13.0045	0	266	0.00125131	0
	13.012	266	13.012	0	266	0.00125131	0
	13.0161	266	13.0161	0	266	0.00125131	0
	13.02	266	13.02	0	266	0.00125131	0
	13.0241	266	13.0241	0	266	0.00125131	0
	13.028	266	13.028	0	266	0.00125131	0
	13.032	266	13.032	0	266	0.00125131	0
	13.0358	0	13.0358	0	0	0	#DIV/0!
	13.0397	0	13.0397	0	0	0	#DIV/0!
	13.0436	0	13.0436	0	0	0	#DIV/0!
	13.0475	0	13.0475	0	0	0	#DIV/0!
	13.0514	0	13.0514	0	0	0	#DIV/0!
	13.0552	0	13.0552	0	0	0	#DIV/0!
	13.0591	0	13.0591	0	0	0	#DIV/0!
	13.0629	0	13.0629	260	260	0.00122309	#DIV/0!
	13.0667	0	13.0667	260	260	0.00122309	#DIV/0!
	13.0706	0	13.0706	260	260	0.00122309	#DIV/0!
	13.0744	0	13.0744	260	260	0.00122309	#DIV/0!
	13.0783	0	13.0783	260	260	0.00122309	#DIV/0!
	13.0822	0	13.0822	260	260	0.00122309	#DIV/0!
	13.086	0	13.086	260	260	0.00122309	#DIV/0!
	13.0933	0	13.0933	0	0	0	#DIV/0!
	13.097	0	13.097	0	0	0	#DIV/0!
	13.1008	0	13.1008	0	0	0	#DIV/0!
	13.1045	0	13.1045	0	0	0	#DIV/0!
	13.1082	0	13.1082	0	0	0	#DIV/0!
	13.1119	0	13.1119	0	0	0	#DIV/0!
	13.1155	0	13.1155	0	0	0	#DIV/0!
	13.1191	0	13.1191	0	0	0	#DIV/0!
	13.1227	267	13.1227	0	267	0.00125602	0
	13.1263	267	13.1263	0	267	0.00125602	0
	13.1299	267	13.1299	0	267	0.00125602	0
	13.1335	267	13.1335	0	267	0.00125602	0
	13.137	267	13.137	0	267	0.00125602	0
	13.1406	267	13.1406	0	267	0.00125602	0
	13.1442	267	13.1442	0	267	0.00125602	0
	13.1478	0	13.1478	0	0	0	#DIV/0!
	13.1514	0	13.1514	0	0	0	#DIV/0!
	13.1549	0	13.1549	0	0	0	#DIV/0!
	13.1585	0	13.1585	0	0	0	#DIV/0!
	13.1621	0	13.1621	0	0	0	#DIV/0!
	13.1657	0	13.1657	0	0	0	#DIV/0!
	13.1693	0	13.1693	0	0	0	#DIV/0!
	13.1763	0	13.1763	0	0	0	#DIV/0!
	13.1799	0	13.1799	0	0	0	#DIV/0!
	13.1835	0	13.1835	0	0	0	#DIV/0!
	13.1871	0	13.1871	0	0	0	#DIV/0!
	13.1907	0	13.1907	0	0	0	#DIV/0!
	13.1942	0	13.1942	0	0	0	#DIV/0!
	13.1978	0	13.1978	0	0	0	#DIV/0!
	13.2014	0	13.2014	0	0	0	#DIV/0!
	13.205	0	13.205	0	0	0	#DIV/0!
	13.2086	0	13.2086	0	0	0	#DIV/0!
	13.2121	0	13.2121	0	0	0	#DIV/0!
	13.2157	0	13.2157	275	275	0.00129365	#DIV/0!
	13.2193	0	13.2193	275	275	0.00129365	#DIV/0!
	13.2229	0	13.2229	275	275	0.00129365	#DIV/0!
	13.2265	0	13.2265	275	275	0.00129365	#DIV/0!
	13.2301	0	13.2301	275	275	0.00129365	#DIV/0!
	13.2336	0	13.2336	275	275	0.00129365	#DIV/0!
	13.2372	0	13.2372	275	275	0.00129365	#DIV/0!
	13.2408	0	13.2408	0	0	0	#DIV/0!
	13.2444	0	13.2444	0	0	0	#DIV/0!
	13.248	0	13.248	0	0	0	#DIV/0!
	13.2515	0	13.2515	0	0	0	#DIV/0!
	13.2551	0	13.2551	0	0	0	#DIV/0!
	13.2622	0	13.2622	0	0	0	#DIV/0!
	13.2658	0	13.2658	0	0	0	#DIV/0!
	13.2693	0	13.2693	0	0	0	#DIV/0!
	13.2729	0	13.2729	0	0	0	#DIV/0!
	13.2765	0	13.2765	0	0	0	#DIV/0!
	13.2801	0	13.2801	0	0	0	#DIV/0!
	13.2837	0	13.2837	0	0	0	#DIV/0!
	13.2872	0	13.2872	0	0	0	#DIV/0!
	13.2908	0	13.2908	0	0	0	#DIV/0!
	13.2944	0	13.2944	0	0	0	#DIV/0!
	13.298	0	13.298	0	0	0	#DIV/0!
	13.3016	0	13.3016	0	0	0	#DIV/0!
	13.3052	0	13.3052	0	0	0	#DIV/0!
	13.3087	0	13.3087	0	0	0	#DIV/0!
	13.3123	0	13.3123	0	0	0	#DIV/0!
	13.3159	0	13.3159	0	0	0	#DIV/0!
	13.3195	0	13.3195	0	0	0	#DIV/0!
	13.3231	0	13.3231	0	0	0	#DIV/0!
	13.3266	0	13.3266	0	0	0	#DIV/0!
	13.3302	0	13.3302	0	0	0	#DIV/0!
	13.3338	0	13.3338	0	0	0	#DIV/0!
	13.3374	0	13.3374	0	0	0	#DIV/0!
	13.3444	0	13.3444	0	0	0	#DIV/0!
	13.348	0	13.348	0	0	0	#DIV/0!
	13.3516	0	13.3516	0	0	0	#DIV/0!
	13.3552	0	13.3552	0	0	0	#DIV/0!
	13.3588	0	13.3588	0	0	0	#DIV/0!
	13.3623	0	13.3623	0	0	0	#DIV/0!
	13.3659	0	13.3659	0	0	0	#DIV/0!
	13.3695	0	13.3695	0	0	0	#DIV/0!
	13.3731	0	13.3731	0	0	0	#DIV/0!
	13.3767	0	13.3767	0	0	0	#DIV/0!
	13.3802	0	13.3802	0	0	0	#DIV/0!
	13.3838	0	13.3838	0	0	0	#DIV/0!
	13.3874	0	13.3874	0	0	0	#DIV/0!
	13.391	0	13.391	0	0	0	#DIV/0!
	13.3946	0	13.3946	0	0	0	#DIV/0!
	13.3982	0	13.3982	0	0	0	#DIV/0!
	13.4017	0	13.4017	0	0	0	#DIV/0!
	13.4053	0	13.4053	0	0	0	#DIV/0!
	13.4089	0	13.4089	0	0	0	#DIV/0!
	13.4125	0	13.4125	0	0	0	#DIV/0!
	13.4161	0	13.4161	0	0	0	#DIV/0!
	13.4196	0	13.4196	0	0	0	#DIV/0!
	13.4267	0	13.4267	0	0	0	#DIV/0!
	13.4303	0	13.4303	0	0	0	#DIV/0!
	13.4339	0	13.4339	0	0	0	#DIV/0!
	13.4374	0	13.4374	0	0	0	#DIV/0!
	13.441	0	13.441	0	0	0	#DIV/0!
	13.4446	0	13.4446	0	0	0	#DIV/0!
	13.4482	0	13.4482	0	0	0	#DIV/0!
	13.4518	0	13.4518	0	0	0	#DIV/0!
	13.4554	0	13.4554	0	0	0	#DIV/0!
	13.4589	0	13.4589	0	0	0	#DIV/0!
	13.4625	0	13.4625	0	0	0	#DIV/0!
	13.4661	0	13.4661	0	0	0	#DIV/0!
	13.4697	0	13.4697	0	0	0	#DIV/0!
	13.4733	0	13.4733	0	0	0	#DIV/0!
	13.4768	0	13.4768	0	0	0	#DIV/0!
	13.4804	0	13.4804	0	0	0	#DIV/0!
	13.484	0	13.484	0	0	0	#DIV/0!
	13.4876	0	13.4876	0	0	0	#DIV/0!
	13.4912	0	13.4912	0	0	0	#DIV/0!
	13.4948	0	13.4948	0	0	0	#DIV/0!
	13.4983	0	13.4983	0	0	0	#DIV/0!
	13.5019	0	13.5019	0	0	0	#DIV/0!
	13.509	0	13.509	0	0	0	#DIV/0!
	13.5126	0	13.5126	0	0	0	#DIV/0!
	13.5162	0	13.5162	0	0	0	#DIV/0!
	13.5198	0	13.5198	308	308	0.00144889	#DIV/0!
	13.5234	0	13.5234	308	308	0.00144889	#DIV/0!
	13.5269	0	13.5269	532	532	0.00250262	#DIV/0!
	13.5305	0	13.5305	532	532	0.00250262	#DIV/0!
	13.5341	0	13.5341	532	532	0.00250262	#DIV/0!
	13.5377	0	13.5377	532	532	0.00250262	#DIV/0!
	13.5413	0	13.5413	532	532	0.00250262	#DIV/0!
	13.5448	0	13.5448	224	224	0.00105374	#DIV/0!
	13.5484	0	13.5484	224	224	0.00105374	#DIV/0!
	13.552	474	13.552	0	474	0.00222978	0
	13.5556	474	13.5556	0	474	0.00222978	0
	13.5592	474	13.5592	0	474	0.00222978	0
	13.5628	474	13.5628	0	474	0.00222978	0
	13.5663	474	13.5663	0	474	0.00222978	0
	13.5699	474	13.5699	0	474	0.00222978	0
	13.5735	474	13.5735	0	474	0.00222978	0
	13.5771	0	13.5771	273	273	0.00128424	#DIV/0!
	13.5807	0	13.5807	580	580	0.00272842	#DIV/0!
	13.5842	0	13.5842	580	580	0.00272842	#DIV/0!
	13.5878	0	13.5878	580	580	0.00272842	#DIV/0!
	13.5949	0	13.5949	580	580	0.00272842	#DIV/0!
	13.5985	0	13.5985	851	851	0.00400325	#DIV/0!
	13.602	0	13.602	851	851	0.00400325	#DIV/0!
	13.6056	0	13.6056	578	578	0.00271901	#DIV/0!
	13.6092	0	13.6092	271	271	0.00127483	#DIV/0!
	13.6128	0	13.6128	271	271	0.00127483	#DIV/0!
	13.6164	0	13.6164	271	271	0.00127483	#DIV/0!
	13.6199	0	13.6199	625	625	0.00294011	#DIV/0!
	13.6235	0	13.6235	354	354	0.00166528	#DIV/0!
	13.6271	0	13.6271	354	354	0.00166528	#DIV/0!
	13.6307	0	13.6307	354	354	0.00166528	#DIV/0!
	13.6343	0	13.6343	354	354	0.00166528	#DIV/0!
	13.6379	0	13.6379	354	354	0.00166528	#DIV/0!
	13.6414	0	13.6414	354	354	0.00166528	#DIV/0!
	13.645	0	13.645	0	0	0	#DIV/0!
	13.6486	0	13.6486	0	0	0	#DIV/0!
	13.6522	0	13.6522	0	0	0	#DIV/0!
	13.6558	0	13.6558	0	0	0	#DIV/0!
	13.6593	0	13.6593	237	237	0.00111489	#DIV/0!
	13.6629	0	13.6629	237	237	0.00111489	#DIV/0!
	13.6665	0	13.6665	532	532	0.00250262	#DIV/0!
	13.6701	0	13.6701	532	532	0.00250262	#DIV/0!
	13.6771	0	13.6771	532	532	0.00250262	#DIV/0!
	13.6807	0	13.6807	532	532	0.00250262	#DIV/0!
	13.6843	0	13.6843	532	532	0.00250262	#DIV/0!
	13.6879	0	13.6879	295	295	0.00138773	#DIV/0!
	13.6915	0	13.6915	295	295	0.00138773	#DIV/0!
	13.6951	0	13.6951	264	264	0.0012419	#DIV/0!
	13.6986	0	13.6986	264	264	0.0012419	#DIV/0!
	13.7022	0	13.7022	557	557	0.00262023	#DIV/0!
	13.7058	0	13.7058	557	557	0.00262023	#DIV/0!
	13.7094	0	13.7094	557	557	0.00262023	#DIV/0!
	13.713	0	13.713	557	557	0.00262023	#DIV/0!
	13.7165	0	13.7165	557	557	0.00262023	#DIV/0!
	13.7201	0	13.7201	293	293	0.00137832	#DIV/0!
	13.7237	0	13.7237	293	293	0.00137832	#DIV/0!
	13.7273	0	13.7273	0	0	0	#DIV/0!
	13.7309	0	13.7309	0	0	0	#DIV/0!
	13.7344	0	13.7344	0	0	0	#DIV/0!
	13.738	0	13.738	0	0	0	#DIV/0!
	13.7416	0	13.7416	0	0	0	#DIV/0!
	13.7452	0	13.7452	0	0	0	#DIV/0!
	13.7488	0	13.7488	0	0	0	#DIV/0!
	13.7524	0	13.7524	0	0	0	#DIV/0!
	13.7594	0	13.7594	0	0	0	#DIV/0!
	13.763	0	13.763	0	0	0	#DIV/0!
	13.7666	0	13.7666	0	0	0	#DIV/0!
	13.7702	0	13.7702	0	0	0	#DIV/0!
	13.7737	0	13.7737	0	0	0	#DIV/0!
	13.7773	0	13.7773	0	0	0	#DIV/0!
	13.7809	0	13.7809	0	0	0	#DIV/0!
	13.7845	0	13.7845	0	0	0	#DIV/0!
	13.7881	0	13.7881	0	0	0	#DIV/0!
	13.7916	0	13.7916	0	0	0	#DIV/0!
	13.7952	0	13.7952	0	0	0	#DIV/0!
	13.7988	0	13.7988	0	0	0	#DIV/0!
	13.8024	0	13.8024	0	0	0	#DIV/0!
	13.806	0	13.806	232	232	0.00109137	#DIV/0!
	13.8096	0	13.8096	232	232	0.00109137	#DIV/0!
	13.8131	288	13.8131	497	785	0.00369278	1.72569
	13.8167	288	13.8167	497	785	0.00369278	1.72569
	13.8203	288	13.8203	807	1095	0.00515107	2.80208
	13.8239	288	13.8239	1187	1475	0.00693866	4.12153
	13.8275	288	13.8275	1187	1475	0.00693866	4.12153
	13.831	288	13.831	1253	1541	0.00724914	4.35069
	13.8346	288	13.8346	1661	1949	0.00916844	5.76736
	13.8382	0	13.8382	1396	1396	0.00656703	#DIV/0!
	13.8453	0	13.8453	1672	1672	0.00786538	#DIV/0!
	13.8488	0	13.8488	1752	1752	0.00824172	#DIV/0!
	13.8524	0	13.8524	1372	1372	0.00645413	#DIV/0!
	13.856	0	13.856	1372	1372	0.00645413	#DIV/0!
	13.8596	0	13.8596	1073	1073	0.00504758	#DIV/0!
	13.8632	0	13.8632	665	665	0.00312828	#DIV/0!
	13.8667	0	13.8667	665	665	0.00312828	#DIV/0!
	13.8703	0	13.8703	390	390	0.00183463	#DIV/0!
	13.8739	0	13.8739	283	283	0.00133128	#DIV/0!
	13.8775	0	13.8775	551	551	0.002592	#DIV/0!
	13.8811	0	13.8811	832	832	0.00391387	#DIV/0!
	13.8847	0	13.8847	832	832	0.00391387	#DIV/0!
	13.8882	0	13.8882	832	832	0.00391387	#DIV/0!
	13.8918	0	13.8918	832	832	0.00391387	#DIV/0!
	13.8954	0	13.8954	832	832	0.00391387	#DIV/0!
	13.899	0	13.899	549	549	0.00258259	#DIV/0!
	13.9026	0	13.9026	281	281	0.00132187	#DIV/0!
	13.9061	0	13.9061	0	0	0	#DIV/0!
	13.9097	0	13.9097	0	0	0	#DIV/0!
	13.9133	0	13.9133	262	262	0.00123249	#DIV/0!
	13.9169	0	13.9169	262	262	0.00123249	#DIV/0!
	13.9205	0	13.9205	262	262	0.00123249	#DIV/0!
	13.9275	0	13.9275	262	262	0.00123249	#DIV/0!
	13.9311	0	13.9311	262	262	0.00123249	#DIV/0!
	13.9347	0	13.9347	262	262	0.00123249	#DIV/0!
	13.9383	0	13.9383	262	262	0.00123249	#DIV/0!
	13.9419	0	13.9419	0	0	0	#DIV/0!
	13.9454	0	13.9454	0	0	0	#DIV/0!
	13.949	0	13.949	0	0	0	#DIV/0!
	13.9526	0	13.9526	295	295	0.00138773	#DIV/0!
	13.9562	0	13.9562	295	295	0.00138773	#DIV/0!
	13.9598	0	13.9598	295	295	0.00138773	#DIV/0!
	13.9633	0	13.9633	295	295	0.00138773	#DIV/0!
	13.9669	0	13.9669	295	295	0.00138773	#DIV/0!
	13.9705	0	13.9705	295	295	0.00138773	#DIV/0!
	13.9741	0	13.9741	295	295	0.00138773	#DIV/0!
	13.9777	0	13.9777	0	0	0	#DIV/0!
	13.9812	0	13.9812	0	0	0	#DIV/0!
	13.9848	274	13.9848	0	274	0.00128894	0
	13.9884	274	13.9884	0	274	0.00128894	0
	13.992	274	13.992	0	274	0.00128894	0
	13.9956	274	13.9956	0	274	0.00128894	0
	13.9992	274	13.9992	0	274	0.00128894	0
	14.0027	274	14.0027	0	274	0.00128894	0
	14.0098	274	14.0098	0	274	0.00128894	0
	14.0134	0	14.0134	0	0	0	#DIV/0!
	14.0169	0	14.0169	0	0	0	#DIV/0!
	14.0205	0	14.0205	0	0	0	#DIV/0!
	14.0241	0	14.0241	0	0	0	#DIV/0!
	14.0277	0	14.0277	0	0	0	#DIV/0!
	14.0313	0	14.0313	0	0	0	#DIV/0!
	14.0349	0	14.0349	0	0	0	#DIV/0!
	14.0384	0	14.0384	0	0	0	#DIV/0!
	14.042	0	14.042	0	0	0	#DIV/0!
	14.0456	0	14.0456	0	0	0	#DIV/0!
	14.0492	0	14.0492	0	0	0	#DIV/0!
	14.0528	0	14.0528	0	0	0	#DIV/0!
	14.0563	0	14.0563	0	0	0	#DIV/0!
	14.0599	0	14.0599	0	0	0	#DIV/0!
	14.0635	0	14.0635	0	0	0	#DIV/0!
	14.0671	0	14.0671	0	0	0	#DIV/0!
	14.0707	0	14.0707	0	0	0	#DIV/0!
	14.0743	0	14.0743	0	0	0	#DIV/0!
	14.0778	0	14.0778	0	0	0	#DIV/0!
	14.0814	0	14.0814	0	0	0	#DIV/0!
	14.085	0	14.085	0	0	0	#DIV/0!
	14.0886	0	14.0886	0	0	0	#DIV/0!
	14.0956	0	14.0956	0	0	0	#DIV/0!
	14.0992	261	14.0992	0	261	0.00122779	0
	14.1028	261	14.1028	0	261	0.00122779	0
	14.1064	261	14.1064	0	261	0.00122779	0
	14.11	261	14.11	0	261	0.00122779	0
	14.1135	513	14.1135	0	513	0.00241324	0
	14.1171	513	14.1171	0	513	0.00241324	0
	14.1207	513	14.1207	0	513	0.00241324	0
	14.1243	252	14.1243	0	252	0.00118545	0
	14.1279	252	14.1279	0	252	0.00118545	0
	14.1314	252	14.1314	0	252	0.00118545	0
	14.135	252	14.135	0	252	0.00118545	0
	14.1386	0	14.1386	0	0	0	#DIV/0!
	14.1422	0	14.1422	0	0	0	#DIV/0!
	14.1458	0	14.1458	0	0	0	#DIV/0!
	14.1494	0	14.1494	0	0	0	#DIV/0!
	14.1529	0	14.1529	0	0	0	#DIV/0!
	14.1565	205	14.1565	0	205	0.000964356	0
	14.1601	205	14.1601	0	205	0.000964356	0
	14.1637	205	14.1637	0	205	0.000964356	0
	14.1673	205	14.1673	0	205	0.000964356	0
	14.1708	205	14.1708	0	205	0.000964356	0
	14.1779	205	14.1779	320	525	0.00246969	1.56098
	14.1815	205	14.1815	320	525	0.00246969	1.56098
	14.1851	0	14.1851	320	320	0.00150534	#DIV/0!
	14.1886	0	14.1886	320	320	0.00150534	#DIV/0!
	14.1922	0	14.1922	320	320	0.00150534	#DIV/0!
	14.1958	0	14.1958	320	320	0.00150534	#DIV/0!
	14.1994	0	14.1994	320	320	0.00150534	#DIV/0!
	14.203	0	14.203	0	0	0	#DIV/0!
	14.2065	0	14.2065	0	0	0	#DIV/0!
	14.2101	0	14.2101	0	0	0	#DIV/0!
	14.2137	0	14.2137	0	0	0	#DIV/0!
	14.2173	0	14.2173	0	0	0	#DIV/0!
	14.2209	0	14.2209	257	257	0.00120897	#DIV/0!
	14.2245	0	14.2245	257	257	0.00120897	#DIV/0!
	14.228	0	14.228	257	257	0.00120897	#DIV/0!
	14.2316	0	14.2316	257	257	0.00120897	#DIV/0!
	14.2352	0	14.2352	257	257	0.00120897	#DIV/0!
	14.2388	0	14.2388	257	257	0.00120897	#DIV/0!
	14.2424	0	14.2424	257	257	0.00120897	#DIV/0!
	14.2459	0	14.2459	0	0	0	#DIV/0!
	14.2495	0	14.2495	0	0	0	#DIV/0!
	14.2531	0	14.2531	0	0	0	#DIV/0!
	14.2602	0	14.2602	0	0	0	#DIV/0!
	14.2637	0	14.2637	0	0	0	#DIV/0!
	14.2673	0	14.2673	0	0	0	#DIV/0!
	14.2709	0	14.2709	0	0	0	#DIV/0!
	14.2745	0	14.2745	0	0	0	#DIV/0!
	14.2781	0	14.2781	0	0	0	#DIV/0!
	14.2816	0	14.2816	0	0	0	#DIV/0!
	14.2852	0	14.2852	0	0	0	#DIV/0!
	14.2888	0	14.2888	0	0	0	#DIV/0!
	14.2924	0	14.2924	0	0	0	#DIV/0!
	14.296	0	14.296	0	0	0	#DIV/0!
	14.2996	0	14.2996	0	0	0	#DIV/0!
	14.3031	0	14.3031	0	0	0	#DIV/0!
	14.3067	0	14.3067	0	0	0	#DIV/0!
	14.3103	0	14.3103	0	0	0	#DIV/0!
	14.3139	0	14.3139	0	0	0	#DIV/0!
	14.3175	0	14.3175	0	0	0	#DIV/0!
	14.321	0	14.321	0	0	0	#DIV/0!
	14.3246	0	14.3246	0	0	0	#DIV/0!
	14.3282	0	14.3282	350	350	0.00164646	#DIV/0!
	14.3318	0	14.3318	350	350	0.00164646	#DIV/0!
	14.3354	0	14.3354	350	350	0.00164646	#DIV/0!
	14.3424	0	14.3424	350	350	0.00164646	#DIV/0!
	14.346	0	14.346	614	614	0.00288836	#DIV/0!
	14.3496	0	14.3496	614	614	0.00288836	#DIV/0!
	14.3532	0	14.3532	614	614	0.00288836	#DIV/0!
	14.3567	0	14.3567	264	264	0.0012419	#DIV/0!
	14.3603	0	14.3603	264	264	0.0012419	#DIV/0!
	14.3639	0	14.3639	264	264	0.0012419	#DIV/0!
	14.3675	0	14.3675	264	264	0.0012419	#DIV/0!
	14.3711	0	14.3711	0	0	0	#DIV/0!
	14.3747	0	14.3747	0	0	0	#DIV/0!
	14.3782	0	14.3782	0	0	0	#DIV/0!
	14.3818	0	14.3818	0	0	0	#DIV/0!
	14.3854	0	14.3854	0	0	0	#DIV/0!
	14.389	0	14.389	0	0	0	#DIV/0!
	14.3926	0	14.3926	0	0	0	#DIV/0!
	14.3961	0	14.3961	0	0	0	#DIV/0!
	14.3997	0	14.3997	0	0	0	#DIV/0!
	14.4033	0	14.4033	0	0	0	#DIV/0!
	14.4069	0	14.4069	0	0	0	#DIV/0!
	14.4105	0	14.4105	0	0	0	#DIV/0!
	14.4141	0	14.4141	0	0	0	#DIV/0!
	14.4176	0	14.4176	0	0	0	#DIV/0!
	14.4212	0	14.4212	299	299	0.00140655	#DIV/0!
	14.4283	0	14.4283	299	299	0.00140655	#DIV/0!
	14.4318	0	14.4318	675	675	0.00317532	#DIV/0!
	14.4354	0	14.4354	1164	1164	0.00547566	#DIV/0!
	14.439	0	14.439	2124	2124	0.00999167	#DIV/0!
	14.4426	0	14.4426	3351	3351	0.0157637	#DIV/0!
	14.4462	0	14.4462	4325	4325	0.0203456	#DIV/0!
	14.4498	0	14.4498	5087	5087	0.0239301	#DIV/0!
	14.4533	0	14.4533	6229	6229	0.0293023	#DIV/0!
	14.4569	0	14.4569	7296	7296	0.0343217	#DIV/0!
	14.4605	0	14.4605	9131	9131	0.0429538	#DIV/0!
	14.4641	0	14.4641	10090	10090	0.0474651	#DIV/0!
	14.4677	0	14.4677	11508	11508	0.0541357	#DIV/0!
	14.4712	297	14.4712	12875	13172	0.0619634	43.3502
	14.4748	610	14.4748	14486	15096	0.0710143	23.7475
	14.4784	1168	14.4784	17271	18439	0.0867403	14.7868
	14.482	1651	14.482	20669	22320	0.104997	12.5191
	14.4856	1939	14.4856	24370	26309	0.123762	12.5683
	14.4892	3019	14.4892	28419	31438	0.14789	9.41338
	14.4927	4244	14.4927	32256	36500	0.171702	7.60038
	14.4963	5019	14.4963	36795	41814	0.1967	7.33114
	14.4999	6065	14.4999	41955	48020	0.225895	6.91756
	14.5035	6748	14.5035	46944	53692	0.252577	6.95673
	14.5105	7573	14.5105	53866	61439	0.28902	7.1129
	14.5141	8984	14.5141	59544	68528	0.322368	6.62778
	14.5177	10324	14.5177	66941	77265	0.363468	6.48402
	14.5213	11096	14.5213	75101	86197	0.405486	6.76829
	14.5249	12591	14.5249	84001	96592	0.454386	6.67151
	14.5284	13839	14.5284	93722	107561	0.505986	6.77231
	14.532	15537	14.532	103651	119188	0.560681	6.67124
	14.5356	17225	14.5356	110303	127528	0.599914	6.40366
	14.5392	18154	14.5392	119457	137611	0.647346	6.5802
	14.5428	18220	14.5428	127167	145387	0.683926	6.97953
	14.5463	18697	14.5463	134269	152966	0.719579	7.18131
	14.5499	19693	14.5499	141628	161321	0.758882	7.19179
	14.5535	20771	14.5535	147307	168078	0.790669	7.09196
	14.5571	21542	14.5571	153158	174700	0.82182	7.10974
	14.5607	21988	14.5607	159249	181237	0.852571	7.24254
	14.5643	22963	14.5643	164751	187714	0.88304	7.17463
	14.5678	24339	14.5678	170242	194581	0.915343	6.99462
	14.5714	25452	14.5714	173646	199098	0.936592	6.82249
	14.575	25823	14.575	175782	201605	0.948386	6.80719
	14.5786	25613	14.5786	178600	204213	0.960654	6.97302
	14.5822	25359	14.5822	182778	208137	0.979113	7.20762
	14.5857	25133	14.5857	183654	208787	0.982171	7.30729
	14.5928	25090	14.5928	184092	209182	0.984029	7.33727
	14.5964	25027	14.5964	185674	210701	0.991175	7.41895
	14.6	25231	14.6	186432	211663	0.9957	7.38901
	14.6035	25461	14.6035	185730	211191	0.99348	7.29469
	14.6071	25856	14.6071	181932	207788	0.977471	7.03636
	14.6107	25701	14.6107	176920	202621	0.953165	6.88378
	14.6143	26267	14.6143	175521	201788	0.949246	6.68219
	14.6179	25914	14.6179	173537	199451	0.938253	6.69665
	14.6214	26987	14.6214	168926	195913	0.921609	6.25953
	14.625	27259	14.625	165488	192747	0.906716	6.07095
	14.6286	29005	14.6286	163126	192131	0.903818	5.62406
	14.6322	31346	14.6322	163323	194669	0.915757	5.21033
	14.6358	34731	14.6358	161455	196186	0.922894	4.64873
	14.6394	39806	14.6394	162603	202409	0.952168	4.08489
	14.6429	47972	14.6429	161928	209900	0.987407	3.37547
	14.6465	56329	14.6465	161861	218190	1.0264	2.87349
	14.6501	68771	14.6501	164853	233624	1.09901	2.39713
	14.6537	83698	14.6537	170209	253907	1.19442	2.03361
	14.6573	102688	14.6573	175933	278621	1.31068	1.71328
	14.6608	123731	14.6608	184775	308506	1.45127	1.49336
	14.6644	153665	14.6644	193230	346895	1.63186	1.25748
	14.668	188742	14.668	203743	392485	1.84632	1.07948
	14.6716	228241	14.6716	222570	450811	2.12069	0.975153
	14.6786	273425	14.6786	237926	511351	2.40549	0.870169
	14.6822	315967	14.6822	253584	569551	2.67927	0.802565
	14.6858	365679	14.6858	271179	636858	2.99589	0.741577
	14.6894	418210	14.6894	288996	707206	3.32682	0.691031
	14.693	463041	14.693	305661	768702	3.61611	0.660116
	14.6965	509123	14.6965	321323	830446	3.90656	0.63113
	14.7001	548099	14.7001	329338	877437	4.12762	0.600873
	14.7037	584391	14.7037	341661	926052	4.35631	0.584645
	14.7073	625544	14.7073	352713	978257	4.60189	0.56385
	14.7109	662176	14.7109	363883	1026059	4.82676	0.549526
	14.7145	698690	14.7145	370356	1069046	5.02898	0.530072
	14.718	729810	14.718	380573	1110383	5.22344	0.521469
	14.7216	745519	14.7216	391224	1136743	5.34744	0.524767
	14.7252	764989	14.7252	401312	1166301	5.48649	0.524598
	14.7288	784087	14.7288	405875	1189962	5.59779	0.51764
	14.7324	790234	14.7324	411162	1201396	5.65158	0.520304
	14.7359	791295	14.7359	408397	1199692	5.64356	0.516112
	14.7395	784687	14.7395	407138	1191825	5.60656	0.518854
	14.7431	773248	14.7431	402731	1175979	5.53201	0.52083
	14.7467	768442	14.7467	394228	1162670	5.46941	0.513022
	14.7503	760305	14.7503	380724	1141029	5.3676	0.500752
	14.7539	736834	14.7539	372979	1109813	5.22076	0.506191
	14.7604	716074	14.7604	360687	1076761	5.06527	0.503701
	14.764	692975	14.764	347625	1040600	4.89517	0.501641
	14.7676	667796	14.7676	335158	1002954	4.71807	0.501887
	14.7712	645040	14.7712	317683	962723	4.52882	0.492501
	14.7748	611783	14.7748	301745	913528	4.2974	0.493222
	14.7784	579202	14.7784	291763	870965	4.09717	0.503733
	14.7819	549412	14.7819	274427	823839	3.87548	0.499492
	14.7855	520017	14.7855	258254	778271	3.66112	0.496626
	14.7891	485552	14.7891	246718	732270	3.44473	0.508119
	14.7927	453995	14.7927	231277	685272	3.22364	0.509426
	14.7963	424456	14.7963	217231	641687	3.01861	0.511787
	14.7998	402526	14.7998	205971	608497	2.86248	0.511696
	14.8034	378660	14.8034	192000	570660	2.68449	0.507051
	14.807	357439	14.807	181173	538612	2.53373	0.506864
	14.8106	335775	14.8106	169144	504919	2.37523	0.503742
	14.8142	317090	14.8142	158336	475426	2.23649	0.499341
	14.8178	298817	14.8178	148571	447388	2.10459	0.497197
	14.8213	282863	14.8213	140572	423435	1.99191	0.496961
	14.8249	263786	14.8249	128903	392689	1.84728	0.488665
	14.8285	242112	14.8285	117891	360003	1.69352	0.486928
	14.8321	224195	14.8321	109283	333478	1.56874	0.487446
	14.8357	207399	14.8357	102418	309817	1.45743	0.493821
	14.8427	193723	14.8427	94914	288637	1.3578	0.489947
	14.8463	180651	14.8463	90753	271404	1.27673	0.502366
	14.8499	164971	14.8499	84984	249955	1.17583	0.515145
	14.8535	154249	14.8535	82397	236646	1.11322	0.534182
	14.857	149893	14.857	80336	230229	1.08304	0.535956
	14.8606	141359	14.8606	76601	217960	1.02532	0.54189
	14.8642	136632	14.8642	74381	211013	0.992642	0.544389
	14.8678	128763	14.8678	72359	201122	0.946113	0.561955
	14.8714	121654	14.8714	68073	189727	0.892509	0.559562
	14.8749	117044	14.8749	65317	182361	0.857858	0.558055
	14.8785	113067	14.8785	62010	175077	0.823593	0.548436
	14.8821	104969	14.8821	60006	164975	0.776072	0.571654
	14.8857	101997	14.8857	57482	159479	0.750217	0.563566
	14.8893	95883	14.8893	53804	149687	0.704154	0.561142
	14.8929	92706	14.8929	50788	143494	0.675021	0.547839
	14.8964	90083	14.8964	48889	138972	0.653749	0.542711
	14.9	87620	14.9	46604	134224	0.631413	0.531888
	14.9036	84139	14.9036	44795	128934	0.606528	0.532393
	14.9072	80824	14.9072	42929	123753	0.582156	0.531142
	14.9108	76629	14.9108	42167	118796	0.558837	0.550275
	14.9143	74540	14.9143	41758	116298	0.547086	0.560209
	14.9179	72318	14.9179	40680	112998	0.531563	0.562516
	14.9215	69295	14.9215	40897	110192	0.518363	0.590187
	14.9286	66301	14.9286	39369	105670	0.49709	0.593792
	14.9321	64322	14.9321	38353	102675	0.483001	0.596266
	14.9357	63372	14.9357	36320	99692	0.468969	0.573124
	14.9393	62790	14.9393	34468	97258	0.457519	0.548941
	14.9429	61130	14.9429	32976	94106	0.442691	0.539441
	14.9465	59293	14.9465	32592	91885	0.432243	0.549677
	14.95	56957	14.95	30485	87442	0.411343	0.535228
	14.9536	54667	14.9536	29966	84633	0.398129	0.548155
	14.9572	53441	14.9572	28839	82280	0.38706	0.539642
	14.9608	52320	14.9608	28197	80517	0.378766	0.538933
	14.9644	50593	14.9644	27495	78088	0.36734	0.543455
	14.968	49885	14.968	26786	76671	0.360674	0.536955
	14.9715	48721	14.9715	25310	74031	0.348255	0.519489
	14.9751	47847	14.9751	24012	71859	0.338037	0.50185
	14.9787	46797	14.9787	23480	70277	0.330595	0.501742
	14.9823	44710	14.9823	23139	67849	0.319174	0.517535
	14.9859	43063	14.9859	23425	66488	0.312771	0.54397
	14.9894	42481	14.9894	23161	65642	0.308792	0.545208
	14.993	41568	14.993	22343	63911	0.300649	0.537505
	14.9966	41065	14.9966	21712	62777	0.295314	0.528723
	15.0002	41003	15.0002	22230	63233	0.297459	0.542155
	15.0038	41175	15.0038	22020	63195	0.29728	0.534791
	15.0108	41052	15.0108	21439	62491	0.293969	0.52224
	15.0144	42007	15.0144	20578	62585	0.294411	0.489871
	15.018	40957	15.018	20294	61251	0.288136	0.495495
	15.0216	40486	15.0216	20198	60684	0.285468	0.498889
	15.0251	39954	15.0251	20300	60254	0.283445	0.508084
	15.0287	39642	15.0287	20332	59974	0.282128	0.51289
	15.0323	37418	15.0323	20491	57909	0.272414	0.547624
	15.0359	36423	15.0359	20124	56547	0.266007	0.552508
	15.0395	34898	15.0395	20569	55467	0.260927	0.589403
	15.0431	35030	15.0431	19763	54793	0.257756	0.564174
	15.0466	33833	15.0466	19466	53299	0.250728	0.575355
	15.0502	32637	15.0502	19243	51880	0.244053	0.589607
	15.0538	31948	15.0538	17923	49871	0.234602	0.561005
	15.0574	32142	15.0574	16896	49038	0.230683	0.525667
	15.061	31571	15.061	16504	48075	0.226153	0.522758
	15.0645	30365	15.0645	15500	45865	0.215757	0.510456
	15.0681	28237	15.0681	16053	44290	0.208348	0.568509
	15.0717	27418	15.0717	15460	42878	0.201706	0.563863
	15.0753	27092	15.0753	15035	42127	0.198173	0.554961
	15.0789	25285	15.0789	14864	40149	0.188868	0.587858
	15.0825	24199	15.0825	14942	39141	0.184126	0.617464
	15.086	23692	15.086	14724	38416	0.180716	0.621476
	15.0931	22638	15.0931	14532	37170	0.174854	0.641929
	15.0967	22207	15.0967	13239	35446	0.166744	0.596163
	15.1003	22161	15.1003	13613	35774	0.168287	0.614277
	15.1038	20944	15.1038	13263	34207	0.160916	0.63326
	15.1074	19955	15.1074	13001	32956	0.155031	0.651516
	15.111	19791	15.111	12352	32143	0.151206	0.624122
	15.1146	18434	15.1146	11944	30378	0.142903	0.647933
	15.1182	18123	15.1182	11016	29139	0.137075	0.607846
	15.1217	18053	15.1217	10955	29008	0.136459	0.606824
	15.1253	17507	15.1253	10029	27536	0.129534	0.572857
	15.1289	16859	15.1289	9662	26521	0.124759	0.573106
	15.1325	16549	15.1325	9368	25917	0.121918	0.566077
	15.1361	15679	15.1361	9097	24776	0.116551	0.580203
	15.1397	15769	15.1397	8709	24478	0.115149	0.552286
	15.1432	15355	15.1432	9013	24368	0.114631	0.586975
	15.1468	14887	15.1468	8570	23457	0.110346	0.57567
	15.1504	13637	15.1504	7796	21433	0.100825	0.57168
	15.154	13474	15.154	6885	20359	0.0957723	0.510984
	15.1576	13344	15.1576	6881	20225	0.095142	0.515662
	15.1611	13305	15.1611	6721	20026	0.0942058	0.505148
	15.1647	12639	15.1647	6983	19622	0.0923054	0.552496
	15.1683	12012	15.1683	6781	18793	0.0884056	0.564519
	15.1719	11329	15.1719	6242	17571	0.0826571	0.550975
	15.1789	11285	15.1789	6884	18169	0.0854702	0.610013
	15.1825	10958	15.1825	6948	17906	0.084233	0.634057
	15.1861	10352	15.1861	6317	16669	0.0784139	0.61022
	15.1897	9490	15.1897	6301	15791	0.0742837	0.663962
	15.1933	9554	15.1933	5940	15494	0.0728865	0.621729
	15.1968	9400	15.1968	5796	15196	0.0714847	0.616596
	15.2004	9478	15.2004	6355	15833	0.0744812	0.6705
	15.204	9243	15.204	6183	15426	0.0725666	0.668939
	15.2076	8814	15.2076	6995	15809	0.0743683	0.793624
	15.2112	9095	15.2112	8109	17204	0.0809307	0.891589
	15.2147	9147	15.2147	8623	17770	0.0835932	0.942713
	15.2183	9624	15.2183	9400	19024	0.0894923	0.976725
	15.2219	10171	15.2219	10260	20431	0.096111	1.00875
	15.2255	9737	15.2255	11084	20821	0.0979457	1.13834
	15.2291	9956	15.2291	12447	22403	0.105388	1.2502
	15.2327	11183	15.2327	14204	25387	0.119425	1.27014
	15.2362	11821	15.2362	16264	28085	0.132117	1.37586
	15.2398	12647	15.2398	18443	31090	0.146253	1.45829
	15.2434	12253	15.2434	21024	33277	0.156541	1.71582
	15.247	12456	15.247	23952	36408	0.17127	1.92293
	15.2506	13955	15.2506	27440	41395	0.194729	1.96632
	15.2541	14979	15.2541	31053	46032	0.216543	2.0731
	15.2612	15590	15.2612	35468	51058	0.240186	2.27505
	15.2648	16762	15.2648	39971	56733	0.266882	2.38462
	15.2684	18855	15.2684	44815	63670	0.299515	2.37682
	15.2719	20455	15.2719	51126	71581	0.33673	2.49944
	15.2755	22715	15.2755	57243	79958	0.376137	2.52005
	15.2791	25176	15.2791	62158	87334	0.410835	2.46894
	15.2827	27506	15.2827	68738	96244	0.452749	2.49902
	15.2863	30019	15.2863	74382	104401	0.491121	2.47783
	15.2899	32271	15.2899	79887	112158	0.527611	2.4755
	15.2934	33727	15.2934	87318	121045	0.569417	2.58896
	15.297	36452	15.297	93480	129932	0.611223	2.56447
	15.3006	39212	15.3006	101131	140343	0.660198	2.57908
	15.3042	41691	15.3042	110639	152330	0.716587	2.65379
	15.3078	43580	15.3078	119723	163303	0.768206	2.7472
	15.3113	46551	15.3113	133124	179675	0.845223	2.85975
	15.3149	50928	15.3149	147817	198745	0.934932	2.90247
	15.3185	57542	15.3185	162385	219927	1.03458	2.82203
	15.3221	62866	15.3221	181967	244833	1.15174	2.89452
	15.3257	70083	15.3257	206719	276802	1.30213	2.94963
	15.3292	82361	15.3292	246919	329280	1.54899	2.99801
	15.3328	99735	15.3328	304368	404103	1.90097	3.05177
	15.3364	120465	15.3364	365439	485904	2.28578	3.03357
	15.3435	143265	15.3435	444442	587707	2.76468	3.10224
	15.347	174426	15.347	549338	723764	3.40471	3.1494
	15.3506	212063	15.3506	676440	888503	4.17968	3.18981
	15.3542	263874	15.3542	839885	1103759	5.19228	3.1829
	15.3578	325792	15.3578	1036436	1362228	6.40816	3.18128
	15.3614	399361	15.3614	1260667	1660028	7.80906	3.15671
	15.3649	484997	15.3649	1541225	2026222	9.53171	3.1778
	15.3685	589911	15.3685	1881492	2471403	11.6259	3.18945
	15.3721	723033	15.3721	2290770	3013803	14.1775	3.16828
	15.3757	879474	15.3757	2779523	3658997	17.2126	3.16044
	15.3793	1046633	15.3793	3321445	4368078	20.5482	3.17346
	15.3829	1238550	15.3829	3920437	5158987	24.2688	3.16534
	15.3864	1458162	15.3864	4610816	6068978	28.5495	3.16207
	15.39	1700596	15.39	5387400	7087996	33.3432	3.16795
	15.3936	1958784	15.3936	6227977	8186761	38.512	3.17951
	15.3972	2212886	15.3972	7027413	9240299	43.468	3.17568
	15.4008	2479579	15.4008	7856678	10336257	48.6236	3.16855
	15.4043	2732825	15.4043	8690320	11423145	53.7365	3.17998
	15.4079	2995512	15.4079	9530653	12526165	58.9253	3.18164
	15.4115	3296066	15.4115	10433703	13729769	64.5873	3.1655
	15.4151	3551239	15.4151	11255024	14806263	69.6513	3.16932
	15.4187	3812760	15.4187	12123362	15936122	74.9663	3.17968
	15.4245	4080648	15.4245	12956607	17037255	80.1463	3.17513
	15.428	4337589	15.428	13763163	18100752	85.1491	3.173
	15.4316	4603642	15.4316	14525789	19129431	89.9882	3.15528
	15.4352	4757332	15.4352	15095917	19853249	93.3932	3.17319
	15.4388	4864233	15.4388	15528610	20392843	95.9315	3.19241
	15.4424	4970177	15.4424	15865319	20835496	98.0139	3.1921
	15.446	5039301	15.446	16058882	21098183	99.2496	3.18673
	15.4495	5067907	15.4495	16189798	21257705	100	3.19457
	15.4531	5026482	15.4531	16062140	21088622	99.2046	3.1955
	15.4567	4968939	15.4567	15901581	20870520	98.1786	3.2002
	15.4603	4941042	15.4603	15842338	20783380	97.7687	3.20627
	15.4639	4883112	15.4639	15665223	20548335	96.663	3.20804
	15.4674	4792618	15.4674	15425245	20217863	95.1084	3.21854
	15.471	4714897	15.471	15076206	19791103	93.1008	3.19757
	15.4746	4566474	15.4746	14663533	19230007	90.4614	3.21113
	15.4782	4439513	15.4782	14301809	18741322	88.1625	3.22148
	15.4818	4278834	15.4818	13807017	18085851	85.079	3.22682
	15.4854	4169436	15.4854	13308990	17478426	82.2216	3.19204
	15.4889	3994247	15.4889	12731969	16726216	78.6831	3.18758
	15.4925	3825320	15.4925	12145578	15970898	75.1299	3.17505
	15.4961	3597823	15.4961	11495585	15093408	71.0021	3.19515
	15.4997	3409583	15.4997	10872788	14282371	67.1868	3.18889
	15.5033	3231791	15.5033	10281463	13513254	63.5687	3.18135
	15.5092	3046212	15.5092	9688719	12734931	59.9074	3.18058
	15.5128	2826192	15.5128	9037482	11863674	55.8088	3.19776
	15.5164	2637821	15.5164	8452657	11090478	52.1716	3.20441
	15.5199	2474393	15.5199	7909829	10384222	48.8492	3.19667
	15.5235	2334874	15.5235	7447936	9782810	46.0201	3.18987
	15.5271	2209301	15.5271	7007075	9216376	43.3555	3.17163
	15.5307	2068371	15.5307	6549012	8617383	40.5377	3.16627
	15.5343	1934894	15.5343	6158929	8093823	38.0748	3.18308
	15.5378	1799366	15.5378	5752383	7551749	35.5248	3.19689
	15.5414	1689618	15.5414	5376618	7066236	33.2408	3.18215
	15.545	1583801	15.545	5038970	6622771	31.1547	3.18157
	15.5486	1472669	15.5486	4674067	6146736	28.9153	3.17387
	15.5522	1363911	15.5522	4350460	5714371	26.8814	3.18969
	15.5558	1276737	15.5558	4088217	5364954	25.2377	3.20208
	15.5593	1213591	15.5593	3854319	5067910	23.8403	3.17596
	15.5629	1157038	15.5629	3639555	4796593	22.564	3.14558
	15.5665	1090246	15.5665	3423063	4513309	21.2314	3.13972
	15.5701	1020665	15.5701	3218730	4239395	19.9429	3.15356
	15.5737	955145	15.5737	3048110	4003255	18.832	3.19125
	15.5772	910347	15.5772	2901342	3811689	17.9309	3.18707
	15.5808	857319	15.5808	2744141	3601460	16.9419	3.20084
	15.5844	796040	15.5844	2563605	3359645	15.8044	3.22045
	15.588	746840	15.588	2423149	3169989	14.9122	3.24454
	15.595	711833	15.595	2309589	3021422	14.2133	3.24457
	15.5986	678321	15.5986	2198072	2876393	13.5311	3.24046
	15.6022	659074	15.6022	2108588	2767662	13.0196	3.19932
	15.6058	626703	15.6058	1992057	2618760	12.3191	3.17863
	15.6094	599436	15.6094	1913967	2513403	11.8235	3.19295
	15.6129	583886	15.6129	1854698	2438584	11.4715	3.17647
	15.6165	567129	15.6165	1795331	2362460	11.1134	3.16565
	15.6201	548327	15.6201	1733158	2281485	10.7325	3.16081
	15.6237	532894	15.6237	1673659	2206553	10.38	3.1407
	15.6273	510658	15.6273	1616984	2127642	10.0088	3.16647
	15.6309	497012	15.6309	1578098	2075110	9.76168	3.17517
	15.6344	485285	15.6344	1529390	2014675	9.47739	3.15153
	15.638	473879	15.638	1500069	1973948	9.2858	3.16551
	15.6416	460291	15.6416	1454249	1914540	9.00633	3.15941
	15.6452	449362	15.6452	1426370	1875732	8.82377	3.17421
	15.6488	435481	15.6488	1385517	1820998	8.5663	3.18158
	15.6523	426066	15.6523	1352465	1778531	8.36652	3.17431
	15.6559	417155	15.6559	1323119	1740274	8.18656	3.17177
	15.6595	405305	15.6595	1290839	1696144	7.97896	3.18486
	15.6631	390712	15.6631	1244718	1635430	7.69335	3.18577
	15.6667	380613	15.6667	1212244	1592857	7.49308	3.18498
	15.6703	368182	15.6703	1173137	1541319	7.25064	3.1863
	15.6773	356237	15.6773	1142384	1498621	7.04978	3.20681
	15.6809	346763	15.6809	1112846	1459609	6.86626	3.20924
	15.6845	334940	15.6845	1072259	1407199	6.61971	3.20135
	15.6881	326444	15.6881	1035923	1362367	6.40882	3.17336
	15.6916	317814	15.6916	1004724	1322538	6.22145	3.16136
	15.6952	307752	15.6952	973069	1280821	6.02521	3.16186
	15.6988	296809	15.6988	944783	1241592	5.84067	3.18313
	15.7024	289194	15.7024	917331	1206525	5.67571	3.17203
	15.706	278301	15.706	887471	1165772	5.484	3.18889
	15.7095	270222	15.7095	866845	1137067	5.34896	3.2079
	15.7131	263372	15.7131	847064	1110436	5.22369	3.21623
	15.7167	255013	15.7167	820848	1075861	5.06104	3.21885
	15.7203	244944	15.7203	797235	1042179	4.90259	3.25476
	15.7239	237333	15.7239	769731	1007064	4.73741	3.24325
	15.7275	230664	15.7275	747257	977921	4.60031	3.23959
	15.731	227439	15.731	729112	956551	4.49978	3.20575
	15.7346	219344	15.7346	701868	921212	4.33354	3.19985
	15.7382	209239	15.7382	672743	881982	4.149	3.21519
	15.7418	203018	15.7418	652812	855830	4.02598	3.21554
	15.7454	197642	15.7454	628622	826264	3.88689	3.18061
	15.7489	191060	15.7489	604799	795859	3.74386	3.16549
	15.7525	184003	15.7525	578228	762231	3.58567	3.14249
	15.7596	176914	15.7596	554661	731575	3.44146	3.1352
	15.7632	168681	15.7632	533991	702672	3.30549	3.16569
	15.7667	161571	15.7667	518406	679977	3.19873	3.20853
	15.7703	156795	15.7703	502942	659737	3.10352	3.20764
	15.7739	150781	15.7739	485386	636167	2.99264	3.21915
	15.7775	145309	15.7775	467887	613196	2.88458	3.21995
	15.7811	139419	15.7811	451364	590783	2.77915	3.23746
	15.7846	135573	15.7846	437386	572959	2.6953	3.2262
	15.7882	131743	15.7882	424034	555777	2.61447	3.21865
	15.7918	130475	15.7918	407812	538287	2.5322	3.12559
	15.7954	126013	15.7954	394004	520017	2.44625	3.12669
	15.799	121681	15.799	382038	503719	2.36958	3.13967
	15.8026	119442	15.8026	372692	492134	2.31509	3.12028
	15.8061	116802	15.8061	363522	480324	2.25953	3.11229
	15.8097	111647	15.8097	350476	462123	2.17391	3.13914
	15.8133	110476	15.8133	339297	449773	2.11581	3.07123
	15.8169	108471	15.8169	330149	438620	2.06335	3.04366
	15.8205	105205	15.8205	323295	428500	2.01574	3.073
	15.8241	103778	15.8241	315557	419335	1.97263	3.04069
	15.8277	98975	15.8277	304131	403106	1.89628	3.07281
	15.8313	95802	15.8313	295936	391738	1.8428	3.08904
	15.8349	93772	15.8349	286548	380320	1.78909	3.05579
	15.8385	90553	15.8385	278515	369068	1.73616	3.07571
	15.8455	87542	15.8455	272133	359675	1.69197	3.1086
	15.8491	85631	15.8491	263212	348843	1.64102	3.07379
	15.8527	82595	15.8527	256337	338932	1.5944	3.10354
	15.8563	81018	15.8563	252289	333307	1.56794	3.11399
	15.8599	79532	15.8599	246712	326244	1.53471	3.10205
	15.8635	77526	15.8635	242544	320070	1.50567	3.12855
	15.8671	75157	15.8671	237761	312918	1.47202	3.16352
	15.8706	70752	15.8706	229029	299781	1.41022	3.23707
	15.8742	68884	15.8742	222978	291862	1.37297	3.23701
	15.8778	67503	15.8778	218886	286389	1.34722	3.24261
	15.8814	65714	15.8814	211520	277234	1.30416	3.2188
	15.885	63727	15.885	204083	267810	1.25983	3.20246
	15.8886	61450	15.8886	198654	260104	1.22358	3.23277
	15.8922	60477	15.8922	194984	255461	1.20173	3.2241
	15.8957	61582	15.8957	191490	253072	1.1905	3.10951
	15.8993	60903	15.8993	187668	248571	1.16932	3.08142
	15.9029	59809	15.9029	181738	241547	1.13628	3.03864
	15.9065	59180	15.9065	180038	239218	1.12532	3.04221
	15.9101	59334	15.9101	179765	239099	1.12476	3.02971
	15.9137	59226	15.9137	177421	236647	1.11323	2.99566
	15.9172	57965	15.9172	172212	230177	1.08279	2.97097
	15.9208	55812	15.9208	167969	223781	1.05271	3.00955
	15.9279	53928	15.9279	166535	220463	1.0371	3.0881
	15.9315	52528	15.9315	162807	215335	1.01297	3.09943
	15.9351	50538	15.9351	159675	210213	0.988879	3.1595
	15.9387	47948	15.9387	155598	203546	0.957516	3.24514
	15.9423	45809	15.9423	151095	196904	0.926271	3.29837
	15.946	44426	15.946	149782	194208	0.913589	3.37149
	15.9496	43709	15.9496	147352	191061	0.898785	3.37121
	15.9532	43049	15.9532	142819	185868	0.874356	3.31759
	15.9569	43306	15.9569	141444	184750	0.869097	3.26615
	15.9606	43733	15.9606	138697	182430	0.858183	3.17145
	15.9643	42541	15.9643	134479	177020	0.832733	3.16116
	15.968	41892	15.968	130934	172826	0.813004	3.12551
	15.9717	41282	15.9717	127085	168367	0.792028	3.07846
	15.9755	40470	15.9755	126283	166753	0.784436	3.12041
	15.9793	39991	15.9793	124174	164165	0.772261	3.10505
	15.9832	38727	15.9832	121046	159773	0.7516	3.12562
	15.987	38318	15.987	117678	155996	0.733833	3.07109
	15.9908	38298	15.9908	117127	155425	0.731147	3.05831
	15.9946	38072	15.9946	116985	155057	0.729416	3.07273
	15.9985	37132	15.9985	116928	154060	0.724725	3.14898
	16.0023	36650	16.0023	113264	149914	0.705222	3.09042
	16.0096	35544	16.0096	110285	145829	0.686005	3.10277
	16.0135	33587	16.0135	107914	141501	0.665646	3.21297
	16.0173	32023	16.0173	107501	139524	0.656346	3.35699
	16.0212	31381	16.0212	104912	136293	0.641146	3.34317
	16.0252	30884	16.0252	102352	133236	0.626766	3.31408
	16.0291	30670	16.0291	100550	131220	0.617282	3.27845
	16.0329	30000	16.0329	99023	129023	0.606947	3.30077
	16.0369	29410	16.0369	97594	127004	0.597449	3.3184
	16.0408	29970	16.0408	96083	126053	0.592976	3.20597
	16.0449	29949	16.0449	93920	123869	0.582702	3.136
	16.0489	29584	16.0489	93219	122803	0.577687	3.15099
	16.0528	29338	16.0528	91750	121088	0.569619	3.12734
	16.0568	28671	16.0568	89155	117826	0.554274	3.10959
	16.0608	28818	16.0608	89063	117881	0.554533	3.09053
	16.0648	28701	16.0648	88924	117625	0.553329	3.09829
	16.0688	29246	16.0688	89769	119015	0.559868	3.06945
	16.0727	28574	16.0727	89117	117691	0.553639	3.11881
	16.0767	28483	16.0767	87877	116360	0.547378	3.08524
	16.0807	27792	16.0807	86309	114101	0.536751	3.10553
	16.0847	28089	16.0847	85145	113234	0.532673	3.03126
	16.0887	27676	16.0887	83564	111240	0.523293	3.01937
	16.0961	27164	16.0961	82056	109220	0.51379	3.02076
	16.1	25263	16.1	79186	104449	0.491347	3.13447
	16.1041	24332	16.1041	77532	101864	0.479186	3.18642
	16.1082	24205	16.1082	76847	101052	0.475366	3.17484
	16.1121	23325	16.1121	75172	98497	0.463347	3.22281
	16.1162	23403	16.1162	75177	98580	0.463738	3.21228
	16.1203	22726	16.1203	74368	97094	0.456747	3.27238
	16.1243	22685	16.1243	73128	95813	0.450721	3.22363
	16.1285	23075	16.1285	73378	96453	0.453732	3.17998
	16.1324	23909	16.1324	72843	96752	0.455139	3.04668
	16.1365	23344	16.1365	70805	94149	0.442894	3.03311
	16.1405	24019	16.1405	70315	94334	0.443764	2.92747
	16.1446	22856	16.1446	69932	92788	0.436491	3.05968
	16.1487	22554	16.1487	68339	90893	0.427577	3.03002
	16.1526	21569	16.1526	66279	87848	0.413253	3.07288
	16.1566	21114	16.1566	65164	86278	0.405867	3.08629
	16.1607	20360	16.1607	64560	84920	0.399479	3.17092
	16.1649	19799	16.1649	64956	84755	0.398702	3.28077
	16.1689	19562	16.1689	64171	83733	0.393895	3.28039
	16.1765	19573	16.1765	62412	81985	0.385672	3.18868
	16.1805	19435	16.1805	59403	78838	0.370868	3.0565
	16.1846	19817	16.1846	59801	79618	0.374537	3.01766
	16.1886	19116	16.1886	59724	78840	0.370877	3.12429
	16.1926	18412	16.1926	59926	78338	0.368516	3.25473
	16.1966	18376	16.1966	58966	77342	0.36383	3.20886
	16.2006	17294	16.2006	59177	76471	0.359733	3.42182
	16.2046	17036	16.2046	58731	75767	0.356421	3.44746
	16.2085	17006	16.2085	60241	77247	0.363384	3.54234
	16.2125	16730	16.2125	59445	76175	0.358341	3.5532
	16.2166	17285	16.2166	58651	75936	0.357216	3.39317
	16.2206	16992	16.2206	57161	74153	0.348829	3.36399
	16.2245	17005	16.2245	55652	72657	0.341791	3.27268
	16.2285	17489	16.2285	54261	71750	0.337525	3.10258
	16.2323	17790	16.2323	54093	71883	0.33815	3.04064
	16.2363	17668	16.2363	53801	71469	0.336203	3.04511
	16.2402	17162	16.2402	54220	71382	0.335794	3.15931
	16.2441	16114	16.2441	53459	69573	0.327284	3.31755
	16.248	16756	16.248	53088	69844	0.328559	3.1683
	16.2518	16233	16.2518	52834	69067	0.324903	3.25473
	16.2556	16317	16.2556	52794	69111	0.32511	3.23552
	16.263	15855	16.263	51709	67564	0.317833	3.26137
	16.2668	15792	16.2668	51501	67293	0.316558	3.26121
	16.2706	15569	16.2706	50675	66244	0.311623	3.25487
	16.2744	15972	16.2744	48616	64588	0.303833	3.04383
	16.2783	16133	16.2783	47925	64058	0.30134	2.97062
	16.2821	16025	16.2821	47450	63475	0.298598	2.961
	16.2859	15612	16.2859	47323	62935	0.296057	3.03119
	16.2898	15727	16.2898	47026	62753	0.295201	2.99014
	16.2937	15530	16.2937	46282	61812	0.290775	2.98017
	16.2975	16053	16.2975	45300	61353	0.288615	2.8219
	16.3014	16036	16.3014	46285	62321	0.293169	2.88632
	16.3052	15090	16.3052	46003	61093	0.287392	3.04858
	16.3091	14701	16.3091	46637	61338	0.288545	3.17237
	16.3129	14277	16.3129	45513	59790	0.281263	3.18785
	16.3168	13899	16.3168	45294	59193	0.278454	3.2588
	16.3207	13682	16.3207	44575	58257	0.274051	3.25793
	16.3246	12953	16.3246	44585	57538	0.270669	3.44206
	16.3286	12726	16.3286	44295	57021	0.268237	3.48067
	16.3324	12761	16.3324	42628	55389	0.26056	3.34049
	16.3364	12591	16.3364	41409	54000	0.254026	3.28878
	16.3438	12705	16.3438	41498	54203	0.25498	3.26627
	16.3477	12385	16.3477	40182	52567	0.247284	3.24441
	16.3517	12278	16.3517	40610	52888	0.248794	3.30754
	16.3557	12122	16.3557	39793	51915	0.244217	3.28271
	16.3597	12186	16.3597	38885	51071	0.240247	3.19096
	16.3637	12199	16.3637	39829	52028	0.244749	3.26494
	16.3677	12731	16.3677	38580	51311	0.241376	3.0304
	16.3717	12220	16.3717	37998	50218	0.236234	3.10949
	16.3758	12094	16.3758	38139	50233	0.236305	3.15355
	16.3797	11817	16.3797	36621	48438	0.227861	3.09901
	16.3838	11521	16.3838	36385	47906	0.225358	3.15815
	16.3879	11087	16.3879	36103	47190	0.22199	3.25634
	16.3919	10620	16.3919	36226	46846	0.220372	3.41111
	16.396	9931	16.396	36824	46755	0.219944	3.70799
	16.4001	10283	16.4001	36121	46404	0.218293	3.51269
	16.4042	10490	16.4042	35753	46243	0.217535	3.40829
	16.4084	11117	16.4084	36089	47206	0.222065	3.24629
	16.4124	11341	16.4124	36102	47443	0.22318	3.18332
	16.4165	11631	16.4165	36299	47930	0.225471	3.12088
	16.4206	12196	16.4206	34985	47181	0.221948	2.86856
	16.4281	12441	16.4281	34291	46732	0.219836	2.75629
	16.4322	12375	16.4322	34063	46438	0.218453	2.75257
	16.4363	12504	16.4363	34637	47141	0.22176	2.77007
	16.4404	11771	16.4404	34586	46357	0.218072	2.93824
	16.4445	12147	16.4445	33969	46116	0.216938	2.79649
	16.4485	11837	16.4485	32391	44228	0.208056	2.73642
	16.4526	11262	16.4526	32281	43543	0.204834	2.86636
	16.4568	11301	16.4568	32686	43987	0.206923	2.89231
	16.4609	10889	16.4609	32260	43149	0.202981	2.96262
	16.4651	10248	16.4651	31308	41556	0.195487	3.05504
	16.4691	10394	16.4691	31150	41544	0.19543	2.99692
	16.4733	10321	16.4733	31224	41545	0.195435	3.02529
	16.4774	10501	16.4774	32348	42849	0.201569	3.08047
	16.4816	10943	16.4816	32164	43107	0.202783	2.93923
	16.4858	10884	16.4858	31620	42504	0.199946	2.90518
	16.4899	11081	16.4899	31782	42863	0.201635	2.86815
	16.4942	11210	16.4942	31688	42898	0.2018	2.82676
	16.4983	10921	16.4983	31473	42394	0.199429	2.88188
	16.5024	10465	16.5024	30815	41280	0.194188	2.94458
	16.51	10046	16.51	30360	40406	0.190077	3.0221
	16.5142	9450	16.5142	29607	39057	0.183731	3.13302
	16.5184	8751	16.5184	29114	37865	0.178124	3.32693
	16.5225	7737	16.5225	28949	36686	0.172577	3.74163
	16.5266	7331	16.5266	29176	36507	0.171735	3.97981
	16.5307	7280	16.5307	28032	35312	0.166114	3.85055
	16.5349	7521	16.5349	28201	35722	0.168043	3.74963
	16.5391	7740	16.5391	27539	35279	0.165959	3.55801
	16.5432	7749	16.5432	27973	35722	0.168043	3.60989
	16.5473	7295	16.5473	28311	35606	0.167497	3.88088
	16.5515	8076	16.5515	27952	36028	0.169482	3.46112
	16.5557	7724	16.5557	28129	35853	0.168659	3.64177
	16.5597	7359	16.5597	28197	35556	0.167262	3.83163
	16.564	6761	16.564	27567	34328	0.161485	4.07736
	16.5681	5782	16.5681	27796	33578	0.157957	4.80733
	16.5722	5633	16.5722	27133	32766	0.154137	4.81679
	16.5764	6099	16.5764	27049	33148	0.155934	4.43499
	16.5806	6226	16.5806	27298	33524	0.157703	4.38452
	16.5847	6588	16.5847	25950	32538	0.153065	3.93898
	16.5889	6572	16.5889	25581	32153	0.151253	3.89242
	16.5965	6839	16.5965	25190	32029	0.15067	3.68329
	16.6006	7503	16.6006	24441	31944	0.15027	3.2575
	16.6047	7774	16.6047	24504	32278	0.151841	3.15205
	16.609	8125	16.609	23735	31860	0.149875	2.92123
	16.6131	7805	16.6131	23488	31293	0.147208	3.00935
	16.6173	7736	16.6173	23346	31082	0.146215	3.01784
	16.6215	8058	16.6215	23277	31335	0.147405	2.88868
	16.6256	8103	16.6256	23398	31501	0.148186	2.88757
	16.6298	8256	16.6298	22674	30930	0.1455	2.74637
	16.634	7498	16.634	22208	29706	0.139742	2.96186
	16.6381	7363	16.6381	21921	29284	0.137757	2.97718
	16.6422	7605	16.6422	21759	29364	0.138133	2.86114
	16.6463	7828	16.6463	21739	29567	0.139088	2.77708
	16.6506	7636	16.6506	22375	30011	0.141177	2.9302
	16.6547	7263	16.6547	22820	30083	0.141516	3.14195
	16.659	6431	16.659	23668	30099	0.141591	3.6803
	16.663	6491	16.663	23505	29996	0.141106	3.62117
	16.6673	6279	16.6673	23852	30131	0.141742	3.79869
	16.6715	5442	16.6715	23552	28994	0.136393	4.32782
	16.6792	5241	16.6792	23626	28867	0.135795	4.50792
	16.6833	4798	16.6833	22904	27702	0.130315	4.77366
	16.6875	5077	16.6875	22598	27675	0.130188	4.45105
	16.6916	5730	16.6916	22108	27838	0.130955	3.85829
	16.6957	5808	16.6957	22239	28047	0.131938	3.82903
	16.6998	5424	16.6998	21246	26670	0.12546	3.91704
	16.7041	5324	16.7041	21139	26463	0.124487	3.97051
	16.7082	5508	16.7082	20790	26298	0.12371	3.77451
	16.7123	5356	16.7123	20471	25827	0.121495	3.82207
	16.7166	4578	16.7166	19921	24499	0.115248	4.35146
	16.7206	3928	16.7206	19589	23517	0.110628	4.98702
	16.7249	3922	16.7249	19657	23579	0.11092	5.01198
	16.7289	3879	16.7289	20321	24200	0.113841	5.23872
	16.7331	4449	16.7331	19628	24077	0.113262	4.41178
	16.7372	4634	16.7372	19519	24153	0.11362	4.21213
	16.7414	5206	16.7414	19287	24493	0.115219	3.70476
	16.7454	6071	16.7454	19276	25347	0.119237	3.17509
	16.7496	6503	16.7496	19095	25598	0.120418	2.93634
	16.7539	6407	16.7539	18745	25152	0.118319	2.92571
	16.7614	6314	16.7614	18946	25260	0.118828	3.00063
	16.7655	5882	16.7655	19834	25716	0.120973	3.37198
	16.7697	5528	16.7697	19700	25228	0.118677	3.56368
	16.7739	5072	16.7739	20046	25118	0.11816	3.95229
	16.7779	4276	16.7779	19667	23943	0.112632	4.59939
	16.7821	3896	16.7821	20250	24146	0.113587	5.19764
	16.7862	4343	16.7862	19847	24190	0.113794	4.56988
	16.7902	5089	16.7902	19502	24591	0.11568	3.83219
	16.7943	5060	16.7943	18766	23826	0.112082	3.7087
	16.7985	5156	16.7985	18753	23909	0.112472	3.63712
	16.8025	5070	16.8025	18035	23105	0.10869	3.5572
	16.8066	5057	16.8066	18124	23181	0.109048	3.58394
	16.8106	5437	16.8106	17783	23220	0.109231	3.27074
	16.8147	4993	16.8147	17981	22974	0.108074	3.60124
	16.8188	4255	16.8188	17759	22014	0.103558	4.17368
	16.8228	4649	16.8228	17428	22077	0.103854	3.74876
	16.8269	4611	16.8269	17153	21764	0.102382	3.72002
	16.8308	5098	16.8308	17148	22246	0.104649	3.36367
	16.835	5798	16.835	16758	22556	0.106107	2.89031
	16.8389	5748	16.8389	16382	22130	0.104103	2.85003
	16.8464	5674	16.8464	16869	22543	0.106046	2.97303
	16.8505	5699	16.8505	16137	21836	0.10272	2.83155
	16.8545	5220	16.8545	16897	22117	0.104042	3.23697
	16.8586	4755	16.8586	17037	21792	0.102513	3.58297
	16.8627	4189	16.8627	16675	20864	0.0981479	3.98066
	16.8666	3924	16.8666	16820	20744	0.0975834	4.28644
	16.8708	3922	16.8708	16359	20281	0.0954054	4.17109
	16.8749	3922	16.8749	15531	19453	0.0915103	3.95997
	16.8789	3946	16.8789	16002	19948	0.0938389	4.05525
	16.883	4441	16.883	15551	19992	0.0940459	3.50169
	16.8871	4222	16.8871	15145	19367	0.0911058	3.58716
	16.8911	4400	16.8911	15700	20100	0.094554	3.56818
	16.8951	4488	16.8951	15786	20274	0.0953725	3.51738
	16.8992	4184	16.8992	15897	20081	0.0944646	3.79947
	16.9032	4135	16.9032	16363	20498	0.0964262	3.95719
	16.9074	4707	16.9074	15753	20460	0.0962475	3.34672
	16.9116	4303	16.9116	15655	19958	0.093886	3.63816
	16.9156	4386	16.9156	15283	19669	0.0925265	3.4845
	16.9198	4163	16.9198	15089	19252	0.0905648	3.62455
	16.9273	3468	16.9273	15003	18471	0.0868908	4.32612
	16.9314	3466	16.9314	15471	18937	0.089083	4.46365
	16.9355	4334	16.9355	15311	19645	0.0924136	3.53276
	16.9397	3690	16.9397	15315	19005	0.0894029	4.15041
	16.9437	3664	16.9437	14940	18604	0.0875165	4.07751
	16.9479	4331	16.9479	15092	19423	0.0913692	3.48465
	16.9519	4476	16.9519	15421	19897	0.093599	3.44526
	16.9561	4617	16.9561	14958	19575	0.0920843	3.23977
	16.9601	4074	16.9601	14559	18633	0.0876529	3.57364
	16.9643	3380	16.9643	13985	17365	0.081688	4.13757
	16.9685	4046	16.9685	13995	18041	0.0848681	3.45897
	16.9726	4438	16.9726	13670	18108	0.0851832	3.08022
	16.9768	3982	16.9768	13031	17013	0.0800322	3.27248
	16.9809	3526	16.9809	13252	16778	0.0789267	3.75837
	16.985	3620	16.985	13336	16956	0.079764	3.68398
	16.9892	4152	16.9892	13062	17214	0.0809777	3.14595
	16.9933	4174	16.9933	12963	17137	0.0806155	3.10565
	16.9974	4036	16.9974	12481	16517	0.0776989	3.09242
	17.0015	3608	17.0015	12656	16264	0.0765087	3.50776
	17.0057	3028	17.0057	12819	15847	0.0745471	4.23349
	17.0133	3417	17.0133	12040	15457	0.0727125	3.52356
	17.0175	3274	17.0175	12729	16003	0.0752809	3.8879
	17.0217	3217	17.0217	12387	15604	0.073404	3.85048
	17.0259	3002	17.0259	11696	14698	0.069142	3.89607
	17.0299	2467	17.0299	11955	14422	0.0678436	4.84597
	17.0341	2395	17.0341	11963	14358	0.0675426	4.99499
	17.0382	2395	17.0382	12130	14525	0.0683282	5.06472
	17.0424	2006	17.0424	11873	13879	0.0652893	5.91874
	17.0466	2063	17.0466	11197	13260	0.0623774	5.42753
	17.0506	1875	17.0506	11822	13697	0.0644331	6.30507
	17.0547	1951	17.0547	12264	14215	0.0668699	6.28601
	17.0588	2046	17.0588	12375	14421	0.0678389	6.04839
	17.0628	1662	17.0628	12237	13899	0.0653834	7.36282
	17.0669	2052	17.0669	12422	14474	0.0680883	6.05361
	17.071	2391	17.071	13013	15404	0.0724631	5.44249
	17.075	2374	17.075	13030	15404	0.0724631	5.48863
	17.0791	2378	17.0791	13084	15462	0.072736	5.5021
	17.0831	2266	17.0831	13213	15479	0.072816	5.83098
	17.0871	2204	17.0871	13178	15382	0.0723596	5.97913
	17.0947	2483	17.0947	13086	15569	0.0732393	5.27024
	17.0987	2639	17.0987	12984	15623	0.0734934	4.92005
	17.1028	2779	17.1028	12375	15154	0.0712871	4.45304
	17.1067	2742	17.1067	12421	15163	0.0713294	4.52991
	17.1108	2451	17.1108	11821	14272	0.067138	4.82293
	17.1149	3174	17.1149	11761	14935	0.0702569	3.70542
	17.1189	2732	17.1189	11984	14716	0.0692267	4.38653
	17.1229	2909	17.1229	12107	15016	0.0706379	4.16191
	17.127	2654	17.127	12236	14890	0.0700452	4.6104
	17.131	2491	17.131	12706	15197	0.0714894	5.10076
	17.135	2088	17.135	12341	14429	0.0678766	5.91044
	17.1391	2465	17.1391	12008	14473	0.0680835	4.8714
	17.1431	1440	17.1431	11924	13364	0.0628666	8.28056
	17.147	1893	17.147	11383	13276	0.0624526	6.01321
	17.1511	1876	17.1511	11657	13533	0.0636616	6.21375
	17.1551	1900	17.1551	11887	13787	0.0648565	6.25632
	17.1592	1974	17.1592	11003	12977	0.0610461	5.57396
	17.1632	1974	17.1632	10727	12701	0.0597477	5.43414
	17.1673	1597	17.1673	11410	13007	0.0611872	7.14465
	17.1714	1922	17.1714	11277	13199	0.0620904	5.86733
	17.1789	1469	17.1789	11719	13188	0.0620387	7.97754
	17.1828	1032	17.1828	11430	12462	0.0586234	11.0756
	17.1869	715	17.1869	11011	11726	0.0551612	15.4
	17.1912	734	17.1912	11873	12607	0.0593056	16.1757
	17.1952	734	17.1952	12372	13106	0.0616529	16.8556
	17.1993	1158	17.1993	12147	13305	0.0625891	10.4896
	17.2034	1160	17.2034	12050	13210	0.0621422	10.3879
	17.2075	1584	17.2075	11422	13006	0.0611825	7.21086
	17.2115	2399	17.2115	11225	13624	0.0640897	4.67903
	17.2157	2738	17.2157	11596	14334	0.0674297	4.23521
	17.2196	2839	17.2196	11003	13842	0.0651152	3.87566
	17.2238	2839	17.2238	10870	13709	0.0644896	3.82881
	17.2279	2796	17.2279	10688	13484	0.0634311	3.8226
	17.232	2728	17.232	11407	14135	0.0664935	4.18145
	17.2361	2666	17.2361	11617	14283	0.0671898	4.35746
	17.2402	1851	17.2402	11897	13748	0.064673	6.42734
	17.2443	1512	17.2443	10723	12235	0.0575556	7.09193
	17.2484	1477	17.2484	10296	11773	0.0553823	6.97089
	17.2526	1950	17.2526	10030	11980	0.056356	5.14359
	17.2601	2015	17.2601	9882	11897	0.0559656	4.90422
	17.2642	2174	17.2642	9432	11606	0.0545967	4.33855
	17.2683	1812	17.2683	9447	11259	0.0529643	5.21358
	17.2723	1812	17.2723	9019	10831	0.0509509	4.97737
	17.2766	1812	17.2766	9324	11136	0.0523857	5.1457
	17.2807	1696	17.2807	9726	11422	0.0537311	5.73467
	17.2848	1223	17.2848	10106	11329	0.0532936	8.26329
	17.2891	1194	17.2891	10362	11556	0.0543615	8.67839
	17.2931	1137	17.2931	9923	11060	0.0520282	8.72735
	17.2974	1416	17.2974	9613	11029	0.0518824	6.78884
	17.3014	1820	17.3014	9684	11504	0.0541168	5.32088
	17.3056	2098	17.3056	9446	11544	0.054305	4.50238
	17.3098	1739	17.3098	9306	11045	0.0519576	5.35135
	17.314	1739	17.314	8977	10716	0.05041	5.16216
	17.3182	1723	17.3182	9013	10736	0.050504	5.23099
	17.3223	1695	17.3223	9294	10989	0.0516942	5.48319
	17.3265	1814	17.3265	9403	11217	0.0527667	5.18357
	17.3307	1686	17.3307	9670	11356	0.0534206	5.73547
	17.3349	1760	17.3349	10108	11868	0.0558292	5.74318
[truncated: 633 more rows]

## Sheet: Fig S2 PC-18_0_18_1_std
	Description of workflow
	Structure of LC-MS/MS dataset: alternating full MS and MS/MS, targeted to a single selected m/z representing the intact precursor ion
	1. Activation of two chromatogram panels in Thermo Xcalibur
	2. In one panel: right click -> Ranges -> scan filter: "FTMS - p ESI ms2", mass range, range: monoisotopic mass of sn-1 [FA]- fragment
	3. Automatic processing -> smoothing -> enable: type Boxcar (points: 5) -> ok
	4. right click on chromatogram -> export -> clipboard (chromatogram)
	5. Repeat steps 2-4 for the second chromatogram window using m/z of sn-2 [FA]- fragment
	6. Import of both chromatogram data into Microsoft Excel as shown in column B and C (sn-1) and D and E (sn-2), respectively
	7. Calculation of the sum of the intensities of the two [FA]- fragments (column F) and the normalized to the sum of [FA]- fragment intensities (column G)
	8. Calculation of the sn-2/sn-1 [FA]- intensity ratio as shown in column H
	9. The ratio in column H is plotted against the normalized intensities in column G
	PC 18:0/18:1 Std
	FA 18:0	FA 18:0	FA 18:1	FA 18:1
	CHROMATOGRAM		CHROMATOGRAM
	PC_18_18_1_1.raw		PC_18_18_1_1.raw
	Data points: 1650		Data points: 1650
	Time	Intensity	Time	Intensity	Sum Int. 18:0 + 18:1	Sum Int. 18:0 + 18:1 norm. (%)	Ratio 18:1/18:0
	10.0063	0	10.0063	0	0	0	#DIV/0!
	10.0147	0	10.0147	0	0	0	#DIV/0!
	10.0207	0	10.0207	0	0	0	#DIV/0!
	10.0267	0	10.0267	0	0	0	#DIV/0!
	10.0327	0	10.0327	0	0	0	#DIV/0!
	10.0387	0	10.0387	0	0	0	#DIV/0!
	10.0447	0	10.0447	0	0	0	#DIV/0!
	10.0507	0	10.0507	0	0	0	#DIV/0!
	10.0567	0	10.0567	0	0	0	#DIV/0!
	10.0627	0	10.0627	0	0	0	#DIV/0!
	10.0687	0	10.0687	0	0	0	#DIV/0!
	10.0747	0	10.0747	0	0	0	#DIV/0!
	10.0807	0	10.0807	0	0	0	#DIV/0!
	10.0867	0	10.0867	0	0	0	#DIV/0!
	10.0952	0	10.0952	0	0	0	#DIV/0!
	10.1012	0	10.1012	0	0	0	#DIV/0!
	10.1072	0	10.1072	0	0	0	#DIV/0!
	10.1132	0	10.1132	0	0	0	#DIV/0!
	10.1192	0	10.1192	0	0	0	#DIV/0!
	10.1252	0	10.1252	0	0	0	#DIV/0!
	10.1312	0	10.1312	0	0	0	#DIV/0!
	10.1372	0	10.1372	0	0	0	#DIV/0!
	10.1432	0	10.1432	0	0	0	#DIV/0!
	10.1492	0	10.1492	0	0	0	#DIV/0!
	10.1552	0	10.1552	0	0	0	#DIV/0!
	10.1612	0	10.1612	0	0	0	#DIV/0!
	10.1672	0	10.1672	0	0	0	#DIV/0!
	10.1732	0	10.1732	0	0	0	#DIV/0!
	10.1817	0	10.1817	0	0	0	#DIV/0!
	10.1877	0	10.1877	0	0	0	#DIV/0!
	10.1937	0	10.1937	0	0	0	#DIV/0!
	10.1997	0	10.1997	0	0	0	#DIV/0!
	10.2057	0	10.2057	0	0	0	#DIV/0!
	10.2117	0	10.2117	0	0	0	#DIV/0!
	10.2177	0	10.2177	0	0	0	#DIV/0!
	10.2237	0	10.2237	0	0	0	#DIV/0!
	10.2297	0	10.2297	0	0	0	#DIV/0!
	10.2357	0	10.2357	0	0	0	#DIV/0!
	10.2417	0	10.2417	0	0	0	#DIV/0!
	10.2477	0	10.2477	0	0	0	#DIV/0!
	10.2537	0	10.2537	0	0	0	#DIV/0!
	10.2621	0	10.2621	0	0	0	#DIV/0!
	10.2681	0	10.2681	0	0	0	#DIV/0!
	10.2741	0	10.2741	0	0	0	#DIV/0!
	10.2801	0	10.2801	287	287	0.000561827	#DIV/0!
	10.2861	0	10.2861	287	287	0.000561827	#DIV/0!
	10.2921	0	10.2921	287	287	0.000561827	#DIV/0!
	10.2981	0	10.2981	287	287	0.000561827	#DIV/0!
	10.3041	0	10.3041	287	287	0.000561827	#DIV/0!
	10.3101	0	10.3101	287	287	0.000561827	#DIV/0!
	10.3161	0	10.3161	287	287	0.000561827	#DIV/0!
	10.3221	0	10.3221	0	0	0	#DIV/0!
	10.3281	0	10.3281	0	0	0	#DIV/0!
	10.3341	0	10.3341	0	0	0	#DIV/0!
	10.3401	0	10.3401	0	0	0	#DIV/0!
	10.3486	299	10.3486	0	299	0.000585319	0
	10.3546	299	10.3546	0	299	0.000585319	0
	10.3606	299	10.3606	0	299	0.000585319	0
	10.3666	299	10.3666	0	299	0.000585319	0
	10.3726	299	10.3726	0	299	0.000585319	0
	10.3786	299	10.3786	0	299	0.000585319	0
	10.3846	299	10.3846	0	299	0.000585319	0
	10.3906	0	10.3906	0	0	0	#DIV/0!
	10.3966	0	10.3966	0	0	0	#DIV/0!
	10.4026	0	10.4026	0	0	0	#DIV/0!
	10.4086	0	10.4086	0	0	0	#DIV/0!
	10.4146	0	10.4146	0	0	0	#DIV/0!
	10.4206	0	10.4206	0	0	0	#DIV/0!
	10.429	0	10.429	0	0	0	#DIV/0!
	10.435	0	10.435	0	0	0	#DIV/0!
	10.441	0	10.441	0	0	0	#DIV/0!
	10.447	0	10.447	0	0	0	#DIV/0!
	10.453	0	10.453	0	0	0	#DIV/0!
	10.459	0	10.459	0	0	0	#DIV/0!
	10.465	0	10.465	0	0	0	#DIV/0!
	10.471	0	10.471	0	0	0	#DIV/0!
	10.477	0	10.477	0	0	0	#DIV/0!
	10.483	0	10.483	0	0	0	#DIV/0!
	10.489	0	10.489	0	0	0	#DIV/0!
	10.495	0	10.495	0	0	0	#DIV/0!
	10.501	0	10.501	0	0	0	#DIV/0!
	10.507	0	10.507	0	0	0	#DIV/0!
	10.5155	0	10.5155	0	0	0	#DIV/0!
	10.5215	0	10.5215	0	0	0	#DIV/0!
	10.5275	0	10.5275	0	0	0	#DIV/0!
	10.5335	0	10.5335	0	0	0	#DIV/0!
	10.5395	0	10.5395	0	0	0	#DIV/0!
	10.5455	0	10.5455	0	0	0	#DIV/0!
	10.5515	0	10.5515	0	0	0	#DIV/0!
	10.5575	0	10.5575	0	0	0	#DIV/0!
	10.5635	0	10.5635	0	0	0	#DIV/0!
	10.5695	0	10.5695	0	0	0	#DIV/0!
	10.5755	0	10.5755	0	0	0	#DIV/0!
	10.5815	0	10.5815	0	0	0	#DIV/0!
	10.5875	0	10.5875	0	0	0	#DIV/0!
	10.596	0	10.596	0	0	0	#DIV/0!
	10.602	0	10.602	0	0	0	#DIV/0!
	10.608	0	10.608	0	0	0	#DIV/0!
	10.614	0	10.614	0	0	0	#DIV/0!
	10.62	0	10.62	0	0	0	#DIV/0!
	10.626	0	10.626	0	0	0	#DIV/0!
	10.632	0	10.632	0	0	0	#DIV/0!
	10.638	0	10.638	0	0	0	#DIV/0!
	10.644	0	10.644	0	0	0	#DIV/0!
	10.65	0	10.65	0	0	0	#DIV/0!
	10.656	0	10.656	0	0	0	#DIV/0!
	10.662	0	10.662	0	0	0	#DIV/0!
	10.668	0	10.668	0	0	0	#DIV/0!
	10.6764	0	10.6764	0	0	0	#DIV/0!
	10.6824	0	10.6824	0	0	0	#DIV/0!
	10.6884	0	10.6884	0	0	0	#DIV/0!
	10.6944	0	10.6944	0	0	0	#DIV/0!
	10.7004	0	10.7004	0	0	0	#DIV/0!
	10.7064	0	10.7064	0	0	0	#DIV/0!
	10.7124	0	10.7124	0	0	0	#DIV/0!
	10.7184	0	10.7184	0	0	0	#DIV/0!
	10.7244	0	10.7244	0	0	0	#DIV/0!
	10.7304	0	10.7304	0	0	0	#DIV/0!
	10.7364	0	10.7364	0	0	0	#DIV/0!
	10.7424	0	10.7424	0	0	0	#DIV/0!
	10.7484	288	10.7484	0	288	0.000563785	0
	10.7544	288	10.7544	0	288	0.000563785	0
	10.7629	288	10.7629	0	288	0.000563785	0
	10.7689	288	10.7689	0	288	0.000563785	0
	10.7749	288	10.7749	0	288	0.000563785	0
	10.7809	288	10.7809	0	288	0.000563785	0
	10.7869	288	10.7869	0	288	0.000563785	0
	10.7929	0	10.7929	0	0	0	#DIV/0!
	10.7989	0	10.7989	0	0	0	#DIV/0!
	10.8049	0	10.8049	0	0	0	#DIV/0!
	10.8109	0	10.8109	0	0	0	#DIV/0!
	10.8169	0	10.8169	0	0	0	#DIV/0!
	10.8229	0	10.8229	0	0	0	#DIV/0!
	10.8289	0	10.8289	0	0	0	#DIV/0!
	10.8349	0	10.8349	0	0	0	#DIV/0!
	10.8434	0	10.8434	0	0	0	#DIV/0!
	10.8494	0	10.8494	0	0	0	#DIV/0!
	10.8554	0	10.8554	0	0	0	#DIV/0!
	10.8614	0	10.8614	0	0	0	#DIV/0!
	10.8674	0	10.8674	0	0	0	#DIV/0!
	10.8734	0	10.8734	228	228	0.00044633	#DIV/0!
	10.8794	0	10.8794	228	228	0.00044633	#DIV/0!
	10.8854	0	10.8854	228	228	0.00044633	#DIV/0!
	10.8914	0	10.8914	228	228	0.00044633	#DIV/0!
	10.8974	0	10.8974	228	228	0.00044633	#DIV/0!
	10.9034	0	10.9034	228	228	0.00044633	#DIV/0!
	10.9094	0	10.9094	228	228	0.00044633	#DIV/0!
	10.9154	0	10.9154	0	0	0	#DIV/0!
	10.9214	0	10.9214	0	0	0	#DIV/0!
	10.9298	0	10.9298	0	0	0	#DIV/0!
	10.9358	0	10.9358	292	292	0.000571615	#DIV/0!
	10.9418	0	10.9418	292	292	0.000571615	#DIV/0!
	10.9478	0	10.9478	292	292	0.000571615	#DIV/0!
	10.9538	0	10.9538	292	292	0.000571615	#DIV/0!
	10.9598	0	10.9598	292	292	0.000571615	#DIV/0!
	10.9658	0	10.9658	292	292	0.000571615	#DIV/0!
	10.9718	0	10.9718	292	292	0.000571615	#DIV/0!
	10.9778	0	10.9778	0	0	0	#DIV/0!
	10.9838	0	10.9838	0	0	0	#DIV/0!
	10.9898	0	10.9898	0	0	0	#DIV/0!
	10.9958	0	10.9958	0	0	0	#DIV/0!
	11.0018	0	11.0018	0	0	0	#DIV/0!
	11.0103	0	11.0103	0	0	0	#DIV/0!
	11.0163	0	11.0163	0	0	0	#DIV/0!
	11.0223	0	11.0223	0	0	0	#DIV/0!
	11.0283	0	11.0283	0	0	0	#DIV/0!
	11.0343	0	11.0343	0	0	0	#DIV/0!
	11.0403	0	11.0403	0	0	0	#DIV/0!
	11.0463	0	11.0463	0	0	0	#DIV/0!
	11.0523	0	11.0523	0	0	0	#DIV/0!
	11.0583	0	11.0583	0	0	0	#DIV/0!
	11.0643	0	11.0643	0	0	0	#DIV/0!
	11.0703	0	11.0703	0	0	0	#DIV/0!
	11.0763	0	11.0763	0	0	0	#DIV/0!
	11.0823	0	11.0823	0	0	0	#DIV/0!
	11.0883	0	11.0883	0	0	0	#DIV/0!
	11.0968	0	11.0968	0	0	0	#DIV/0!
	11.1028	0	11.1028	0	0	0	#DIV/0!
	11.1088	0	11.1088	0	0	0	#DIV/0!
	11.1148	0	11.1148	0	0	0	#DIV/0!
	11.1208	0	11.1208	0	0	0	#DIV/0!
	11.1268	0	11.1268	0	0	0	#DIV/0!
	11.1328	0	11.1328	0	0	0	#DIV/0!
	11.1388	0	11.1388	0	0	0	#DIV/0!
	11.1448	0	11.1448	0	0	0	#DIV/0!
	11.1508	0	11.1508	0	0	0	#DIV/0!
	11.1568	0	11.1568	0	0	0	#DIV/0!
	11.1628	0	11.1628	0	0	0	#DIV/0!
	11.1688	0	11.1688	0	0	0	#DIV/0!
	11.1773	0	11.1773	0	0	0	#DIV/0!
	11.1833	0	11.1833	0	0	0	#DIV/0!
	11.1893	0	11.1893	0	0	0	#DIV/0!
	11.1952	0	11.1952	0	0	0	#DIV/0!
	11.2012	0	11.2012	0	0	0	#DIV/0!
	11.2072	0	11.2072	0	0	0	#DIV/0!
	11.2132	0	11.2132	0	0	0	#DIV/0!
	11.2192	0	11.2192	0	0	0	#DIV/0!
	11.2252	0	11.2252	0	0	0	#DIV/0!
	11.2312	0	11.2312	0	0	0	#DIV/0!
	11.2372	0	11.2372	0	0	0	#DIV/0!
	11.2432	0	11.2432	0	0	0	#DIV/0!
	11.2492	0	11.2492	0	0	0	#DIV/0!
	11.2552	0	11.2552	0	0	0	#DIV/0!
	11.2637	0	11.2637	0	0	0	#DIV/0!
	11.2697	0	11.2697	0	0	0	#DIV/0!
	11.2757	255	11.2757	0	255	0.000499185	0
	11.2817	255	11.2817	0	255	0.000499185	0
	11.2877	255	11.2877	0	255	0.000499185	0
	11.2937	255	11.2937	0	255	0.000499185	0
	11.2997	255	11.2997	0	255	0.000499185	0
	11.3057	255	11.3057	0	255	0.000499185	0
	11.3117	255	11.3117	0	255	0.000499185	0
	11.3177	0	11.3177	0	0	0	#DIV/0!
	11.3237	0	11.3237	0	0	0	#DIV/0!
	11.3297	0	11.3297	0	0	0	#DIV/0!
	11.3357	0	11.3357	0	0	0	#DIV/0!
	11.3442	0	11.3442	0	0	0	#DIV/0!
	11.3502	0	11.3502	0	0	0	#DIV/0!
	11.3562	0	11.3562	0	0	0	#DIV/0!
	11.3622	0	11.3622	0	0	0	#DIV/0!
	11.3682	0	11.3682	0	0	0	#DIV/0!
	11.3742	0	11.3742	0	0	0	#DIV/0!
	11.3802	0	11.3802	0	0	0	#DIV/0!
	11.3862	0	11.3862	0	0	0	#DIV/0!
	11.3922	0	11.3922	0	0	0	#DIV/0!
	11.3982	0	11.3982	0	0	0	#DIV/0!
	11.4042	0	11.4042	0	0	0	#DIV/0!
	11.4102	0	11.4102	0	0	0	#DIV/0!
	11.4162	0	11.4162	0	0	0	#DIV/0!
	11.4222	0	11.4222	0	0	0	#DIV/0!
	11.4307	0	11.4307	0	0	0	#DIV/0!
	11.4367	0	11.4367	0	0	0	#DIV/0!
	11.4427	0	11.4427	0	0	0	#DIV/0!
	11.4487	0	11.4487	0	0	0	#DIV/0!
	11.4547	0	11.4547	0	0	0	#DIV/0!
	11.4607	0	11.4607	0	0	0	#DIV/0!
	11.4667	0	11.4667	0	0	0	#DIV/0!
	11.4727	0	11.4727	0	0	0	#DIV/0!
	11.4787	0	11.4787	0	0	0	#DIV/0!
	11.4847	0	11.4847	0	0	0	#DIV/0!
	11.4907	0	11.4907	0	0	0	#DIV/0!
	11.4967	0	11.4967	0	0	0	#DIV/0!
	11.5027	0	11.5027	0	0	0	#DIV/0!
	11.5112	0	11.5112	0	0	0	#DIV/0!
	11.5172	0	11.5172	0	0	0	#DIV/0!
	11.5232	0	11.5232	0	0	0	#DIV/0!
	11.5292	0	11.5292	0	0	0	#DIV/0!
	11.5352	0	11.5352	0	0	0	#DIV/0!
	11.5412	0	11.5412	0	0	0	#DIV/0!
	11.5472	0	11.5472	0	0	0	#DIV/0!
	11.5532	0	11.5532	0	0	0	#DIV/0!
	11.5592	0	11.5592	0	0	0	#DIV/0!
	11.5652	0	11.5652	0	0	0	#DIV/0!
	11.5712	0	11.5712	0	0	0	#DIV/0!
	11.5772	0	11.5772	0	0	0	#DIV/0!
	11.5832	0	11.5832	0	0	0	#DIV/0!
	11.5892	0	11.5892	0	0	0	#DIV/0!
	11.5977	0	11.5977	0	0	0	#DIV/0!
	11.6037	0	11.6037	0	0	0	#DIV/0!
	11.6097	0	11.6097	0	0	0	#DIV/0!
	11.6157	0	11.6157	0	0	0	#DIV/0!
	11.6217	0	11.6217	0	0	0	#DIV/0!
	11.6277	0	11.6277	0	0	0	#DIV/0!
	11.6337	0	11.6337	0	0	0	#DIV/0!
	11.6397	0	11.6397	0	0	0	#DIV/0!
	11.6457	0	11.6457	0	0	0	#DIV/0!
	11.6517	0	11.6517	0	0	0	#DIV/0!
	11.6577	0	11.6577	0	0	0	#DIV/0!
	11.6637	0	11.6637	0	0	0	#DIV/0!
	11.6697	0	11.6697	0	0	0	#DIV/0!
	11.6782	0	11.6782	0	0	0	#DIV/0!
	11.6842	0	11.6842	0	0	0	#DIV/0!
	11.6902	0	11.6902	0	0	0	#DIV/0!
	11.6962	0	11.6962	0	0	0	#DIV/0!
	11.7022	0	11.7022	0	0	0	#DIV/0!
	11.7082	0	11.7082	0	0	0	#DIV/0!
	11.7142	0	11.7142	0	0	0	#DIV/0!
	11.7202	0	11.7202	0	0	0	#DIV/0!
	11.7262	0	11.7262	0	0	0	#DIV/0!
	11.7322	0	11.7322	0	0	0	#DIV/0!
	11.7382	0	11.7382	0	0	0	#DIV/0!
	11.7442	0	11.7442	0	0	0	#DIV/0!
	11.7502	0	11.7502	0	0	0	#DIV/0!
	11.7562	0	11.7562	0	0	0	#DIV/0!
	11.7647	0	11.7647	0	0	0	#DIV/0!
	11.7707	0	11.7707	0	0	0	#DIV/0!
	11.7767	0	11.7767	0	0	0	#DIV/0!
	11.7827	0	11.7827	0	0	0	#DIV/0!
	11.7887	0	11.7887	0	0	0	#DIV/0!
	11.7947	0	11.7947	0	0	0	#DIV/0!
	11.8007	0	11.8007	0	0	0	#DIV/0!
	11.8067	0	11.8067	0	0	0	#DIV/0!
	11.8127	0	11.8127	0	0	0	#DIV/0!
	11.8187	0	11.8187	0	0	0	#DIV/0!
	11.8247	0	11.8247	0	0	0	#DIV/0!
	11.8307	0	11.8307	0	0	0	#DIV/0!
	11.8367	0	11.8367	0	0	0	#DIV/0!
	11.8451	0	11.8451	0	0	0	#DIV/0!
	11.8511	0	11.8511	0	0	0	#DIV/0!
	11.8571	0	11.8571	0	0	0	#DIV/0!
	11.8631	0	11.8631	0	0	0	#DIV/0!
	11.8691	0	11.8691	0	0	0	#DIV/0!
	11.8751	0	11.8751	0	0	0	#DIV/0!
	11.8811	0	11.8811	0	0	0	#DIV/0!
	11.8871	0	11.8871	0	0	0	#DIV/0!
	11.8931	0	11.8931	0	0	0	#DIV/0!
	11.8991	0	11.8991	0	0	0	#DIV/0!
	11.9051	0	11.9051	0	0	0	#DIV/0!
	11.9111	0	11.9111	0	0	0	#DIV/0!
	11.9171	0	11.9171	0	0	0	#DIV/0!
	11.9231	0	11.9231	0	0	0	#DIV/0!
	11.9316	0	11.9316	0	0	0	#DIV/0!
	11.9376	0	11.9376	0	0	0	#DIV/0!
	11.9436	0	11.9436	0	0	0	#DIV/0!
	11.9496	0	11.9496	0	0	0	#DIV/0!
	11.9556	0	11.9556	0	0	0	#DIV/0!
	11.9616	0	11.9616	0	0	0	#DIV/0!
	11.9676	0	11.9676	0	0	0	#DIV/0!
	11.9736	0	11.9736	0	0	0	#DIV/0!
	11.9796	0	11.9796	0	0	0	#DIV/0!
	11.9856	0	11.9856	0	0	0	#DIV/0!
	11.9916	0	11.9916	0	0	0	#DIV/0!
	11.9976	0	11.9976	0	0	0	#DIV/0!
	12.0036	0	12.0036	0	0	0	#DIV/0!
	12.0121	0	12.0121	0	0	0	#DIV/0!
	12.0181	0	12.0181	0	0	0	#DIV/0!
	12.0241	0	12.0241	0	0	0	#DIV/0!
	12.0301	0	12.0301	0	0	0	#DIV/0!
	12.0361	0	12.0361	0	0	0	#DIV/0!
	12.0421	0	12.0421	0	0	0	#DIV/0!
	12.0481	0	12.0481	0	0	0	#DIV/0!
	12.0541	0	12.0541	0	0	0	#DIV/0!
	12.0601	0	12.0601	0	0	0	#DIV/0!
	12.0661	0	12.0661	0	0	0	#DIV/0!
	12.0721	0	12.0721	0	0	0	#DIV/0!
	12.0781	0	12.0781	0	0	0	#DIV/0!
	12.0841	0	12.0841	0	0	0	#DIV/0!
	12.0901	0	12.0901	0	0	0	#DIV/0!
	12.0986	0	12.0986	0	0	0	#DIV/0!
	12.1046	0	12.1046	0	0	0	#DIV/0!
	12.1106	0	12.1106	0	0	0	#DIV/0!
	12.1166	0	12.1166	0	0	0	#DIV/0!
	12.1226	0	12.1226	0	0	0	#DIV/0!
	12.1286	0	12.1286	0	0	0	#DIV/0!
	12.1346	0	12.1346	0	0	0	#DIV/0!
	12.1406	0	12.1406	0	0	0	#DIV/0!
	12.1466	0	12.1466	0	0	0	#DIV/0!
	12.1526	0	12.1526	0	0	0	#DIV/0!
	12.1586	0	12.1586	0	0	0	#DIV/0!
	12.1646	0	12.1646	0	0	0	#DIV/0!
	12.1706	0	12.1706	0	0	0	#DIV/0!
	12.179	0	12.179	0	0	0	#DIV/0!
	12.185	0	12.185	0	0	0	#DIV/0!
	12.191	0	12.191	0	0	0	#DIV/0!
	12.197	0	12.197	0	0	0	#DIV/0!
	12.203	0	12.203	0	0	0	#DIV/0!
	12.209	0	12.209	0	0	0	#DIV/0!
	12.215	0	12.215	0	0	0	#DIV/0!
	12.221	0	12.221	0	0	0	#DIV/0!
	12.227	0	12.227	0	0	0	#DIV/0!
	12.233	0	12.233	0	0	0	#DIV/0!
	12.239	0	12.239	0	0	0	#DIV/0!
	12.245	0	12.245	0	0	0	#DIV/0!
	12.251	0	12.251	0	0	0	#DIV/0!
	12.257	0	12.257	0	0	0	#DIV/0!
	12.2655	0	12.2655	0	0	0	#DIV/0!
	12.2715	0	12.2715	0	0	0	#DIV/0!
	12.2775	0	12.2775	0	0	0	#DIV/0!
	12.2835	0	12.2835	0	0	0	#DIV/0!
	12.2895	0	12.2895	0	0	0	#DIV/0!
	12.2955	0	12.2955	0	0	0	#DIV/0!
	12.3015	0	12.3015	0	0	0	#DIV/0!
	12.3075	0	12.3075	0	0	0	#DIV/0!
	12.3135	0	12.3135	0	0	0	#DIV/0!
	12.3195	0	12.3195	0	0	0	#DIV/0!
	12.3255	0	12.3255	0	0	0	#DIV/0!
	12.3315	0	12.3315	0	0	0	#DIV/0!
	12.3375	0	12.3375	0	0	0	#DIV/0!
	12.346	0	12.346	0	0	0	#DIV/0!
	12.352	0	12.352	0	0	0	#DIV/0!
	12.358	0	12.358	0	0	0	#DIV/0!
	12.364	0	12.364	0	0	0	#DIV/0!
	12.37	0	12.37	0	0	0	#DIV/0!
	12.376	0	12.376	0	0	0	#DIV/0!
	12.382	0	12.382	0	0	0	#DIV/0!
	12.388	0	12.388	0	0	0	#DIV/0!
	12.394	0	12.394	0	0	0	#DIV/0!
	12.4	0	12.4	0	0	0	#DIV/0!
	12.406	0	12.406	0	0	0	#DIV/0!
	12.412	0	12.412	0	0	0	#DIV/0!
	12.418	0	12.418	0	0	0	#DIV/0!
	12.4264	0	12.4264	0	0	0	#DIV/0!
	12.4324	0	12.4324	0	0	0	#DIV/0!
	12.4384	0	12.4384	0	0	0	#DIV/0!
	12.4444	0	12.4444	0	0	0	#DIV/0!
	12.4504	0	12.4504	0	0	0	#DIV/0!
	12.4564	0	12.4564	0	0	0	#DIV/0!
	12.4624	0	12.4624	0	0	0	#DIV/0!
	12.4684	0	12.4684	0	0	0	#DIV/0!
	12.4744	0	12.4744	0	0	0	#DIV/0!
	12.4804	0	12.4804	0	0	0	#DIV/0!
	12.4864	0	12.4864	0	0	0	#DIV/0!
	12.4924	0	12.4924	0	0	0	#DIV/0!
	12.4984	0	12.4984	0	0	0	#DIV/0!
	12.5044	0	12.5044	0	0	0	#DIV/0!
	12.5129	0	12.5129	0	0	0	#DIV/0!
	12.5189	0	12.5189	0	0	0	#DIV/0!
	12.5249	0	12.5249	0	0	0	#DIV/0!
	12.5309	0	12.5309	0	0	0	#DIV/0!
	12.5369	0	12.5369	0	0	0	#DIV/0!
	12.5429	0	12.5429	0	0	0	#DIV/0!
	12.5489	0	12.5489	0	0	0	#DIV/0!
	12.5549	0	12.5549	0	0	0	#DIV/0!
	12.5609	0	12.5609	0	0	0	#DIV/0!
	12.5669	0	12.5669	0	0	0	#DIV/0!
	12.5729	0	12.5729	0	0	0	#DIV/0!
	12.5789	0	12.5789	0	0	0	#DIV/0!
	12.5849	0	12.5849	0	0	0	#DIV/0!
	12.5934	0	12.5934	0	0	0	#DIV/0!
	12.5994	0	12.5994	0	0	0	#DIV/0!
	12.6054	0	12.6054	0	0	0	#DIV/0!
	12.6114	0	12.6114	0	0	0	#DIV/0!
	12.6174	0	12.6174	0	0	0	#DIV/0!
	12.6234	0	12.6234	0	0	0	#DIV/0!
	12.6294	0	12.6294	0	0	0	#DIV/0!
	12.6354	0	12.6354	0	0	0	#DIV/0!
	12.6414	0	12.6414	0	0	0	#DIV/0!
	12.6474	0	12.6474	0	0	0	#DIV/0!
	12.6534	0	12.6534	0	0	0	#DIV/0!
	12.6594	0	12.6594	0	0	0	#DIV/0!
	12.6654	0	12.6654	0	0	0	#DIV/0!
	12.6714	0	12.6714	0	0	0	#DIV/0!
	12.6798	0	12.6798	0	0	0	#DIV/0!
	12.6858	0	12.6858	0	0	0	#DIV/0!
	12.6918	0	12.6918	0	0	0	#DIV/0!
	12.6978	0	12.6978	0	0	0	#DIV/0!
	12.7038	0	12.7038	0	0	0	#DIV/0!
	12.7098	0	12.7098	0	0	0	#DIV/0!
	12.7158	0	12.7158	0	0	0	#DIV/0!
	12.7218	0	12.7218	0	0	0	#DIV/0!
	12.7278	0	12.7278	0	0	0	#DIV/0!
	12.7338	0	12.7338	0	0	0	#DIV/0!
	12.7398	0	12.7398	0	0	0	#DIV/0!
	12.7458	0	12.7458	0	0	0	#DIV/0!
	12.7518	0	12.7518	0	0	0	#DIV/0!
	12.7603	0	12.7603	0	0	0	#DIV/0!
	12.7663	0	12.7663	0	0	0	#DIV/0!
	12.7723	0	12.7723	0	0	0	#DIV/0!
	12.7783	0	12.7783	0	0	0	#DIV/0!
	12.7843	0	12.7843	0	0	0	#DIV/0!
	12.7903	0	12.7903	0	0	0	#DIV/0!
	12.7963	0	12.7963	0	0	0	#DIV/0!
	12.8023	0	12.8023	0	0	0	#DIV/0!
	12.8083	0	12.8083	0	0	0	#DIV/0!
	12.8143	0	12.8143	0	0	0	#DIV/0!
	12.8203	0	12.8203	0	0	0	#DIV/0!
	12.8263	0	12.8263	0	0	0	#DIV/0!
	12.8323	0	12.8323	0	0	0	#DIV/0!
	12.8383	0	12.8383	0	0	0	#DIV/0!
	12.8468	0	12.8468	0	0	0	#DIV/0!
	12.8528	0	12.8528	0	0	0	#DIV/0!
	12.8588	0	12.8588	0	0	0	#DIV/0!
	12.8648	0	12.8648	0	0	0	#DIV/0!
	12.8708	0	12.8708	0	0	0	#DIV/0!
	12.8768	0	12.8768	0	0	0	#DIV/0!
	12.8828	0	12.8828	0	0	0	#DIV/0!
	12.8888	0	12.8888	0	0	0	#DIV/0!
	12.8948	0	12.8948	0	0	0	#DIV/0!
	12.9008	0	12.9008	0	0	0	#DIV/0!
	12.9068	0	12.9068	0	0	0	#DIV/0!
	12.9128	0	12.9128	0	0	0	#DIV/0!
	12.9188	0	12.9188	0	0	0	#DIV/0!
	12.9272	0	12.9272	0	0	0	#DIV/0!
	12.9332	0	12.9332	0	0	0	#DIV/0!
	12.9392	0	12.9392	0	0	0	#DIV/0!
	12.9452	0	12.9452	0	0	0	#DIV/0!
	12.9512	0	12.9512	0	0	0	#DIV/0!
	12.9572	0	12.9572	0	0	0	#DIV/0!
	12.9632	0	12.9632	0	0	0	#DIV/0!
	12.9692	0	12.9692	0	0	0	#DIV/0!
	12.9752	0	12.9752	0	0	0	#DIV/0!
	12.9812	0	12.9812	0	0	0	#DIV/0!
	12.9872	0	12.9872	0	0	0	#DIV/0!
	12.9932	0	12.9932	0	0	0	#DIV/0!
	12.9992	0	12.9992	0	0	0	#DIV/0!
	13.0052	0	13.0052	0	0	0	#DIV/0!
	13.0137	0	13.0137	0	0	0	#DIV/0!
	13.0197	0	13.0197	198	198	0.000387602	#DIV/0!
	13.0257	0	13.0257	198	198	0.000387602	#DIV/0!
	13.0317	0	13.0317	198	198	0.000387602	#DIV/0!
	13.0377	0	13.0377	198	198	0.000387602	#DIV/0!
	13.0437	0	13.0437	198	198	0.000387602	#DIV/0!
	13.0497	0	13.0497	198	198	0.000387602	#DIV/0!
	13.0557	0	13.0557	198	198	0.000387602	#DIV/0!
	13.0617	0	13.0617	0	0	0	#DIV/0!
	13.0677	0	13.0677	0	0	0	#DIV/0!
	13.0737	0	13.0737	0	0	0	#DIV/0!
	13.0797	0	13.0797	0	0	0	#DIV/0!
	13.0857	426	13.0857	0	426	0.000833932	0
	13.0941	426	13.0941	0	426	0.000833932	0
	13.1001	426	13.1001	0	426	0.000833932	0
	13.1062	426	13.1062	0	426	0.000833932	0
	13.1122	426	13.1122	0	426	0.000833932	0
	13.1182	426	13.1182	0	426	0.000833932	0
	13.1242	426	13.1242	0	426	0.000833932	0
	13.1302	0	13.1302	0	0	0	#DIV/0!
	13.1362	0	13.1362	0	0	0	#DIV/0!
	13.1422	0	13.1422	0	0	0	#DIV/0!
	13.1482	0	13.1482	0	0	0	#DIV/0!
	13.1542	0	13.1542	0	0	0	#DIV/0!
	13.1602	0	13.1602	0	0	0	#DIV/0!
	13.1662	0	13.1662	0	0	0	#DIV/0!
	13.1722	0	13.1722	0	0	0	#DIV/0!
	13.1806	0	13.1806	0	0	0	#DIV/0!
	13.1866	0	13.1866	0	0	0	#DIV/0!
	13.1926	0	13.1926	0	0	0	#DIV/0!
	13.1986	0	13.1986	0	0	0	#DIV/0!
	13.2046	0	13.2046	0	0	0	#DIV/0!
	13.2106	0	13.2106	0	0	0	#DIV/0!
	13.2166	0	13.2166	0	0	0	#DIV/0!
	13.2226	0	13.2226	0	0	0	#DIV/0!
	13.2286	0	13.2286	0	0	0	#DIV/0!
	13.2346	0	13.2346	0	0	0	#DIV/0!
	13.2406	0	13.2406	0	0	0	#DIV/0!
	13.2466	0	13.2466	0	0	0	#DIV/0!
	13.2526	0	13.2526	0	0	0	#DIV/0!
	13.2611	0	13.2611	0	0	0	#DIV/0!
	13.2671	0	13.2671	0	0	0	#DIV/0!
	13.2731	0	13.2731	0	0	0	#DIV/0!
	13.2791	249	13.2791	0	249	0.000487439	0
	13.2851	249	13.2851	0	249	0.000487439	0
	13.2911	249	13.2911	0	249	0.000487439	0
	13.2971	249	13.2971	0	249	0.000487439	0
	13.3031	249	13.3031	0	249	0.000487439	0
	13.3091	249	13.3091	0	249	0.000487439	0
	13.3151	249	13.3151	0	249	0.000487439	0
	13.3211	0	13.3211	0	0	0	#DIV/0!
	13.3271	0	13.3271	0	0	0	#DIV/0!
	13.3331	0	13.3331	0	0	0	#DIV/0!
	13.3391	0	13.3391	240	240	0.000469821	#DIV/0!
	13.3476	0	13.3476	240	240	0.000469821	#DIV/0!
	13.3536	0	13.3536	240	240	0.000469821	#DIV/0!
	13.3596	0	13.3596	240	240	0.000469821	#DIV/0!
	13.3656	0	13.3656	240	240	0.000469821	#DIV/0!
	13.3716	0	13.3716	240	240	0.000469821	#DIV/0!
	13.3776	0	13.3776	240	240	0.000469821	#DIV/0!
	13.3836	0	13.3836	0	0	0	#DIV/0!
	13.3896	0	13.3896	0	0	0	#DIV/0!
	13.3956	0	13.3956	0	0	0	#DIV/0!
	13.4016	0	13.4016	0	0	0	#DIV/0!
	13.4076	0	13.4076	0	0	0	#DIV/0!
	13.4136	0	13.4136	0	0	0	#DIV/0!
	13.4196	0	13.4196	0	0	0	#DIV/0!
	13.428	0	13.428	0	0	0	#DIV/0!
	13.434	0	13.434	0	0	0	#DIV/0!
	13.44	0	13.44	0	0	0	#DIV/0!
	13.446	0	13.446	0	0	0	#DIV/0!
	13.452	0	13.452	0	0	0	#DIV/0!
	13.458	243	13.458	0	243	0.000475694	0
	13.464	243	13.464	0	243	0.000475694	0
	13.47	243	13.47	0	243	0.000475694	0
	13.476	243	13.476	0	243	0.000475694	0
	13.482	243	13.482	0	243	0.000475694	0
	13.488	243	13.488	0	243	0.000475694	0
	13.494	243	13.494	0	243	0.000475694	0
	13.5	0	13.5	0	0	0	#DIV/0!
	13.506	0	13.506	0	0	0	#DIV/0!
	13.5146	0	13.5146	0	0	0	#DIV/0!
	13.5206	0	13.5206	0	0	0	#DIV/0!
	13.5266	0	13.5266	0	0	0	#DIV/0!
	13.5326	0	13.5326	0	0	0	#DIV/0!
	13.5386	0	13.5386	0	0	0	#DIV/0!
	13.5446	0	13.5446	0	0	0	#DIV/0!
	13.5506	0	13.5506	0	0	0	#DIV/0!
	13.5566	0	13.5566	0	0	0	#DIV/0!
	13.5626	0	13.5626	0	0	0	#DIV/0!
	13.5686	0	13.5686	0	0	0	#DIV/0!
	13.5746	0	13.5746	0	0	0	#DIV/0!
	13.5806	0	13.5806	0	0	0	#DIV/0!
	13.5866	0	13.5866	0	0	0	#DIV/0!
	13.5951	0	13.5951	0	0	0	#DIV/0!
	13.6011	0	13.6011	0	0	0	#DIV/0!
	13.607	0	13.607	0	0	0	#DIV/0!
	13.613	0	13.613	0	0	0	#DIV/0!
	13.619	0	13.619	0	0	0	#DIV/0!
	13.625	0	13.625	0	0	0	#DIV/0!
	13.6311	0	13.6311	0	0	0	#DIV/0!
	13.6371	0	13.6371	0	0	0	#DIV/0!
	13.643	0	13.643	0	0	0	#DIV/0!
	13.649	0	13.649	0	0	0	#DIV/0!
	13.655	0	13.655	223	223	0.000436542	#DIV/0!
	13.661	0	13.661	223	223	0.000436542	#DIV/0!
	13.667	0	13.667	223	223	0.000436542	#DIV/0!
	13.673	0	13.673	223	223	0.000436542	#DIV/0!
	13.6815	0	13.6815	223	223	0.000436542	#DIV/0!
	13.6875	0	13.6875	223	223	0.000436542	#DIV/0!
	13.6935	0	13.6935	223	223	0.000436542	#DIV/0!
	13.6995	0	13.6995	0	0	0	#DIV/0!
	13.7055	0	13.7055	0	0	0	#DIV/0!
	13.7115	0	13.7115	0	0	0	#DIV/0!
	13.7175	0	13.7175	0	0	0	#DIV/0!
	13.7235	282	13.7235	0	282	0.00055204	0
	13.7295	282	13.7295	0	282	0.00055204	0
	13.7355	282	13.7355	0	282	0.00055204	0
	13.7415	282	13.7415	0	282	0.00055204	0
	13.7475	282	13.7475	0	282	0.00055204	0
	13.7535	282	13.7535	0	282	0.00055204	0
	13.762	282	13.762	0	282	0.00055204	0
	13.768	0	13.768	0	0	0	#DIV/0!
	13.774	0	13.774	0	0	0	#DIV/0!
	13.78	0	13.78	0	0	0	#DIV/0!
	13.786	262	13.786	0	262	0.000512888	0
	13.792	262	13.792	0	262	0.000512888	0
	13.798	262	13.798	0	262	0.000512888	0
	13.804	463	13.804	0	463	0.000906363	0
	13.81	463	13.81	0	463	0.000906363	0
	13.816	463	13.816	0	463	0.000906363	0
	13.822	463	13.822	0	463	0.000906363	0
	13.828	201	13.828	0	201	0.000393475	0
	13.834	201	13.834	0	201	0.000393475	0
	13.84	201	13.84	0	201	0.000393475	0
	13.8484	0	13.8484	0	0	0	#DIV/0!
	13.8544	0	13.8544	0	0	0	#DIV/0!
	13.8604	0	13.8604	0	0	0	#DIV/0!
	13.8664	0	13.8664	0	0	0	#DIV/0!
	13.8724	0	13.8724	0	0	0	#DIV/0!
	13.8784	0	13.8784	0	0	0	#DIV/0!
	13.8844	0	13.8844	0	0	0	#DIV/0!
	13.8904	0	13.8904	0	0	0	#DIV/0!
	13.8964	0	13.8964	0	0	0	#DIV/0!
	13.9024	0	13.9024	0	0	0	#DIV/0!
	13.9084	0	13.9084	0	0	0	#DIV/0!
	13.9144	0	13.9144	0	0	0	#DIV/0!
	13.9204	0	13.9204	0	0	0	#DIV/0!
	13.9289	0	13.9289	0	0	0	#DIV/0!
	13.9349	0	13.9349	0	0	0	#DIV/0!
	13.9409	0	13.9409	0	0	0	#DIV/0!
	13.9469	0	13.9469	0	0	0	#DIV/0!
	13.9529	0	13.9529	0	0	0	#DIV/0!
	13.9589	0	13.9589	250	250	0.000489397	#DIV/0!
	13.9649	0	13.9649	250	250	0.000489397	#DIV/0!
	13.9709	0	13.9709	250	250	0.000489397	#DIV/0!
	13.9769	0	13.9769	250	250	0.000489397	#DIV/0!
	13.9829	0	13.9829	250	250	0.000489397	#DIV/0!
	13.9889	0	13.9889	250	250	0.000489397	#DIV/0!
	13.9949	0	13.9949	250	250	0.000489397	#DIV/0!
	14.0009	0	14.0009	0	0	0	#DIV/0!
	14.0069	0	14.0069	0	0	0	#DIV/0!
	14.0154	0	14.0154	0	0	0	#DIV/0!
	14.0214	0	14.0214	0	0	0	#DIV/0!
	14.0274	0	14.0274	0	0	0	#DIV/0!
	14.0334	0	14.0334	0	0	0	#DIV/0!
	14.0394	0	14.0394	0	0	0	#DIV/0!
	14.0454	0	14.0454	0	0	0	#DIV/0!
	14.0514	0	14.0514	0	0	0	#DIV/0!
	14.0574	0	14.0574	0	0	0	#DIV/0!
	14.0634	0	14.0634	0	0	0	#DIV/0!
	14.0694	0	14.0694	0	0	0	#DIV/0!
	14.0754	0	14.0754	0	0	0	#DIV/0!
	14.0814	0	14.0814	0	0	0	#DIV/0!
	14.0874	0	14.0874	0	0	0	#DIV/0!
	14.0958	0	14.0958	0	0	0	#DIV/0!
	14.1018	0	14.1018	0	0	0	#DIV/0!
	14.1078	0	14.1078	0	0	0	#DIV/0!
	14.1138	0	14.1138	0	0	0	#DIV/0!
	14.1198	0	14.1198	0	0	0	#DIV/0!
	14.1258	268	14.1258	0	268	0.000524633	0
	14.1318	268	14.1318	0	268	0.000524633	0
	14.1378	268	14.1378	0	268	0.000524633	0
	14.1438	268	14.1438	0	268	0.000524633	0
	14.1498	268	14.1498	0	268	0.000524633	0
	14.1558	268	14.1558	0	268	0.000524633	0
	14.1618	268	14.1618	0	268	0.000524633	0
	14.1678	0	14.1678	0	0	0	#DIV/0!
	14.1763	0	14.1763	0	0	0	#DIV/0!
	14.1823	0	14.1823	0	0	0	#DIV/0!
	14.1883	0	14.1883	0	0	0	#DIV/0!
	14.1943	0	14.1943	0	0	0	#DIV/0!
	14.2003	0	14.2003	0	0	0	#DIV/0!
	14.2063	0	14.2063	0	0	0	#DIV/0!
	14.2123	0	14.2123	0	0	0	#DIV/0!
	14.2183	0	14.2183	0	0	0	#DIV/0!
	14.2243	0	14.2243	0	0	0	#DIV/0!
	14.2303	0	14.2303	0	0	0	#DIV/0!
	14.2363	0	14.2363	0	0	0	#DIV/0!
	14.2423	0	14.2423	0	0	0	#DIV/0!
	14.2483	0	14.2483	0	0	0	#DIV/0!
	14.2543	0	14.2543	0	0	0	#DIV/0!
	14.2628	0	14.2628	0	0	0	#DIV/0!
	14.2688	0	14.2688	0	0	0	#DIV/0!
	14.2748	0	14.2748	0	0	0	#DIV/0!
	14.2808	0	14.2808	0	0	0	#DIV/0!
	14.2868	0	14.2868	0	0	0	#DIV/0!
	14.2928	0	14.2928	0	0	0	#DIV/0!
	14.2988	0	14.2988	0	0	0	#DIV/0!
	14.3048	0	14.3048	0	0	0	#DIV/0!
	14.3108	0	14.3108	0	0	0	#DIV/0!
	14.3168	0	14.3168	0	0	0	#DIV/0!
	14.3228	0	14.3228	0	0	0	#DIV/0!
	14.3288	0	14.3288	0	0	0	#DIV/0!
	14.3348	0	14.3348	0	0	0	#DIV/0!
	14.3432	0	14.3432	0	0	0	#DIV/0!
	14.3492	0	14.3492	0	0	0	#DIV/0!
	14.3552	0	14.3552	0	0	0	#DIV/0!
	14.3612	0	14.3612	0	0	0	#DIV/0!
	14.3672	0	14.3672	0	0	0	#DIV/0!
	14.3732	0	14.3732	0	0	0	#DIV/0!
	14.3792	0	14.3792	0	0	0	#DIV/0!
	14.3852	0	14.3852	0	0	0	#DIV/0!
	14.3912	0	14.3912	0	0	0	#DIV/0!
	14.3972	0	14.3972	0	0	0	#DIV/0!
	14.4032	0	14.4032	0	0	0	#DIV/0!
	14.4092	0	14.4092	0	0	0	#DIV/0!
	14.4152	0	14.4152	0	0	0	#DIV/0!
	14.4212	0	14.4212	0	0	0	#DIV/0!
	14.4297	0	14.4297	0	0	0	#DIV/0!
	14.4357	0	14.4357	0	0	0	#DIV/0!
	14.4417	0	14.4417	0	0	0	#DIV/0!
	14.4477	0	14.4477	0	0	0	#DIV/0!
	14.4537	0	14.4537	241	241	0.000471778	#DIV/0!
	14.4597	0	14.4597	241	241	0.000471778	#DIV/0!
	14.4657	0	14.4657	1297	1297	0.00253899	#DIV/0!
	14.4717	0	14.4717	2407	2407	0.00471191	#DIV/0!
	14.4777	0	14.4777	4702	4702	0.00920457	#DIV/0!
	14.4837	0	14.4837	7335	7335	0.0143589	#DIV/0!
	14.4897	896	14.4897	12443	13339	0.0261123	13.8873
	14.4957	1844	14.4957	18430	20274	0.0396881	9.99458
	14.5017	3225	14.5017	28038	31263	0.0612	8.69395
	14.5102	5223	14.5102	38946	44169	0.0864647	7.45663
	14.5162	7685	14.5162	52180	59865	0.117191	6.78985
	14.5222	10212	14.5222	68686	78898	0.15445	6.72601
	14.5282	13484	14.5282	87943	101427	0.198552	6.52203
	14.5342	15767	14.5342	107041	122808	0.240407	6.78893
	14.5402	18826	14.5402	129493	148319	0.290347	6.87841
	14.5462	22054	14.5462	150916	172970	0.338604	6.84302
	14.5522	25058	14.5522	172806	197864	0.387336	6.89624
	14.5582	27889	14.5582	192354	220243	0.431145	6.89713
	14.564	30660	14.564	210536	241196	0.472162	6.8668
	14.5696	32345	14.5696	229105	261450	0.511811	7.08317
	14.575	34155	14.575	246001	280156	0.54843	7.20249
	14.5802	35318	14.5802	255542	290860	0.569384	7.23546
	14.5854	35947	14.5854	265429	301376	0.58997	7.3839
	14.5941	36309	14.5941	266402	302711	0.592583	7.33708
	14.5993	36137	14.5993	269157	305294	0.59764	7.44824
	14.6045	34620	14.6045	267009	301629	0.590465	7.71256
	14.6097	33876	14.6097	257394	291270	0.570186	7.59812
	14.6149	33161	14.6149	243845	277006	0.542263	7.35337
	14.6202	31514	14.6202	232927	264441	0.517666	7.39122
	14.6256	29843	14.6256	216728	246571	0.482684	7.26227
	14.6311	27621	14.6311	203265	230886	0.451979	7.35907
	14.6367	25372	14.6367	186438	211810	0.414636	7.34818
	14.6426	24484	14.6426	169606	194090	0.379948	6.92722
	14.6484	22189	14.6484	154493	176682	0.34587	6.96259
	14.6543	20245	14.6543	141741	161986	0.317102	7.00128
	14.6603	18499	14.6603	126153	144652	0.283169	6.81945
	14.6663	16175	14.6663	111727	127902	0.250379	6.90739
	14.6723	14065	14.6723	99226	113291	0.221777	7.05482
	14.6817	12200	14.6817	87759	99959	0.195678	7.19336
	14.6877	10574	14.6877	76822	87396	0.171085	7.26518
	14.6937	9730	14.6937	67947	77677	0.152059	6.98325
	14.6997	8375	14.6997	58961	67336	0.131816	7.04012
	14.7057	7492	14.7057	52722	60214	0.117874	7.03711
	14.7117	6636	14.7117	47890	54526	0.106739	7.2167
	14.7177	5603	14.7177	42771	48374	0.0946963	7.63359
	14.7237	4886	14.7237	39106	43992	0.0861182	8.00368
	14.7297	3618	14.7297	35698	39316	0.0769645	9.86678
	14.7357	2898	14.7357	32510	35408	0.0693142	11.2181
	14.7417	2386	14.7417	30021	32407	0.0634395	12.5821
	14.7477	1849	14.7477	27881	29730	0.0581991	15.079
	14.7537	1827	14.7537	25276	27103	0.0530565	13.8347
	14.7632	2141	14.7632	23926	26067	0.0510284	11.1752
	14.7692	2122	14.7692	21962	24084	0.0471465	10.3497
	14.7752	2437	14.7752	21359	23796	0.0465827	8.76446
	14.7812	2393	14.7812	20159	22552	0.0441475	8.42415
	14.7872	2370	14.7872	18985	21355	0.0418043	8.01055
	14.7932	2014	14.7932	18115	20129	0.0394043	8.99454
	14.7992	1650	14.7992	17907	19557	0.0382845	10.8527
	14.8052	1335	14.8052	17723	19058	0.0373077	13.2757
	14.8112	1066	14.8112	17260	18326	0.0358747	16.1914
	14.8172	750	14.8172	16071	16821	0.0329286	21.428
	14.8232	441	14.8232	15481	15922	0.0311687	35.1043
	14.8292	247	14.8292	15235	15482	0.0303074	61.6802
	14.8352	247	14.8352	14491	14738	0.0288509	58.668
	14.8447	247	14.8447	13579	13826	0.0270656	54.9757
	14.8507	577	14.8507	12765	13342	0.0261181	22.1231
	14.8567	577	14.8567	12228	12805	0.0250669	21.1924
	14.8627	577	14.8627	11957	12534	0.0245364	20.7227
	14.8687	577	14.8687	11772	12349	0.0241742	20.4021
	14.8747	329	14.8747	11064	11393	0.0223028	33.6292
	14.8807	329	14.8807	10156	10485	0.0205253	30.8693
	14.8867	329	14.8867	9918	10247	0.0200594	30.1459
	14.8927	0	14.8927	10003	10003	0.0195817	#DIV/0!
	14.8987	0	14.8987	9436	9436	0.0184718	#DIV/0!
	14.9047	0	14.9047	9065	9065	0.0177455	#DIV/0!
	14.9107	0	14.9107	7946	7946	0.015555	#DIV/0!
	14.9167	0	14.9167	7211	7211	0.0141162	#DIV/0!
	14.9227	0	14.9227	7280	7280	0.0142512	#DIV/0!
	14.9321	0	14.9321	7035	7035	0.0137716	#DIV/0!
	14.9381	0	14.9381	6501	6501	0.0127263	#DIV/0!
	14.9441	0	14.9441	5860	5860	0.0114715	#DIV/0!
	14.9501	0	14.9501	5567	5567	0.0108979	#DIV/0!
	14.9561	0	14.9561	5479	5479	0.0107256	#DIV/0!
	14.9621	0	14.9621	5403	5403	0.0105768	#DIV/0!
	14.9681	0	14.9681	4917	4917	0.00962546	#DIV/0!
	14.9741	0	14.9741	3958	3958	0.00774813	#DIV/0!
	14.9801	0	14.9801	3011	3011	0.00589429	#DIV/0!
	14.9861	0	14.9861	3349	3349	0.00655596	#DIV/0!
	14.9921	0	14.9921	2727	2727	0.00533834	#DIV/0!
	14.9981	0	14.9981	2627	2627	0.00514258	#DIV/0!
	15.0041	0	15.0041	2502	2502	0.00489788	#DIV/0!
	15.0136	0	15.0136	2679	2679	0.00524438	#DIV/0!
	15.0196	0	15.0196	2385	2385	0.00466884	#DIV/0!
	15.0256	0	15.0256	2723	2723	0.00533051	#DIV/0!
	15.0316	0	15.0316	1871	1871	0.00366265	#DIV/0!
	15.0376	0	15.0376	1858	1858	0.0036372	#DIV/0!
	15.0436	0	15.0436	1475	1475	0.00288744	#DIV/0!
	15.0496	0	15.0496	1662	1662	0.00325351	#DIV/0!
	15.0556	0	15.0556	1089	1089	0.00213181	#DIV/0!
	15.0616	0	15.0616	1089	1089	0.00213181	#DIV/0!
	15.0676	0	15.0676	1235	1235	0.00241762	#DIV/0!
	15.0736	0	15.0736	1235	1235	0.00241762	#DIV/0!
	15.0796	0	15.0796	935	935	0.00183034	#DIV/0!
	15.0856	0	15.0856	935	935	0.00183034	#DIV/0!
	15.0941	0	15.0941	484	484	0.000947472	#DIV/0!
	15.1001	0	15.1001	777	777	0.00152105	#DIV/0!
	15.1061	0	15.1061	777	777	0.00152105	#DIV/0!
	15.1121	0	15.1121	294	294	0.000575531	#DIV/0!
	15.1181	0	15.1181	294	294	0.000575531	#DIV/0!
	15.1241	0	15.1241	294	294	0.000575531	#DIV/0!
	15.1301	0	15.1301	809	809	0.00158369	#DIV/0!
	15.1361	0	15.1361	1165	1165	0.00228059	#DIV/0!
	15.1421	0	15.1421	1256	1256	0.00245873	#DIV/0!
	15.1481	0	15.1481	1596	1596	0.00312431	#DIV/0!
	15.1541	0	15.1541	1876	1876	0.00367243	#DIV/0!
	15.1601	0	15.1601	2240	2240	0.00438499	#DIV/0!
	15.1661	0	15.1661	2718	2718	0.00532072	#DIV/0!
	15.1721	0	15.1721	3122	3122	0.00611159	#DIV/0!
	15.1805	0	15.1805	3083	3083	0.00603524	#DIV/0!
	15.1865	0	15.1865	3169	3169	0.00620359	#DIV/0!
	15.1925	0	15.1925	3673	3673	0.00719022	#DIV/0!
	15.1985	0	15.1985	3872	3872	0.00757978	#DIV/0!
	15.2045	0	15.2045	3508	3508	0.00686722	#DIV/0!
	15.2105	0	15.2105	3576	3576	0.00700033	#DIV/0!
	15.2165	0	15.2165	3309	3309	0.00647766	#DIV/0!
	15.2225	0	15.2225	3418	3418	0.00669103	#DIV/0!
	15.2285	0	15.2285	3407	3407	0.0066695	#DIV/0!
	15.2345	0	15.2345	3100	3100	0.00606852	#DIV/0!
	15.2405	311	15.2405	3142	3453	0.00675955	10.1029
	15.2465	539	15.2465	4383	4922	0.00963524	8.13173
	15.2525	992	15.2525	4841	5833	0.0114186	4.88004
	15.262	1391	15.262	6005	7396	0.0144783	4.31704
	15.268	1907	15.268	7372	9279	0.0181644	3.86576
	15.274	3547	15.274	8776	12323	0.0241233	2.4742
	15.28	6691	15.28	11193	17884	0.0350095	1.67284
	15.286	10287	15.286	15007	25294	0.0495152	1.45883
	15.292	15928	15.292	21174	37102	0.0726304	1.32936
	15.298	26332	15.298	34133	60465	0.118365	1.29626
	15.304	45275	15.304	57265	102540	0.200731	1.26483
	15.31	78119	15.31	100599	178718	0.349856	1.28777
	15.316	132029	15.316	175548	307577	0.602109	1.32962
	15.3217	208035	15.3217	296241	504276	0.987164	1.424
	15.3272	365776	15.3272	554402	920178	1.80133	1.51569
	15.3322	580631	15.3322	930456	1511087	2.95808	1.60249
	15.3368	851004	15.3368	1419236	2270240	4.44419	1.66772
	15.3446	1180061	15.3446	2054685	3234746	6.3323	1.74117
	15.3487	1597920	15.3487	2854549	4452469	8.7161	1.78642
	15.3523	2074000	15.3523	3847398	5921398	11.5917	1.85506
	15.3559	2636944	15.3559	4989115	7626059	14.9287	1.89201
	15.3595	3271505	15.3595	6291619	9563124	18.7206	1.92316
	15.3631	3955641	15.3631	7825483	11781124	23.0626	1.97831
	15.3666	4663966	15.3666	9352042	14016008	27.4376	2.00517
	15.3702	5411666	15.3702	11026510	16438176	32.1792	2.03754
	15.3738	6208703	15.3738	12893590	19102293	37.3944	2.0767
	15.3774	6976396	15.3774	14759575	21735971	42.5501	2.11564
	15.381	7770793	15.381	16843245	24614038	48.1841	2.16751
	15.3846	8537014	15.3846	18725169	27262183	53.3681	2.19341
	15.3881	9311646	15.3881	20555951	29867597	58.4684	2.20755
	15.3917	10039543	15.3917	22527241	32566784	63.7523	2.24385
	15.3953	10698983	15.3953	24529407	35228390	68.9626	2.29269
	15.3989	11291714	15.3989	26319775	37611489	73.6278	2.33089
	15.4025	12053226	15.4025	28370027	40423253	79.132	2.35373
	15.406	12598536	15.406	29780585	42379121	82.9608	2.36381
	15.4096	13009647	15.4096	31153893	44163540	86.454	2.39468
	15.4132	13340680	15.4132	32482892	45823572	89.7036	2.43488
	15.4168	13873749	15.4168	33884303	47758052	93.4905	2.44233
	15.4204	14146383	15.4204	34428297	48574680	95.0892	2.43372
	15.4259	14450342	15.4259	35317975	49768317	97.4258	2.44409
	15.4295	14356475	15.4295	35307474	49663949	97.2215	2.45934
	15.433	14466865	15.433	35728266	50195131	98.2613	2.46966
	15.4366	14641509	15.4366	36441790	51083299	100	2.48894
	15.4402	14555311	15.4402	36289114	50844425	99.5324	2.49319
	15.4438	14147739	15.4438	35638363	49786102	97.4606	2.51901
	15.4474	13996037	15.4474	35554444	49550481	96.9994	2.54032
	15.451	13698603	15.451	34904914	48603517	95.1456	2.54806
	15.4545	13530179	15.4545	34612507	48142686	94.2435	2.55817
	15.4581	13153324	15.4581	33854171	47007495	92.0213	2.57381
	15.4617	12682241	15.4617	32630785	45313026	88.7042	2.57295
	15.4653	12394644	15.4653	32165427	44560071	87.2302	2.59511
	15.4689	11976890	15.4689	31030531	43007421	84.1908	2.59087
	15.4724	11566812	15.4724	30154476	41721288	81.673	2.60698
	15.476	11116607	15.476	29125956	40242563	78.7783	2.62004
	15.4796	10645604	15.4796	27952562	38598166	75.5593	2.62574
	15.4832	10206812	15.4832	26838915	37045727	72.5202	2.62951
	15.4868	9640887	15.4868	25559897	35200784	68.9086	2.6512
	15.4904	9152187	15.4904	24118905	33271092	65.1311	2.63532
	15.4939	8775501	15.4939	23230536	32006037	62.6546	2.6472
	15.4975	8299798	15.4975	21934758	30234556	59.1868	2.64281
	15.5011	7829965	15.5011	20643576	28473541	55.7394	2.63648
	15.5047	7320723	15.5047	19387070	26707793	52.2828	2.64825
	15.5104	6882703	15.5104	18342042	25224745	49.3796	2.66495
	15.514	6531445	15.514	17352541	23883986	46.755	2.65677
	15.5175	6072723	15.5175	16202707	22275430	43.6061	2.66811
	15.5211	5656348	15.5211	15138058	20794406	40.7069	2.6763
	15.5247	5272085	15.5247	14187151	19459236	38.0931	2.69099
	15.5283	4939892	15.5283	13327369	18267261	35.7598	2.69791
	15.5319	4665256	15.5319	12493886	17159142	33.5905	2.67807
	15.5355	4323701	15.5355	11559987	15883688	31.0937	2.67363
	15.539	4044135	15.539	10758390	14802525	28.9772	2.66025
	15.5426	3796790	15.5426	10119157	13915947	27.2417	2.66519
	15.5462	3587440	15.5462	9580332	13167772	25.7771	2.67052
	15.5498	3372905	15.5498	8970243	12343148	24.1628	2.6595
	15.5534	3160637	15.5534	8427311	11587948	22.6844	2.66633
	15.5569	2958680	15.5569	7925163	10883843	21.3061	2.67861
	15.5605	2784333	15.5605	7457713	10242046	20.0497	2.67846
	15.5641	2627770	15.5641	7034965	9662735	18.9156	2.67716
	15.5677	2496391	15.5677	6610793	9107184	17.8281	2.64814
	15.5713	2369434	15.5713	6249487	8618921	16.8723	2.63754
	15.5749	2246890	15.5749	5894530	8141420	15.9375	2.62342
	15.5784	2127730	15.5784	5559878	7687608	15.0492	2.61306
	15.582	2030969	15.582	5280672	7311641	14.3132	2.60008
	15.5856	1949654	15.5856	5045576	6995230	13.6938	2.58793
	15.5892	1855826	15.5892	4818103	6673929	13.0648	2.5962
	15.5928	1762003	15.5928	4588643	6350646	12.4319	2.60422
	15.5964	1679476	15.5964	4375319	6054795	11.8528	2.60517
	15.6001	1612248	15.6001	4186195	5798443	11.351	2.5965
	15.6038	1548031	15.6038	4009356	5557387	10.8791	2.58997
	15.6076	1495748	15.6076	3855172	5350920	10.4749	2.57742
	15.6114	1436044	15.6114	3686010	5122054	10.0269	2.56678
	15.6153	1391743	15.6153	3573036	4964779	9.71899	2.56731
	15.6191	1352536	15.6191	3431577	4784113	9.36532	2.53714
	15.623	1316313	15.623	3339418	4655731	9.114	2.53695
	15.627	1280438	15.627	3239320	4519758	8.84782	2.52985
	15.6309	1243774	15.6309	3153504	4397278	8.60805	2.53543
	15.6349	1222944	15.6349	3086685	4309629	8.43647	2.52398
	15.639	1212185	15.639	3049572	4261757	8.34276	2.51576
	15.643	1193837	15.643	2994968	4188805	8.19995	2.50869
	15.647	1169743	15.647	2953328	4123071	8.07127	2.52477
	15.6511	1154498	15.6511	2890987	4045485	7.91939	2.50411
	15.6553	1133433	15.6553	2844247	3977680	7.78665	2.50941
	15.6594	1120958	15.6594	2793821	3914779	7.66352	2.49235
	15.6635	1084825	15.6635	2723790	3808615	7.4557	2.51081
	15.6677	1048388	15.6677	2638703	3687091	7.2178	2.51691
	15.6719	1017131	15.6719	2559045	3576176	7.00068	2.51594
	15.6795	998858	15.6795	2503349	3502207	6.85587	2.50621
	15.6838	966567	15.6838	2423833	3390400	6.637	2.50767
	15.6882	944689	15.6882	2363152	3307841	6.47539	2.50151
	15.6925	918390	15.6925	2301842	3220232	6.30388	2.50639
	15.6969	904135	15.6969	2262318	3166453	6.19861	2.50219
	15.7013	884149	15.7013	2214825	3098974	6.06651	2.50504
	15.7058	856161	15.7058	2145524	3001685	5.87606	2.50598
	15.7102	821166	15.7102	2073211	2894377	5.66599	2.52472
	15.7147	793494	15.7147	2021274	2814768	5.51015	2.54731
	15.7192	771626	15.7192	1962902	2734528	5.35308	2.54385
	15.7238	745973	15.7238	1902631	2648604	5.18487	2.55054
	15.7284	717553	15.7284	1830468	2548021	4.98797	2.55099
	15.733	691682	15.733	1775416	2467098	4.82956	2.56681
	15.7377	672653	15.7377	1721608	2394261	4.68697	2.55943
	15.7425	652947	15.7425	1660707	2313654	4.52918	2.5434
	15.7472	622021	15.7472	1588058	2210079	4.32642	2.55306
	15.7521	593882	15.7521	1521296	2115178	4.14064	2.56161
	15.7605	564443	15.7605	1449223	2013666	3.94193	2.56753
	15.7654	540979	15.7654	1383768	1924747	3.76786	2.5579
	15.7704	517525	15.7704	1317677	1835202	3.59257	2.54611
	15.7755	487583	15.7755	1259106	1746689	3.4193	2.58234
	15.7808	465584	15.7808	1198336	1663920	3.25727	2.57383
	15.786	451559	15.786	1146632	1598191	3.1286	2.53927
	15.7912	432504	15.7912	1091971	1524475	2.98429	2.52477
	15.7965	411200	15.7965	1043369	1454569	2.84745	2.53738
	15.802	390715	15.802	996662	1387377	2.71591	2.55087
	15.8075	374896	15.8075	960049	1334945	2.61327	2.56084
	15.8129	360459	15.8129	913658	1274117	2.49419	2.53471
	15.8185	341372	15.8185	877679	1219051	2.3864	2.57103
	15.8242	323444	15.8242	836661	1160105	2.27101	2.58673
	15.8299	307063	15.8299	803635	1110698	2.17429	2.61717
	15.8357	294202	15.8357	763879	1058081	2.07129	2.59644
	15.845	279745	15.845	731649	1011394	1.97989	2.61541
	15.8509	262743	15.8509	684377	947120	1.85407	2.60474
	15.8569	248809	15.8569	652057	900866	1.76352	2.62071
	15.8629	241244	15.8629	627256	868500	1.70016	2.60009
	15.8689	233252	15.8689	605574	838826	1.64207	2.59622
	15.8749	225361	15.8749	578532	803893	1.57369	2.56713
	15.8809	218623	15.8809	561130	779753	1.52643	2.56666
	15.8869	213860	15.8869	540328	754188	1.47639	2.52655
	15.8929	208013	15.8929	526333	734346	1.43755	2.53029
	15.8989	204876	15.8989	506625	711501	1.39283	2.47284
	15.9049	198064	15.9049	488980	687044	1.34495	2.4688
	15.9109	189993	15.9109	472393	662386	1.29668	2.48637
	15.9169	182745	15.9169	459038	641783	1.25635	2.5119
	15.9229	174211	15.9229	440548	614759	1.20344	2.52882
	15.9323	166063	15.9323	424217	590280	1.15552	2.55455
	15.9383	159611	15.9383	408118	567729	1.11138	2.55695
	15.9443	151773	15.9443	394339	546112	1.06906	2.59822
	15.9503	145251	15.9503	380088	525339	1.0284	2.61677
	15.9563	142728	15.9563	369322	512050	1.00238	2.58759
	15.9623	137754	15.9623	355205	492959	0.96501	2.57855
	15.9683	135402	15.9683	347051	482453	0.944444	2.56312
	15.9743	130478	15.9743	334870	465348	0.910959	2.56649
	15.9803	127439	15.9803	322572	450011	0.880936	2.53119
	15.9863	123967	15.9863	317301	441268	0.86382	2.55956
	15.9923	122439	15.9923	306762	429201	0.840198	2.50543
	15.9983	118030	15.9983	298283	416313	0.814969	2.52718
	16.0043	114820	16.0043	290748	405568	0.793935	2.53221
	16.0138	112721	16.0138	282577	395298	0.77383	2.50687
	16.0198	112458	16.0198	277280	389738	0.762946	2.46563
	16.0258	111678	16.0258	271821	383499	0.750733	2.43397
	16.0318	109271	16.0318	264054	373325	0.730816	2.41651
	16.0378	105937	16.0378	257754	363691	0.711957	2.43309
	16.0438	104227	16.0438	251228	355455	0.695834	2.41039
	16.0498	102586	16.0498	248214	350800	0.686722	2.41957
	16.0558	100920	16.0558	242909	343829	0.673075	2.40695
	16.0618	98278	16.0618	237051	335329	0.656436	2.41205
	16.0678	95247	16.0678	235237	330484	0.646951	2.46976
	16.0738	93795	16.0738	230213	324008	0.634274	2.45443
	16.0798	92511	16.0798	228458	320969	0.628325	2.46952
	16.0858	90927	16.0858	223725	314652	0.615959	2.46049
	16.0953	89373	16.0953	216649	306022	0.599065	2.4241
	16.1013	87772	16.1013	213000	300772	0.588787	2.42674
	16.1073	85221	16.1073	209855	295076	0.577637	2.46248
	16.1133	82485	16.1133	202832	285317	0.558533	2.45902
	16.1193	80862	16.1193	198609	279471	0.547089	2.45615
	16.1253	78825	16.1253	195004	273829	0.536044	2.47389
	16.1313	75567	16.1313	192204	267771	0.524185	2.54349
	16.1373	75798	16.1373	191416	267214	0.523095	2.52534
	16.1433	73668	16.1433	189052	262720	0.514297	2.56627
	16.1493	72891	16.1493	188738	261629	0.512162	2.58932
	16.1553	73357	16.1553	187948	261305	0.511527	2.5621
	16.1613	71554	16.1613	184787	256341	0.50181	2.58248
	16.1673	70618	16.1673	180408	251026	0.491405	2.5547
	16.1733	70045	16.1733	176848	246893	0.483315	2.52478
	16.1827	67423	16.1827	172590	240013	0.469846	2.55981
	16.1887	67096	16.1887	169827	236923	0.463797	2.5311
	16.1947	65413	16.1947	162638	228051	0.44643	2.48633
	16.2007	62540	16.2007	159529	222069	0.434719	2.55083
	16.2067	63470	16.2067	157324	220794	0.432223	2.47871
	16.2127	64189	16.2127	156795	220984	0.432595	2.44271
	16.2187	63446	16.2187	153271	216717	0.424242	2.41577
	16.2247	62561	16.2247	150866	213427	0.417802	2.4115
	16.2307	61731	16.2307	147171	208902	0.408944	2.38407
	16.2367	61671	16.2367	148794	210465	0.412004	2.41271
	16.2427	60229	16.2427	144125	204354	0.400041	2.39295
	16.2487	57091	16.2487	143388	200479	0.392455	2.51157
	16.2547	54760	16.2547	139732	194492	0.380735	2.55172
	16.2642	53867	16.2642	137848	191715	0.375299	2.55904
	16.2702	53877	16.2702	136711	190588	0.373093	2.53746
	16.2762	53167	16.2762	133757	186924	0.36592	2.51579
	16.2822	50975	16.2822	129474	180449	0.353245	2.53995
	16.2882	51175	16.2882	130348	181523	0.355347	2.5471
	16.2942	51592	16.2942	128956	180548	0.353438	2.49953
	16.3002	51030	16.3002	127450	178480	0.34939	2.49755
	16.3062	50941	16.3062	127802	178743	0.349905	2.50882
	16.3122	49931	16.3122	126377	176308	0.345138	2.53103
	16.3182	48693	16.3182	125545	174238	0.341086	2.5783
	16.3242	48347	16.3242	123340	171687	0.336092	2.55114
	16.3302	48228	16.3302	119964	168192	0.32925	2.48743
	16.3362	46781	16.3362	116564	163345	0.319762	2.4917
	16.3456	46289	16.3456	115688	161977	0.317084	2.49925
	16.3516	45785	16.3516	112605	158390	0.310062	2.45943
	16.3576	44984	16.3576	110517	155501	0.304407	2.45681
	16.3636	45273	16.3636	110828	156101	0.305581	2.44799
	16.3696	45577	16.3696	110907	156484	0.306331	2.4334
	16.3756	44298	16.3756	111041	155339	0.30409	2.50668
	16.3816	43986	16.3816	109833	153819	0.301114	2.497
	16.3876	42854	16.3876	108926	151780	0.297123	2.54179
	16.3936	42184	16.3936	106948	149132	0.291939	2.53527
	16.3996	41553	16.3996	106882	148435	0.290574	2.57218
	16.4056	40092	16.4056	104200	144292	0.282464	2.59902
	16.4116	39896	16.4116	104958	144854	0.283564	2.63079
	16.4176	39719	16.4176	104744	144463	0.282799	2.63713
	16.4236	39335	16.4236	103025	142360	0.278682	2.61917
	16.4331	38624	16.4331	100160	138784	0.271682	2.59321
	16.4391	37568	16.4391	100763	138331	0.270795	2.68215
	16.4451	37165	16.4451	98627	135792	0.265825	2.65376
	16.4511	36455	16.4511	96668	133123	0.2606	2.65171
	16.4571	35280	16.4571	92677	127957	0.250487	2.6269
	16.4631	34881	16.4631	90474	125355	0.245393	2.59379
	16.4691	33756	16.4691	89110	122866	0.240521	2.63983
	16.4751	34531	16.4751	88180	122711	0.240217	2.55365
	16.4811	35404	16.4811	87659	123063	0.240907	2.47596
	16.4871	34645	16.4871	87179	121824	0.238481	2.51635
	16.4931	34059	16.4931	86274	120333	0.235562	2.53307
	16.4991	32878	16.4991	86903	119781	0.234482	2.6432
	16.5051	32543	16.5051	86029	118572	0.232115	2.64355
	16.5146	33436	16.5146	85934	119370	0.233677	2.5701
	16.5206	31930	16.5206	85620	117550	0.230114	2.68149
	16.5266	30043	16.5266	83687	113730	0.222636	2.78557
	16.5326	29982	16.5326	81594	111576	0.21842	2.72143
	16.5386	29598	16.5386	81606	111204	0.217692	2.75715
	16.5446	29665	16.5446	79158	108823	0.21303	2.6684
	16.5506	30588	16.5506	81752	112340	0.219915	2.67268
	16.5566	29170	16.5566	80699	109869	0.215078	2.76651
	16.5626	28638	16.5626	78972	107610	0.210656	2.75759
	16.5686	29198	16.5686	78086	107284	0.210018	2.67436
	16.5746	28622	16.5746	77328	105950	0.207406	2.7017
	16.5806	29269	16.5806	75923	105192	0.205922	2.59397
	16.5866	29781	16.5866	76925	106706	0.208886	2.58302
	16.596	28281	16.596	73122	101403	0.198505	2.58555
	16.602	28547	16.602	71683	100230	0.196209	2.51105
	16.608	28837	16.608	70826	99663	0.195099	2.45608
	16.614	29053	16.614	70609	99662	0.195097	2.43035
	16.62	28198	16.62	69323	97521	0.190906	2.45844
	16.626	27059	16.626	68458	95517	0.186983	2.52995
	16.632	26344	16.632	67243	93587	0.183205	2.5525
	16.638	26260	16.638	65961	92221	0.180531	2.51184
	16.644	25949	16.644	65713	91662	0.179436	2.53239
	16.65	25840	16.65	65758	91598	0.179311	2.54481
	16.656	24550	16.656	65248	89798	0.175787	2.65776
	16.662	24858	16.662	65952	90810	0.177768	2.65315
	16.668	24212	16.668	65451	89663	0.175523	2.70325
	16.6775	23015	16.6775	65063	88078	0.17242	2.82698
	16.6835	22257	16.6835	65576	87833	0.171941	2.94631
	16.6895	22094	16.6895	66382	88476	0.173199	3.00453
	16.6955	22053	16.6955	65898	87951	0.172172	2.98816
	16.7015	22977	16.7015	64139	87116	0.170537	2.79144
	16.7075	23318	16.7075	63653	86971	0.170253	2.72978
	16.7135	24792	16.7135	63641	88433	0.173115	2.567
	16.7195	24928	16.7195	62435	87363	0.171021	2.50461
	16.7255	25031	16.7255	59683	84714	0.165835	2.38436
	16.7315	25593	16.7315	58736	84329	0.165081	2.295
	16.7375	24741	16.7375	60353	85094	0.166579	2.43939
	16.7435	23576	16.7435	60814	84390	0.165201	2.57949
	16.7495	23046	16.7495	60245	83291	0.163049	2.61412
	16.7555	21921	16.7555	58970	80891	0.158351	2.69011
	16.765	21745	16.765	57849	79594	0.155812	2.66034
	16.771	20750	16.771	57898	78648	0.15396	2.79027
	16.777	19994	16.777	57613	77607	0.151922	2.88151
	16.783	20414	16.783	54615	75029	0.146876	2.67537
	16.789	19716	16.789	53227	72943	0.142792	2.69969
	16.795	19003	16.795	51491	70494	0.137998	2.70962
	16.801	19361	16.801	51134	70495	0.138	2.64108
	16.807	20147	16.807	50538	70685	0.138372	2.50846
	16.813	21069	16.813	49908	70977	0.138944	2.36879
	16.819	21163	16.819	47592	68755	0.134594	2.24883
	16.825	20979	16.825	47895	68874	0.134827	2.283
	16.831	20492	16.831	47046	67538	0.132212	2.29582
	16.837	20761	16.837	46851	67612	0.132356	2.25668
	16.8464	20360	16.8464	47415	67775	0.132675	2.32883
	16.8524	19362	16.8524	47553	66915	0.130992	2.456
	16.8584	19589	16.8584	47419	67008	0.131174	2.4207
	16.8644	19198	16.8644	48756	67954	0.133026	2.53964
	16.8704	18555	16.8704	48058	66613	0.130401	2.59003
	16.8764	19006	16.8764	48499	67505	0.132147	2.55177
	16.8824	19233	16.8824	48930	68163	0.133435	2.54406
	16.8884	18714	16.8884	47573	66287	0.129763	2.54211
	16.8944	18883	16.8944	47909	66792	0.130751	2.53715
	16.9004	18222	16.9004	47101	65323	0.127875	2.58484
	16.9064	18076	16.9064	45596	63672	0.124643	2.52246
	16.9124	17850	16.9124	44954	62804	0.122944	2.51843
	16.9184	18153	16.9184	43607	61760	0.120901	2.40219
	16.9279	18135	16.9279	42309	60444	0.118324	2.333
	16.9339	18257	16.9339	42339	60596	0.118622	2.31906
	16.9399	18480	16.9399	41903	60383	0.118205	2.26748
	16.9459	18243	16.9459	41955	60198	0.117843	2.29979
	16.9519	17916	16.9519	41610	59526	0.116527	2.32251
	16.9579	18381	16.9579	41246	59627	0.116725	2.24395
	16.9639	17949	16.9639	41531	59480	0.116437	2.31383
	16.9699	16920	16.9699	41143	58063	0.113663	2.43162
	16.9759	16548	16.9759	40174	56722	0.111038	2.42773
	16.9819	15932	16.9819	39423	55355	0.108362	2.47445
	16.9879	16144	16.9879	38349	54493	0.106675	2.37543
	16.9939	16328	16.9939	38925	55253	0.108163	2.38394
	16.9999	16449	16.9999	39175	55624	0.108889	2.3816
	17.0059	16206	17.0059	40020	56226	0.110067	2.46946
	17.0154	16684	17.0154	41074	57758	0.113066	2.46188
	17.0214	16151	17.0214	41825	57976	0.113493	2.58962
	17.0273	15464	17.0273	41652	57116	0.11181	2.69348
	17.0333	15235	17.0333	42405	57640	0.112835	2.78339
	17.0393	15185	17.0393	41044	56229	0.110073	2.70293
	17.0453	14436	17.0453	39378	53814	0.105346	2.72776
	17.0513	14487	17.0513	38812	53299	0.104337	2.67909
	17.0573	14350	17.0573	37731	52081	0.101953	2.62934
	17.0633	15071	17.0633	37341	52412	0.102601	2.47767
	17.0693	15692	17.0693	37161	52853	0.103464	2.36815
	17.0753	14999	17.0753	36278	51277	0.100379	2.41869
	17.0813	15368	17.0813	37086	52454	0.102683	2.4132
	17.0873	15761	17.0873	38785	54546	0.106779	2.46082
	17.0968	15863	17.0968	37644	53507	0.104745	2.37307
	17.1028	16121	17.1028	37794	53915	0.105543	2.3444
	17.1088	15647	17.1088	37322	52969	0.103691	2.38525
	17.1148	15622	17.1148	36638	52260	0.102303	2.34528
	17.1208	15647	17.1208	37004	52651	0.103069	2.36493
	17.1268	14738	17.1268	35896	50634	0.0991205	2.43561
	17.1328	14077	17.1328	35038	49115	0.0961469	2.48902
	17.1388	14443	17.1388	35137	49580	0.0970572	2.4328
	17.1448	13804	17.1448	34432	48236	0.0944262	2.49435
	17.1508	13547	17.1508	34963	48510	0.0949625	2.58087
	17.1568	13400	17.1568	34026	47426	0.0928405	2.53925
	17.1628	13719	17.1628	34354	48073	0.0941071	2.50412
	17.1688	13989	17.1688	35646	49635	0.0971648	2.54814
	17.1783	14182	17.1783	35483	49665	0.0972236	2.50197
	17.1843	13673	17.1843	34804	48477	0.0948979	2.54545
	17.1903	13796	17.1903	35071	48867	0.0956614	2.54211
	17.1963	13407	17.1963	33414	46821	0.0916562	2.49228
	17.2023	13135	17.2023	33928	47063	0.0921299	2.58302
	17.2083	13243	17.2083	32519	45762	0.0895831	2.45556
	17.2143	13033	17.2143	31204	44237	0.0865978	2.39423
	17.2203	12577	17.2203	30384	42961	0.0840999	2.41584
	17.2263	12324	17.2263	30898	43222	0.0846108	2.50714
	17.2323	12923	17.2323	29558	42481	0.0831603	2.28724
	17.2383	12706	17.2383	29435	42141	0.0824947	2.31662
	17.2443	12941	17.2443	29720	42661	0.0835126	2.29658
	17.2503	12011	17.2503	29268	41279	0.0808072	2.43677
	17.2563	11734	17.2563	28980	40714	0.0797012	2.46975
	17.2658	12198	17.2658	28750	40948	0.0801593	2.35694
	17.2718	12220	17.2718	27356	39576	0.0774735	2.23863
	17.2778	11797	17.2778	29485	41282	0.0808131	2.49936
	17.2838	13187	17.2838	30202	43389	0.0849377	2.29029
	17.2898	12917	17.2898	29614	42531	0.0832581	2.29264
	17.2958	13208	17.2958	30580	43788	0.0857188	2.31526
	17.3018	13117	17.3018	30954	44071	0.0862728	2.35984
	17.3078	12651	17.3078	30552	43203	0.0845736	2.41499
	17.3138	12384	17.3138	31382	43766	0.0856758	2.53408
	17.3198	11697	17.3198	29941	41638	0.08151	2.55972
	17.3258	11360	17.3258	29626	40986	0.0802337	2.60792
	17.3318	11580	17.3318	29954	41534	0.0813064	2.5867
	17.3378	11407	17.3378	30223	41630	0.0814943	2.64951
	17.3472	10927	17.3472	29458	40385	0.0790571	2.69589
	17.3532	11800	17.3532	28908	40708	0.0796894	2.44983
	17.3592	11621	17.3592	28812	40433	0.0791511	2.4793
	17.3652	12004	17.3652	28540	40544	0.0793684	2.37754
	17.3712	11481	17.3712	27315	38796	0.0759465	2.37915
	17.3772	11462	17.3772	26387	37849	0.0740927	2.30213
	17.3832	11482	17.3832	26129	37611	0.0736268	2.27565
	17.3892	12087	17.3892	26681	38768	0.0758917	2.20741
	17.3952	10981	17.3952	26815	37796	0.073989	2.44195
	17.4012	10968	17.4012	26687	37655	0.0737129	2.43317
	17.4072	10627	17.4072	26797	37424	0.0732607	2.5216
	17.4132	10179	17.4132	27624	37803	0.0740027	2.71382
	17.4192	9750	17.4192	27694	37444	0.0732999	2.84041
	17.4287	10033	17.4287	26973	37006	0.0724425	2.68843
	17.4347	9902	17.4347	26213	36115	0.0706983	2.64724
	17.4407	9664	17.4407	26411	36075	0.0706199	2.73293
	17.4467	9361	17.4467	25864	35225	0.068956	2.76295
	17.4527	9495	17.4527	25464	34959	0.0684353	2.68183
	17.4587	9842	17.4587	24899	34741	0.0680085	2.52987
	17.4647	10076	17.4647	24892	34968	0.0684529	2.47042
	17.4707	10062	17.4707	24270	34332	0.0672079	2.41205
	17.4767	9798	17.4767	24086	33884	0.0663309	2.45826
	17.4827	10149	17.4827	24184	34333	0.0672098	2.38289
	17.4887	10427	17.4887	24018	34445	0.0674291	2.30344
	17.4947	10047	17.4947	23703	33750	0.0660686	2.35921
	17.5007	9759	17.5007	23776	33535	0.0656477	2.43632
	17.5067	9214	17.5067	23207	32421	0.0634669	2.51867
	17.5161	8789	17.5161	23057	31846	0.0623413	2.62339
	17.5221	8714	17.5221	23249	31963	0.0625704	2.66801
	17.5281	8460	17.5281	22908	31368	0.0614056	2.7078
	17.5341	8616	17.5341	23047	31663	0.0619831	2.67491
	17.5401	8663	17.5401	23300	31963	0.0625704	2.6896
	17.5461	8730	17.5461	23075	31805	0.0622611	2.64318
	17.5521	8905	17.5521	23165	32070	0.0627798	2.60135
	17.5581	9241	17.5581	23243	32484	0.0635903	2.5152
	17.5641	9329	17.5641	23081	32410	0.0634454	2.47411
	17.5701	9266	17.5701	23028	32294	0.0632183	2.48521
	17.5761	8870	17.5761	22576	31446	0.0615583	2.54521
	17.5821	8922	17.5821	22565	31487	0.0616385	2.52914
	17.5881	9057	17.5881	22269	31326	0.0613234	2.45876
	17.5977	9070	17.5977	22618	31688	0.062032	2.49372
	17.6037	8115	17.6037	22409	30524	0.0597534	2.76143
	17.6097	8049	17.6097	21634	29683	0.0581071	2.68779
	17.6157	8215	17.6157	21487	29702	0.0581442	2.61558
	17.6217	8297	17.6217	21595	29892	0.0585162	2.60275
	17.6277	7568	17.6277	21285	28853	0.0564823	2.8125
	17.6337	7264	17.6337	21272	28536	0.0558617	2.92841
	17.6397	7293	17.6397	20353	27646	0.0541194	2.79076
	17.6457	8287	17.6457	20618	28905	0.0565841	2.48799
	17.6517	8142	17.6517	21123	29265	0.0572888	2.59433
	17.6577	8142	17.6577	20957	29099	0.0569638	2.57394
	17.6637	7530	17.6637	20639	28169	0.0551433	2.7409
	17.6697	8227	17.6697	20177	28404	0.0556033	2.45253
	17.6792	8397	17.6792	20800	29197	0.0571557	2.47708
	17.6852	8341	17.6852	20964	29305	0.0573671	2.51337
	17.6912	8210	17.6912	20904	29114	0.0569932	2.54616
	17.6972	8177	17.6972	21269	29446	0.0576431	2.60108
	17.7032	7905	17.7032	20848	28753	0.0562865	2.63732
	17.7092	8623	17.7092	21350	29973	0.0586748	2.47594
	17.7152	8512	17.7152	21608	30120	0.0589625	2.53853
	17.7212	8474	17.7212	21138	29612	0.0579681	2.49445
	17.7272	7701	17.7272	21412	29113	0.0569912	2.78042
	17.7332	7422	17.7332	20995	28417	0.0556287	2.82875
	17.7392	7573	17.7392	20494	28067	0.0549436	2.70619
	17.7452	7715	17.7452	20910	28625	0.0560359	2.7103
	17.7512	6886	17.7512	20412	27298	0.0534382	2.96428
	17.7606	6685	17.7606	19898	26583	0.0520385	2.97651
	17.7666	6504	17.7666	19964	26468	0.0518134	3.0695
	17.7726	7067	17.7726	19290	26357	0.0515961	2.72959
	17.7786	7005	17.7786	19178	26183	0.0512555	2.73776
	17.7846	6795	17.7846	19664	26459	0.0517958	2.89389
	17.7906	6898	17.7906	19194	26092	0.0510774	2.78255
	17.7966	7462	17.7966	19414	26876	0.0526121	2.60172
	17.8026	7529	17.8026	19083	26612	0.0520953	2.5346
	17.8086	7634	17.8086	18689	26323	0.0515296	2.44813
	17.8146	7846	17.8146	19394	27240	0.0533247	2.47183
	17.8206	8036	17.8206	19698	27734	0.0542917	2.45122
	17.8266	8009	17.8266	19785	27794	0.0544092	2.47035
	17.8326	8182	17.8326	20483	28665	0.0561142	2.50342
	17.8386	8282	17.8386	19481	27763	0.0543485	2.35221
	17.8481	8152	17.8481	19289	27441	0.0537181	2.36617
	17.8541	8272	17.8541	18919	27191	0.0532287	2.28711
	17.8601	7389	17.8601	18994	26383	0.051647	2.57058
	17.8661	7158	17.8661	19062	26220	0.0513279	2.66303
	17.8721	7243	17.8721	18627	25870	0.0506428	2.57172
	17.8781	6856	17.8781	17960	24816	0.0485795	2.6196
	17.8841	6601	17.8841	18272	24873	0.0486911	2.76807
	17.8901	6650	17.8901	18226	24876	0.0486969	2.74075
	17.8961	6380	17.8961	18939	25319	0.0495641	2.9685
	17.9021	6959	17.9021	18496	25455	0.0498304	2.65785
	17.9081	6778	17.9081	18652	25430	0.0497814	2.75184
	17.9141	6633	17.9141	17895	24528	0.0480157	2.69787
	17.9201	5941	17.9201	18294	24235	0.0474421	3.07928
	17.9296	5576	17.9296	19332	24908	0.0487596	3.467
	17.9356	5546	17.9356	20086	25632	0.0501769	3.62171
	17.9416	4989	17.9416	19174	24163	0.0473012	3.84326
	17.9476	5035	17.9476	19120	24155	0.0472855	3.79742
	17.9536	5235	17.9536	18583	23818	0.0466258	3.54976
	17.9596	5415	17.9596	18985	24400	0.0477651	3.506
	17.9656	5988	17.9656	18820	24808	0.0485638	3.14295
	17.9716	6410	17.9716	18319	24729	0.0484092	2.85788
	17.9776	6413	17.9776	17721	24134	0.0472444	2.76329
	17.9836	6912	17.9836	17940	24852	0.04865	2.59549
	17.9896	6934	17.9896	17596	24530	0.0480196	2.53764
	17.9956	6358	17.9956	17189	23547	0.0460953	2.70352
	18.0016	6159	18.0016	17391	23550	0.0461012	2.82367
	18.011	6238	18.011	16952	23190	0.0453964	2.71754
	18.017	6559	18.017	16439	22998	0.0450206	2.50633
	18.023	6666	18.023	16898	23564	0.0461286	2.53495
	18.029	6213	18.029	16774	22987	0.0449991	2.69982
	18.035	5643	18.035	17102	22745	0.0445253	3.03066
	18.041	5709	18.041	17287	22996	0.0450167	3.02803
	18.047	5971	18.047	16597	22568	0.0441788	2.7796
	18.053	5820	18.053	16929	22749	0.0445331	2.90876
	18.059	5590	18.059	16674	22264	0.0435837	2.98283
	18.065	5090	18.065	16567	21657	0.0423955	3.25481
	18.071	5011	18.071	16574	21585	0.0422545	3.30752
	18.077	5027	18.077	15851	20878	0.0408705	3.15317
	18.083	5365	18.083	15866	21231	0.0415615	2.95732
	18.089	5186	18.089	15936	21122	0.0413482	3.07289
	18.0985	5449	18.0985	15510	20959	0.0410291	2.84639
	18.1045	5293	18.1045	15437	20730	0.0405808	2.91649
	18.1105	5146	18.1105	15156	20302	0.0397429	2.9452
	18.1165	5146	18.1165	14913	20059	0.0392672	2.89798
	18.1225	5551	18.1225	15145	20696	0.0405142	2.72834
	18.1285	5196	18.1285	14302	19498	0.038169	2.7525
	18.1345	5300	18.1345	14478	19778	0.0387172	2.7317
	18.1405	4658	18.1405	14137	18795	0.0367928	3.03499
	18.1465	4262	18.1465	14497	18759	0.0367224	3.40145
	18.1525	4398	18.1525	14723	19121	0.037431	3.34766
	18.1585	4900	18.1585	14730	19630	0.0384274	3.00612
	18.1645	5327	18.1645	14503	19830	0.0388189	2.72255
	18.1705	5326	18.1705	14596	19922	0.038999	2.74052
	18.18	5116	18.18	14904	20020	0.0391909	2.91321
	18.186	5581	18.186	15505	21086	0.0412777	2.77818
	18.192	6330	18.192	15525	21855	0.0427831	2.45261
	18.198	6309	18.198	15036	21345	0.0417847	2.38326
	18.204	5878	18.204	15034	20912	0.0409371	2.55767
	18.21	5003	18.21	15040	20043	0.0392359	3.0062
	18.216	5048	18.216	15727	20775	0.0406689	3.11549
	18.222	4587	18.222	15349	19936	0.0390265	3.3462
	18.228	4830	18.228	15387	20217	0.0395765	3.18571
	18.234	4120	18.234	15203	19323	0.0378265	3.69005
	18.24	4184	18.24	15027	19211	0.0376072	3.59154
	18.246	4599	18.246	15111	19710	0.038584	3.28571
	18.252	5141	18.252	15367	20508	0.0401462	2.98911
	18.2614	4883	18.2614	14875	19758	0.038678	3.04628
	18.2674	5414	18.2674	14448	19862	0.0388816	2.66864
	18.2734	4619	18.2734	14022	18641	0.0364914	3.03572
	18.2794	4954	18.2794	14261	19215	0.037615	2.87868
	18.2854	4858	18.2854	14543	19401	0.0379791	2.99362
	18.2914	4839	18.2914	13865	18704	0.0366147	2.86526
	18.2974	4914	18.2974	14035	18949	0.0370943	2.85613
	18.3034	5064	18.3034	14330	19394	0.0379654	2.82978
	18.3094	5078	18.3094	14828	19906	0.0389677	2.92005
	18.3154	4676	18.3154	14390	19066	0.0373234	3.07742
	18.3214	4373	18.3214	14006	18379	0.0359785	3.20284
	18.3274	4865	18.3274	13560	18425	0.0360685	2.78726
	18.3334	4392	18.3334	14185	18577	0.0363661	3.22974
	18.3394	3788	18.3394	13700	17488	0.0342343	3.61668
	18.3489	3766	18.3489	13511	17277	0.0338212	3.58763
	18.3549	3408	18.3549	13593	17001	0.0332809	3.98856
	18.3609	4297	18.3609	13806	18103	0.0354382	3.21294
	18.3669	3761	18.3669	13563	17324	0.0339132	3.60622
	18.3729	3266	18.3729	13694	16960	0.0332007	4.1929
	18.3789	3284	18.3789	13810	17094	0.033463	4.20524
	18.3849	3129	18.3849	13742	16871	0.0330264	4.39182
	18.3909	3018	18.3909	13691	16709	0.0327093	4.53645
	18.3969	2810	18.3969	13714	16524	0.0323472	4.88043
	18.4029	2921	18.4029	13770	16691	0.0326741	4.71414
	18.4089	3329	18.4089	13772	17101	0.0334767	4.13698
	18.4149	3318	18.4149	13970	17288	0.0338428	4.21037
	18.4209	3722	18.4209	13389	17111	0.0334963	3.59726
	18.4304	3962	18.4304	13896	17858	0.0349586	3.50732
	18.4364	4012	18.4364	14116	18128	0.0354871	3.51844
	18.4424	4160	18.4424	14063	18223	0.0356731	3.38053
	18.4484	3575	18.4484	14530	18105	0.0354421	4.06434
	18.4544	4173	18.4544	14717	18890	0.0369788	3.52672
	18.4603	3734	18.4603	14366	18100	0.0354323	3.84735
	18.4663	3158	18.4663	15008	18166	0.0355615	4.75237
	18.4723	3598	18.4723	15028	18626	0.036462	4.17676
	18.4783	3617	18.4783	15112	18729	0.0366636	4.17805
	18.4843	4270	18.4843	15160	19430	0.0380359	3.55035
	18.4903	4377	18.4903	14890	19267	0.0377168	3.40187
	18.4963	3683	18.4963	14944	18627	0.036464	4.05756
	18.5023	4166	18.5023	15062	19228	0.0376405	3.61546
	18.5118	4837	18.5118	14374	19211	0.0376072	2.97168
	18.5178	3843	18.5178	13924	17767	0.0347804	3.62321
	18.5238	3930	18.5238	13517	17447	0.034154	3.43944
	18.5298	3342	18.5298	12780	16122	0.0315602	3.82406
	18.5358	3279	18.5358	12428	15707	0.0307478	3.79018
	18.5418	4181	18.5418	12063	16244	0.031799	2.88519
	18.5478	4116	18.5478	12372	16488	0.0322767	3.00583
	18.5538	3695	18.5538	12496	16191	0.0316953	3.38187
	18.5598	4700	18.5598	12597	17297	0.0338604	2.68021
	18.5658	5353	18.5658	12495	17848	0.034939	2.33421
	18.5718	5234	18.5718	12716	17950	0.0351387	2.4295
	18.5778	5246	18.5778	12625	17871	0.034984	2.4066
	18.5838	4030	18.5838	12770	16800	0.0328875	3.16873
	18.5898	4545	18.5898	12703	17248	0.0337645	2.79494
	18.5993	4462	18.5993	13082	17544	0.0343439	2.93187
	18.6053	4019	18.6053	12786	16805	0.0328972	3.18139
	18.6113	2886	18.6113	13324	16210	0.0317325	4.61677
	18.6173	2753	18.6173	13322	16075	0.0314682	4.83908
	18.6233	2683	18.6233	13455	16138	0.0315915	5.01491
	18.6293	3716	18.6293	13015	16731	0.0327524	3.50242
	18.6353	3264	18.6353	12702	15966	0.0312548	3.89154
	18.6413	3150	18.6413	12478	15628	0.0305932	3.96127
	18.6473	2921	18.6473	12078	14999	0.0293618	4.13489
	18.6533	3369	18.6533	11739	15108	0.0295752	3.48442
	18.6593	3553	18.6593	11433	14986	0.0293364	3.21784
	18.6653	4067	18.6653	11030	15097	0.0295537	2.71207
	18.6713	3502	18.6713	11643	15145	0.0296477	3.32467
	18.6807	3562	18.6807	11674	15236	0.0298258	3.27737
	18.6867	4185	18.6867	11654	15839	0.0310062	2.78471
	18.6927	4290	18.6927	11900	16190	0.0316933	2.77389
	18.6987	4171	18.6987	11883	16054	0.0314271	2.84896
	18.7047	3676	18.7047	12283	15959	0.0312411	3.3414
	18.7107	2762	18.7107	12740	15502	0.0303465	4.6126
	18.7167	3425	18.7167	12815	16240	0.0317912	3.74161
	18.7227	3290	18.7227	12945	16235	0.0317814	3.93465
	18.7287	2667	18.7287	12541	15208	0.029771	4.70229
	18.7347	2638	18.7347	12364	15002	0.0293677	4.68688
	18.7407	2659	18.7407	12335	14994	0.0293521	4.63896
	18.7467	2945	18.7467	12148	15093	0.0295459	4.12496
	18.7527	3384	18.7527	12535	15919	0.0311628	3.7042
	18.7622	2634	18.7622	12031	14665	0.028708	4.56758
	18.7682	2637	18.7682	11173	13810	0.0270343	4.23701
	18.7742	2668	18.7742	11089	13757	0.0269305	4.1563
	18.7802	2702	18.7802	11632	14334	0.0280601	4.30496
	18.7862	2352	18.7862	11394	13746	0.026909	4.84439
	18.7922	2365	18.7922	11043	13408	0.0262473	4.66934
	18.7982	2326	18.7982	10485	12811	0.0250786	4.50774
	18.8042	2306	18.8042	10835	13141	0.0257247	4.69861
	18.8102	2305	18.8102	11641	13946	0.0273005	5.05033
	18.8162	2421	18.8162	11594	14015	0.0274356	4.78893
	18.8222	1978	18.8222	11259	13237	0.0259126	5.69211
	18.8282	2870	18.8282	11061	13931	0.0272711	3.85401
	18.8342	2572	18.8342	11044	13616	0.0266545	4.29393
	18.8402	2526	18.8402	10968	13494	0.0264157	4.34204
	18.8497	2686	18.8497	10658	13344	0.026122	3.96798
	18.8557	2607	18.8557	10469	13076	0.0255974	4.01573
	18.8617	2097	18.8617	10524	12621	0.0247067	5.0186
	18.8677	2607	18.8677	10128	12735	0.0249299	3.88493
	18.8737	2166	18.8737	10058	12224	0.0239295	4.64358
	18.8797	3049	18.8797	10150	13199	0.0258382	3.32896
	18.8857	3174	18.8857	10256	13430	0.0262904	3.23125
	18.8917	2654	18.8917	10048	12702	0.0248653	3.78598
	18.8977	2733	18.8977	10047	12780	0.025018	3.67618
	18.9037	3171	18.9037	9883	13054	0.0255543	3.11668
	18.9097	3046	18.9097	9840	12886	0.0252255	3.23047
	18.9157	2594	18.9157	10148	12742	0.0249436	3.9121
	18.9217	2185	18.9217	9871	12056	0.0236007	4.51762
	18.9311	2682	18.9311	9660	12342	0.0241605	3.60179
	18.9371	3026	18.9371	10268	13294	0.0260242	3.39326
	18.9431	2934	18.9431	10281	13215	0.0258695	3.50409
	18.9491	2794	18.9491	10470	13264	0.0259654	3.74732
	18.9551	3153	18.9551	10617	13770	0.026956	3.36727
	18.9611	3153	18.9611	10298	13451	0.0263315	3.2661
	18.9671	3248	18.9671	10447	13695	0.0268092	3.21644
	18.9731	2754	18.9731	10489	13243	0.0259243	3.80864
	18.9791	2883	18.9791	9978	12861	0.0251765	3.46098
	18.9851	2949	18.9851	9789	12738	0.0249357	3.31943
	18.9911	3006	18.9911	9941	12947	0.0253449	3.30705
	18.9971	2764	18.9971	10360	13124	0.0256914	3.74819
	19.0031	3217	19.0031	10361	13578	0.0265801	3.2207
	19.0126	2926	19.0126	10262	13188	0.0258167	3.50718
	19.0186	2880	19.0186	10489	13369	0.026171	3.64201
	19.0246	2879	19.0246	11105	13984	0.0273749	3.85724
	19.0306	2878	19.0306	11059	13937	0.0272829	3.8426
	19.0366	2986	19.0366	10899	13885	0.0271811	3.65003
	19.0426	2946	19.0426	10846	13792	0.026999	3.6816
	19.0486	2853	19.0486	10595	13448	0.0263256	3.71363
	19.0546	3055	19.0546	10542	13597	0.0266173	3.45074
	19.0606	2616	19.0606	10244	12860	0.0251746	3.9159
	19.0666	2510	19.0666	9469	11979	0.0234499	3.77251
	19.0726	2127	19.0726	9498	11625	0.0227569	4.46544
	19.0786	1665	19.0786	9388	11053	0.0216372	5.63844
	19.0846	1545	19.0846	9076	10621	0.0207915	5.87443
	19.0941	1503	19.0941	9441	10944	0.0214238	6.28144
	19.1001	1314	19.1001	9392	10706	0.0209579	7.14764
	19.1061	1837	19.1061	9484	11321	0.0221618	5.16277
	19.1121	1875	19.1121	9836	11711	0.0229253	5.24587
	19.1181	2398	19.1181	10081	12479	0.0244287	4.20392
	19.1241	2798	19.1241	10238	13036	0.0255191	3.65904
	19.1301	2789	19.1301	10671	13460	0.0263491	3.8261
	19.136	2470	19.136	10810	13280	0.0259968	4.37652
	19.142	2782	19.142	10892	13674	0.026768	3.91517
	19.148	2556	19.148	10676	13232	0.0259028	4.17684
	19.154	2154	19.154	10597	12751	0.0249612	4.91968
	19.16	1931	19.16	10192	12123	0.0237318	5.27809
	19.166	1531	19.166	10210	11741	0.022984	6.66884
	19.172	1543	19.172	9053	10596	0.0207426	5.86714
	19.1815	1543	19.1815	8961	10504	0.0205625	5.80752
	19.1875	1388	19.1875	8962	10350	0.020261	6.45677
	19.1935	1090	19.1935	9321	10411	0.0203804	8.55138
	19.1995	1652	19.1995	9094	10746	0.0210362	5.50484
	19.2055	1733	19.2055	9237	10970	0.0214747	5.33006
	19.2115	2090	19.2115	9511	11601	0.02271	4.55072
	19.2175	2169	19.2175	10678	12847	0.0251491	4.92301
	19.2235	2591	19.2235	10426	13017	0.0254819	4.02393
	19.2295	2646	19.2295	10297	12943	0.025337	3.89153
	19.2355	3082	19.2355	10132	13214	0.0258676	3.28748
	19.2415	2952	19.2415	9707	12659	0.0247811	3.28828
	19.2475	2571	19.2475	9875	12446	0.0243641	3.84092
	19.2535	2575	19.2535	9486	12061	0.0236105	3.68388
	19.263	2468	19.263	9181	11649	0.0228039	3.72002
	19.269	2046	19.269	9478	11524	0.0225592	4.63245
	19.275	1897	19.275	10354	12251	0.0239824	5.45809
	19.281	1955	19.281	10373	12328	0.0241331	5.30588
	19.287	1804	19.287	10662	12466	0.0244033	5.9102
	19.293	1804	19.293	10856	12660	0.0247831	6.01774
	19.299	1443	19.299	11213	12656	0.0247752	7.77062
	19.305	1490	19.305	10799	12289	0.0240568	7.24765
	19.311	1767	19.311	10814	12581	0.0246284	6.11998
	19.317	1415	19.317	10154	11569	0.0226473	7.17597
	19.323	922	19.323	10085	11007	0.0215472	10.9382
	19.329	641	19.329	10206	10847	0.0212339	15.922
	19.335	979	19.335	9769	10748	0.0210401	9.97855
	19.3445	1315	19.3445	9269	10584	0.0207191	7.04867
	19.3505	1392	19.3505	9747	11139	0.0218056	7.00216
	19.3564	1385	19.3564	9244	10629	0.0208072	6.67437
	19.3624	1763	19.3624	9438	11201	0.0219269	5.35337
	19.3684	2190	19.3684	9524	11714	0.0229312	4.34886
	19.3744	2517	19.3744	9545	12062	0.0236124	3.79221
	19.3804	2496	19.3804	9853	12349	0.0241742	3.94752
	19.3864	2657	19.3864	10003	12660	0.0247831	3.76477
	19.3924	2774	19.3924	9739	12513	0.0244953	3.51081
	19.3984	2857	19.3984	10118	12975	0.0253997	3.54148
	19.4044	2480	19.4044	9975	12455	0.0243817	4.02218
	19.4104	2521	19.4104	9723	12244	0.0239687	3.8568
	19.4164	2194	19.4164	9862	12056	0.0236007	4.49499
	19.4224	2451	19.4224	9158	11609	0.0227256	3.73643
	19.4319	2266	19.4319	9358	11624	0.022755	4.12974
	19.4379	2125	19.4379	9564	11689	0.0228822	4.50071
	19.4439	2163	19.4439	9441	11604	0.0227158	4.36477
	19.4499	2606	19.4499	9433	12039	0.0235674	3.61972
	19.4559	2137	19.4559	9292	11429	0.0223733	4.34815
	19.4619	2569	19.4619	9221	11790	0.02308	3.58933
	19.4679	2359	19.4679	8779	11138	0.0218036	3.72149
	19.4739	2046	19.4739	8520	10566	0.0206839	4.16422
	19.4799	2156	19.4799	8532	10688	0.0209227	3.95733
	19.4859	2052	19.4859	8875	10927	0.0213906	4.32505
	19.4919	1904	19.4919	8395	10299	0.0201612	4.40914
	19.4979	2192	19.4979	8517	10709	0.0209638	3.88549
	19.5039	2119	19.5039	8247	10366	0.0202923	3.89193
	19.5134	2045	19.5134	8943	10988	0.02151	4.37311
	19.5194	2415	19.5194	9089	11504	0.0225201	3.76356
	19.5254	2165	19.5254	8949	11114	0.0217566	4.13349
	19.5314	2209	19.5314	7903	10112	0.0197951	3.57764
	19.5374	1914	19.5374	8002	9916	0.0194114	4.18077
	19.5434	1905	19.5434	8396	10301	0.0201651	4.40735
	19.5494	1819	19.5494	8515	10334	0.0202297	4.68114
	19.5554	1855	19.5554	8263	10118	0.0198069	4.45445
	19.5614	1768	19.5614	8162	9930	0.0194388	4.61652
	19.5674	1772	19.5674	8272	10044	0.019662	4.66817
	19.5734	1986	19.5734	9192	11178	0.0218819	4.6284
	19.5794	1986	19.5794	9829	11815	0.0231289	4.94914
	19.5854	1999	19.5854	9147	11146	0.0218193	4.57579
	19.5949	1726	19.5949	9276	11002	0.0215374	5.37428
	19.6009	2547	19.6009	9819	12366	0.0242075	3.85512
	19.6069	2599	19.6069	9789	12388	0.0242506	3.76645
	19.6129	2319	19.6129	9999	12318	0.0241136	4.31177
	19.6189	1775	19.6189	9891	11666	0.0228372	5.57239
	19.6249	1775	19.6249	9317	11092	0.0217136	5.24901
	19.6309	1481	19.6309	9978	11459	0.022432	6.73734
	19.6369	1481	19.6369	9698	11179	0.0218839	6.54828
	19.6429	745	19.6429	9836	10581	0.0207132	13.2027
	19.6489	742	19.6489	9709	10451	0.0204587	13.0849
	19.6549	1127	19.6549	9002	10129	0.0198284	7.98758
	19.6609	1395	19.6609	8829	10224	0.0200144	6.32903
	19.6669	1920	19.6669	8849	10769	0.0210813	4.60885
	19.6729	1920	19.6729	8540	10460	0.0204764	4.44792
	19.6824	2249	19.6824	8866	11115	0.0217586	3.9422
	19.6884	2109	19.6884	8882	10991	0.0215158	4.21147
	19.6944	2077	19.6944	8812	10889	0.0213162	4.24266
	19.7004	2006	19.7004	9076	11082	0.021694	4.52443
	19.7064	2184	19.7064	9165	11349	0.0222167	4.19643
	19.7124	2034	19.7124	9350	11384	0.0222852	4.59685
	19.7184	2034	19.7184	8871	10905	0.0213475	4.36136
	19.7244	2013	19.7244	8826	10839	0.0212183	4.3845
	19.7304	2106	19.7304	8359	10465	0.0204861	3.96914
	19.7364	2224	19.7364	8615	10839	0.0212183	3.87365
	19.7424	1910	19.7424	8632	10542	0.0206369	4.51937
	19.7484	1795	19.7484	8693	10488	0.0205312	4.8429
	19.7544	1420	19.7544	8744	10164	0.0198969	6.15775
	19.7638	1420	19.7638	8895	10315	0.0201925	6.26408
	19.7698	1422	19.7698	8775	10197	0.0199615	6.17089
	19.7758	1382	19.7758	8884	10266	0.0200966	6.42836
	19.7819	963	19.7819	8608	9571	0.0187361	8.93873
	19.7879	963	19.7879	8845	9808	0.0192	9.18484
	19.7939	881	19.7939	8664	9545	0.0186852	9.83428
	19.7999	881	19.7999	8531	9412	0.0184248	9.68331
	19.8059	1872	19.8059	8429	10301	0.0201651	4.50267
	19.8119	2059	19.8119	8449	10508	0.0205703	4.10345
	19.8179	2029	19.8179	8653	10682	0.0209109	4.26466
	19.8239	2302	19.8239	9224	11526	0.0225631	4.00695
	19.8299	2694	19.8299	9391	12085	0.0236574	3.48589
	19.8359	2446	19.8359	9669	12115	0.0237162	3.95298
	19.8453	2833	19.8453	9621	12454	0.0243798	3.39605
	19.8513	2299	19.8513	10051	12350	0.0241762	4.3719
	19.8573	1802	19.8573	10345	12147	0.0237788	5.74084
	19.8633	1772	19.8633	10408	12180	0.0238434	5.87359
	19.8693	1970	19.8693	10252	12222	0.0239256	5.20406
	19.8753	1579	19.8753	9949	11528	0.0225671	6.30082
	19.8813	1579	19.8813	9575	11154	0.0218349	6.06396
	19.8873	1772	19.8873	9294	11066	0.0216627	5.24492
	19.8933	1709	19.8933	9317	11026	0.0215844	5.45173
	19.8993	2122	19.8993	8847	10969	0.0214728	4.16918
	19.9053	2257	19.9053	8554	10811	0.0211635	3.78999
	19.9113	2046	19.9113	8552	10598	0.0207465	4.17986
	19.9173	2425	19.9173	8681	11106	0.021741	3.57979
	19.9233	2425	19.9233	9187	11612	0.0227315	3.78845
	19.9328	2120	19.9328	9542	11662	0.0228294	4.50094
	19.9388	1726	19.9388	9312	11038	0.0216078	5.39513
	19.9448	1312	19.9448	9554	10866	0.0212711	7.28201
	19.9508	915	19.9508	9293	10208	0.019983	10.1563
	19.9568	654	19.9568	9172	9826	0.0192352	14.0245
	19.9628	577	19.9628	9467	10044	0.019662	16.4073
	19.9688	826	19.9688	9153	9979	0.0195348	11.0811
	19.9748	916	19.9748	9210	10126	0.0198225	10.0546
	19.9808	1308	19.9808	9402	10710	0.0209658	7.18807
	19.9868	1699	19.9868	9376	11075	0.0216803	5.51854
	19.9928	2091	19.9928	9726	11817	0.0231328	4.65136
	19.9988	2483	19.9988	9757	12240	0.0239609	3.92952
					0	0	#DIV/0!
					0	0	#DIV/0!
					0	0	#DIV/0!
					0	0	#DIV/0!
					0	0	#DIV/0!
					0	0	#DIV/0!
					0	0	#DIV/0!
					0	0	#DIV/0!
					0	0	#DIV/0!
					0	0	#DIV/0!
					0	0	#DIV/0!
					0	0	#DIV/0!
					0	0	#DIV/0!
					0	0	#DIV/0!
					0	0	#DIV/0!
					0	0	#DIV/0!
					0	0	#DIV/0!
					0	0	#DIV/0!
					0	0	#DIV/0!
					0	0	#DIV/0!
					0	0	#DIV/0!
					0	0	#DIV/0!
					0	0	#DIV/0!
					0	0	#DIV/0!
					0	0	#DIV/0!
					0	0	#DIV/0!
					0	0	#DIV/0!
					0	0	#DIV/0!
					0	0	#DIV/0!
					0	0	#DIV/0!
					0	0	#DIV/0!
					0	0	#DIV/0!
					0	0	#DIV/0!
					0	0	#DIV/0!
					0	0	#DIV/0!
					0	0	#DIV/0!
					0	0	#DIV/0!
					0	0	#DIV/0!
					0	0	#DIV/0!
					0	0	#DIV/0!
					0	0	#DIV/0!
					0	0	#DIV/0!
					0	0	#DIV/0!
					0	0	#DIV/0!
					0	0	#DIV/0!
					0	0	#DIV/0!
					0	0	#DIV/0!
					0	0	#DIV/0!
					0	0	#DIV/0!
					0	0	#DIV/0!
					0	0	#DIV/0!
					0	0	#DIV/0!
					0	0	#DIV/0!
					0	0	#DIV/0!
					0	0	#DIV/0!
					0	0	#DIV/0!
					0	0	#DIV/0!
					0	0	#DIV/0!
					0	0	#DIV/0!
					0	0	#DIV/0!
					0	0	#DIV/0!
					0	0	#DIV/0!
					0	0	#DIV/0!
					0	0	#DIV/0!
					0	0	#DIV/0!
					0	0	#DIV/0!
					0	0	#DIV/0!
					0	0	#DIV/0!
					0	0	#DIV/0!
					0	0	#DIV/0!
					0	0	#DIV/0!
					0	0	#DIV/0!
					0	0	#DIV/0!
					0	0	#DIV/0!
					0	0	#DIV/0!
					0	0	#DIV/0!
					0	0	#DIV/0!
					0	0	#DIV/0!
					0	0	#DIV/0!
					0	0	#DIV/0!
					0	0	#DIV/0!
					0	0	#DIV/0!
					0	0	#DIV/0!
					0	0	#DIV/0!
					0	0	#DIV/0!
					0	0	#DIV/0!
					0	0	#DIV/0!
					0	0	#DIV/0!
					0	0	#DIV/0!
					0	0	#DIV/0!
					0	0	#DIV/0!
					0	0	#DIV/0!
					0	0	#DIV/0!
					0	0	#DIV/0!
					0	0	#DIV/0!
					0	0	#DIV/0!
					0	0	#DIV/0!
					0	0	#DIV/0!
					0	0	#DIV/0!
					0	0	#DIV/0!
					0	0	#DIV/0!
					0	0	#DIV/0!
					0	0	#DIV/0!
					0	0	#DIV/0!
					0	0	#DIV/0!
					0	0	#DIV/0!
					0	0	#DIV/0!
					0	0	#DIV/0!
					0	0	#DIV/0!
					0	0	#DIV/0!
					0	0	#DIV/0!
					0	0	#DIV/0!
					0	0	#DIV/0!
					0	0	#DIV/0!
					0	0	#DIV/0!
					0	0	#DIV/0!
					0	0	#DIV/0!
					0	0	#DIV/0!
					0	0	#DIV/0!
					0	0	#DIV/0!
					0	0	#DIV/0!
					0	0	#DIV/0!
					0	0	#DIV/0!
					0	0	#DIV/0!
					0	0	#DIV/0!
					0	0	#DIV/0!
					0	0	#DIV/0!
					0	0	#DIV/0!
					0	0	#DIV/0!
					0	0	#DIV/0!
					0	0	#DIV/0!
					0	0	#DIV/0!
					0	0	#DIV/0!
					0	0	#DIV/0!
					0	0	#DIV/0!
					0	0	#DIV/0!
					0	0	#DIV/0!
					0	0	#DIV/0!
					0	0	#DIV/0!
					0	0	#DIV/0!
					0	0	#DIV/0!
					0	0	#DIV/0!
					0	0	#DIV/0!
					0	0	#DIV/0!
					0	0	#DIV/0!
					0	0	#DIV/0!
					0	0	#DIV/0!
					0	0	#DIV/0!
					0	0	#DIV/0!
					0	0	#DIV/0!
					0	0	#DIV/0!
					0	0	#DIV/0!
					0	0	#DIV/0!
					0	0	#DIV/0!
					0	0	#DIV/0!
					0	0	#DIV/0!
					0	0	#DIV/0!
					0	0	#DIV/0!
					0	0	#DIV/0!
					0	0	#DIV/0!
					0	0	#DIV/0!
					0	0	#DIV/0!
					0	0	#DIV/0!
					0	0	#DIV/0!
					0	0	#DIV/0!
					0	0	#DIV/0!
					0	0	#DIV/0!
					0	0	#DIV/0!
					0	0	#DIV/0!
					0	0	#DIV/0!
					0	0	#DIV/0!
					0	0	#DIV/0!
					0	0	#DIV/0!
					0	0	#DIV/0!
					0	0	#DIV/0!
					0	0	#DIV/0!
					0	0	#DIV/0!
					0	0	#DIV/0!
					0	0	#DIV/0!
					0	0	#DIV/0!
					0	0	#DIV/0!
					0	0	#DIV/0!
					0	0	#DIV/0!
					0	0	#DIV/0!
					0	0	#DIV/0!
					0	0	#DIV/0!
					0	0	#DIV/0!
					0	0	#DIV/0!
					0	0	#DIV/0!
					0	0	#DIV/0!
					0	0	#DIV/0!
					0	0	#DIV/0!
					0	0	#DIV/0!
					0	0	#DIV/0!
					0	0	#DIV/0!
					0	0	#DIV/0!
					0	0	#DIV/0!
					0	0	#DIV/0!
					0	0	#DIV/0!
					0	0	#DIV/0!
					0	0	#DIV/0!
					0	0	#DIV/0!
					0	0	#DIV/0!
					0	0	#DIV/0!
					0	0	#DIV/0!
					0	0	#DIV/0!
					0	0	#DIV/0!
					0	0	#DIV/0!
					0	0	#DIV/0!
					0	0	#DIV/0!
					0	0	#DIV/0!
					0	0	#DIV/0!
					0	0	#DIV/0!
					0	0	#DIV/0!
					0	0	#DIV/0!
					0	0	#DIV/0!
					0	0	#DIV/0!
					0	0	#DIV/0!
					0	0	#DIV/0!
					0	0	#DIV/0!
					0	0	#DIV/0!
					0	0	#DIV/0!
					0	0	#DIV/0!
					0	0	#DIV/0!
					0	0	#DIV/0!
					0	0	#DIV/0!
					0	0	#DIV/0!
					0	0	#DIV/0!
					0	0	#DIV/0!
					0	0	#DIV/0!
					0	0	#DIV/0!
					0	0	#DIV/0!
					0	0	#DIV/0!
					0	0	#DIV/0!
					0	0	#DIV/0!
					0	0	#DIV/0!
					0	0	#DIV/0!
					0	0	#DIV/0!
					0	0	#DIV/0!
					0	0	#DIV/0!
					0	0	#DIV/0!
					0	0	#DIV/0!
					0	0	#DIV/0!
					0	0	#DIV/0!
					0	0	#DIV/0!
					0	0	#DIV/0!
					0	0	#DIV/0!
					0	0	#DIV/0!
					0	0	#DIV/0!
					0	0	#DIV/0!
					0	0	#DIV/0!
					0	0	#DIV/0!
					0	0	#DIV/0!
					0	0	#DIV/0!
					0	0	#DIV/0!
					0	0	#DIV/0!
					0	0	#DIV/0!
					0	0	#DIV/0!
					0	0	#DIV/0!
					0	0	#DIV/0!
					0	0	#DIV/0!
					0	0	#DIV/0!
					0	0	#DIV/0!
					0	0	#DIV/0!
					0	0	#DIV/0!
					0	0	#DIV/0!
					0	0	#DIV/0!
					0	0	#DIV/0!
					0	0	#DIV/0!
					0	0	#DIV/0!
					0	0	#DIV/0!
					0	0	#DIV/0!
					0	0	#DIV/0!
					0	0	#DIV/0!
					0	0	#DIV/0!
					0	0	#DIV/0!
					0	0	#DIV/0!
					0	0	#DIV/0!
					0	0	#DIV/0!
					0	0	#DIV/0!
					0	0	#DIV/0!
					0	0	#DIV/0!
					0	0	#DIV/0!
					0	0	#DIV/0!
					0	0	#DIV/0!
					0	0	#DIV/0!
					0	0	#DIV/0!
					0	0	#DIV/0!
					0	0	#DIV/0!
					0	0	#DIV/0!
					0	0	#DIV/0!
					0	0	#DIV/0!
					0	0	#DIV/0!
					0	0	#DIV/0!
					0	0	#DIV/0!
					0	0	#DIV/0!
					0	0	#DIV/0!
					0	0	#DIV/0!
					0	0	#DIV/0!
					0	0	#DIV/0!
					0	0	#DIV/0!
					0	0	#DIV/0!
					0	0	#DIV/0!
					0	0	#DIV/0!
					0	0	#DIV/0!
					0	0	#DIV/0!
					0	0	#DIV/0!
					0	0	#DIV/0!
					0	0	#DIV/0!
					0	0	#DIV/0!
					0	0	#DIV/0!
					0	0	#DIV/0!
					0	0	#DIV/0!
					0	0	#DIV/0!
					0	0	#DIV/0!
					0	0	#DIV/0!
					0	0	#DIV/0!
					0	0	#DIV/0!
					0	0	#DIV/0!
					0	0	#DIV/0!
					0	0	#DIV/0!
					0	0	#DIV/0!
					0	0	#DIV/0!
					0	0	#DIV/0!
					0	0	#DIV/0!
					0	0	#DIV/0!
					0	0	#DIV/0!
					0	0	#DIV/0!
					0	0	#DIV/0!
					0	0	#DIV/0!
					0	0	#DIV/0!
					0	0	#DIV/0!
					0	0	#DIV/0!
[truncated: 633 more rows]
