# Supplementary material for: A method for the quantitative determination of glycerophospholipid regioisomers by UPLC-ESI-MS/MS
Source: Anal Bioanal Chem. 2018 Dec 22;411(4):915–24. doi: 10.1007/s00216-018-1517-5 (PMC6338697; doi:10.1007/s00216-018-1517-5)
Supplement: Supplementary file 4 — (XLSX 25.1 kb) [file 216_2018_1517_MOESM4_ESM.xlsx]

## Sheet: Fig S3 Result Titration series
		Mixture 1: 1+4 16:0/18:1 to 18:1/16:0		The regioisomeric purity of the standards was determined by PLA2 digestion and ESI-MS/MS of the formed lyso PC species
		Mixture 2: 2+3 16:0/18:1 to 18:1/16:0		The theoretical purity data of the mixtures were calculated by using the volumetric ratios and the mentioned PLA2 purity data (column F, x axis plot)
		Mixture 3: 1+1 16:0/18:1 to 18:1/16:0		The experimental purity data (column G, y axis) were all determined by MassMap
		Mixture 4: 3+2 16:0/18:1 to 18:1/16:0		The results of the MassMap evaluation are given in excel sheet "PC_34_1_single_species_fits" and "mixture_Fit_results"
		Mixture 5: 4+1 16:0/18:1 to 18:1/16:0		The values in column G represent averages of four independent measurements
					Based on PLA2 purity of standards	Result MassMap
			Abundance 18:1/16:0	Abundance 16:0/18:1	% 18:1/16:0 theoretical	Average n=4 % 18:1/16:0 experimental	StDev % 18:1/16:0 exp.	Residuum [%]
		PC 18:1/16:0	5	0	88.1	82.5	1.36	-5.6
		Mixture 1	4	1	73.76	77.23	1.36	3.47
		Mixture 2	3	2	59.42	57.87	1.48	-1.55
		Mixture 3	2.5	2.5	52.25	51.05	0.61	-1.2
		Mixture 4	2	3	45.08	44.78	0.37	-0.3
		Mixture 5	1	4	30.74	34.18	0.59	3.44
		PC 16:0/18:1	0	5	16.4	17.5	0.59	1.1
								2.49134
		Impurity PLA2	0.119	0.164

## Sheet: Fig S3 Table Rpure values
PC
ab I	1		value1 Rexp	value2 Rexp	value3 Rexp	value4 Rexp		mean	STDEV
Rexp	3.1825		3.19	3.11	3.25	3.18		3.1825	0.057373
H	0.760909
PE
ab I	1		value1 Rexp	value2 Rexp	value3 Rexp	value4 Rexp	value5 Rexp
Rexp	3.192		3.07	3.2	3.25	3.26	3.18	3.192	0.0759605
H	0.76145

## Sheet: Fig S3 PC_34_1_sing_spec_Fits
	PC 34:1 (16:0/18:1)
	Molecule	Time [min]	Counter	Denominator	Time Fit below [min]	Time Fit above [min]	Quot 1	Quot 2	Time 1 [min]	Time 2 [min]	Abundance 1 [%]	Abundance 2 [%]	Cluster	Centroid [min]	Diff. Time [sec]		Abundance 1 always represents PC 18:1/16:0
	PC-34_1_Form	14.52	FS-18_1 (1)	FS-16_0 (1)	14.33	14.6129	0.8	2.65	14.4878	14.5261	17.93	82.07	PC-34_1_Form (1)	14.5289			Abundance 2 always represents PC 16:0/18:1
													FS-18_1 (1)	14.5313	0.384
													FS-16_0 (1)	14.5249			The numbering is based on the elution order of the regioisomeric species
																	As visible in column O showing the centroids of the [FA]- SICs, PC 18:1/16:0 always elutes 0.3 to 0.4 sec earlier than PC 16:0/18:1
	Molecule	Time [min]	Counter	Denominator	Time Fit below [min]	Time Fit above [min]	Quot 1	Quot 2	Time 1 [min]	Time 2 [min]	Abundance 1 [%]	Abundance 2 [%]	Cluster	Centroid [min]
	PC-34_1_Form	14.52	FS-18_1 (1)	FS-16_0 (1)	14.33	14.6278	0.75	2.65	14.4862	14.5235	16.5	83.5	PC-34_1_Form (1)	14.5266
													FS-18_1 (1)	14.5289	0.378
													FS-16_0 (1)	14.5226
	Molecule	Time [min]	Counter	Denominator	Time Fit below [min]	Time Fit above [min]	Quot 1	Quot 2	Time 1 [min]	Time 2 [min]	Abundance 1 [%]	Abundance 2 [%]	Cluster	Centroid [min]
	PC-34_1_Form	14.52	FS-18_1 (1)	FS-16_0 (1)	14.34	14.6054	0.8	2.65	14.4922	14.5293	19.15	80.85	PC-34_1_Form (1)	14.5337
													FS-18_1 (1)	14.5368	0.39
													FS-16_0 (1)	14.5303
	Molecule	Time [min]	Counter	Denominator	Time Fit below [min]	Time Fit above [min]	Quot 1	Quot 2	Time 1 [min]	Time 2 [min]	Abundance 1 [%]	Abundance 2 [%]	Cluster	Centroid [min]
	PC-34_1_Form	14.54	FS-18_1 (1)	FS-16_0 (1)	14.36	14.6344	0.8	2.7	14.5153	14.5484	16.33	83.67	PC-34_1_Form (1)	14.5513
													FS-18_1 (1)	14.5542	0.348
									Impurity	Average	17.4775		FS-16_0 (1)	14.5484
										StDev	1.32593
									Purity	Average	82.5225
										StDev	1.32593
	PC 34:1 (18:1/16:0)
	Molecule	Time [min]	Counter	Denominator	Time Fit below [min]	Time Fit above [min]	Quot 1	Quot 2	Time 1 [min]	Time 2 [min]	Abundance 1 [%]	Abundance 2 [%]	Cluster	Centroid [min]	Diff. Time [sec]
	PC-34_1_Form	14.51	FS-16_0 (1)	FS-18_1 (1)	14.33	14.6129	2.8447	0.603	14.508	14.5396	87.57	12.43	PC-34_1_Form (1)	14.524
													FS-16_0 (1)	14.5229	0.306
													FS-18_1 (1)	14.528
	Molecule	Time [min]	Counter	Denominator	Time Fit below [min]	Time Fit above [min]	Quot 1	Quot 2	Time 1 [min]	Time 2 [min]	Abundance 1 [%]	Abundance 2 [%]	Cluster	Centroid [min]
	PC-34_1_Form	14.51	FS-16_0 (1)	FS-18_1 (1)	14.33	14.634	2.84	0.6	14.5058	14.5346	88.14	11.86	PC-34_1_Form (1)	14.5205
													FS-16_0 (1)	14.5196	0.282
													FS-18_1 (1)	14.5243
	Molecule	Time [min]	Counter	Denominator	Time Fit below [min]	Time Fit above [min]	Quot 1	Quot 2	Time 1 [min]	Time 2 [min]	Abundance 1 [%]	Abundance 2 [%]	Cluster	Centroid [min]
	PC-34_1_Form	14.52	FS-16_0 (1)	FS-18_1 (1)	14.35	14.6158	2.8229	0.5516	14.5111	14.5425	88.03	11.97	PC-34_1_Form (1)	14.5276
													FS-16_0 (1)	14.5264	0.288
													FS-18_1 (1)	14.5312
	Molecule	Time [min]	Counter	Denominator	Time Fit below [min]	Time Fit above [min]	Quot 1	Quot 2	Time 1 [min]	Time 2 [min]	Abundance 1 [%]	Abundance 2 [%]	Cluster	Centroid [min]
	PC-34_1_Form	14.51	FS-16_0 (1)	FS-18_1 (1)	14.33	14.59	2.8	0.6	14.5049	14.533	90.14	9.86	PC-34_1_Form (1)	14.5212
													FS-16_0 (1)	14.5213	0.264
									Impurity	Average	11.53		FS-18_1 (1)	14.5257
										StDev	1.14038
									Purity	Average	88.47
										StDev	1.14038

## Sheet: Fig S3 Mixtures_Fit_Results
	Mixture 1
	PC 34:1
	1(16:0/18:1)+4(18:1/16:0)
	Molecule	Time [min]	Counter	Denominator	Limit Quotient [%]	Time Fit below [min]	Time Fit above [min]	Quot 1	Quot 2	Time 1 [min]	Time 2 [min]	Abundance 1 [%]	Abundance 2 [%]	Cluster	Centroid [min]	Diff. Time [sec]		Abundance 1 always represents PC 18:1/16:0
	PC-34_1_Form	14.57	FS-16_0 (1)	FS-18_1 (1)	0.38	14.33	14.6477	2.65	0.33	14.5513	14.5827	75.33	24.67	PC-34_1_Form (1)	14.5759			Abundance 2 always represents PC 16:0/18:1
														FS-16_0 (1)	14.5723	0.594
														FS-18_1 (1)	14.5822			The numbering is based on the elution order of the regioisomeric species
																		As visible in column P showing the centroids of the [FA]- SICs, PC 18:1/16:0 always elutes 0.5 to 0.7 sec earlier than PC 16:0/18:1
	Molecule	Time [min]	Counter	Denominator	Limit Quotient [%]	Time Fit below [min]	Time Fit above [min]	Quot 1	Quot 2	Time 1 [min]	Time 2 [min]	Abundance 1 [%]	Abundance 2 [%]	Cluster	Centroid [min]
	PC-34_1_Form	14.57	FS-16_0 (1)	FS-18_1 (1)	0.64	14.33	14.6721	2.65	0.25	14.5478	14.5787	78.54	21.46	PC-34_1_Form (1)	14.5797
														FS-16_0 (1)	14.576	0.57
														FS-18_1 (1)	14.5855
	Molecule	Time [min]	Counter	Denominator	Limit Quotient [%]	Time Fit below [min]	Time Fit above [min]	Quot 1	Quot 2	Time 1 [min]	Time 2 [min]	Abundance 1 [%]	Abundance 2 [%]	Cluster	Centroid [min]
	PC-34_1_Form	14.58	FS-16_0 (1)	FS-18_1 (1)	0.64	14.35	14.7395	2.7	0.27	14.5681	14.595	77.38	22.62	PC-34_1_Form (1)	14.5989
														FS-16_0 (1)	14.596	0.576
														FS-18_1 (1)	14.6056
	Molecule	Time [min]	Counter	Denominator	Limit Quotient [%]	Time Fit below [min]	Time Fit above [min]	Quot 1	Quot 2	Time 1 [min]	Time 2 [min]	Abundance 1 [%]	Abundance 2 [%]	Cluster	Centroid [min]
	PC-34_1_Form	14.58	FS-16_0 (1)	FS-18_1 (1)	0.64	14.35	14.73	2.65	0.3	14.5677	14.5951	77.67	22.33	PC-34_1_Form (1)	14.5948
														FS-16_0 (1)	14.5915	0.552
											Average	77.23		FS-18_1 (1)	14.6007
											StDev	1.35919
	Mixture 2
	PC 34:1
	2(16:0/18:1)+3(18:1/16:0)
	Molecule	Time [min]	Counter	Denominator	Limit Quotient [%]	Time Fit below [min]	Time Fit above [min]	Quot 1	Quot 2	Time 1 [min]	Time 2 [min]	Abundance 1 [%]	Abundance 2 [%]	Cluster	Centroid [min]	Diff. Time [sec]
	PC-34_1_Form	14.58	FS-16_0 (1)	FS-18_1 (1)	0.3	14.34	14.683	2	0.5194	14.5577	14.5971	58.24	41.76	PC-34_1_Form (1)	14.5936
														FS-16_0 (1)	14.5884	0.654
														FS-18_1 (1)	14.5993
	Molecule	Time [min]	Counter	Denominator	Limit Quotient [%]	Time Fit below [min]	Time Fit above [min]	Quot 1	Quot 2	Time 1 [min]	Time 2 [min]	Abundance 1 [%]	Abundance 2 [%]	Cluster	Centroid [min]
	PC-34_1_Form	14.58	FS-16_0 (1)	FS-18_1 (1)	0.66	14.34	14.72	2	0.52	14.5539	14.5913	57.08	42.92	PC-34_1_Form (1)	14.5897
														FS-16_0 (1)	14.5848	0.642
														FS-18_1 (1)	14.5955
	Molecule	Time [min]	Counter	Denominator	Limit Quotient [%]	Time Fit below [min]	Time Fit above [min]	Quot 1	Quot 2	Time 1 [min]	Time 2 [min]	Abundance 1 [%]	Abundance 2 [%]	Cluster	Centroid [min]
	PC-34_1_Form	14.59	FS-16_0 (1)	FS-18_1 (1)	0.66	14.35	14.711	2	0.52	14.5581	14.5972	56.38	43.62	PC-34_1_Form (1)	14.5984
														FS-16_0 (1)	14.5938	0.648
														FS-18_1 (1)	14.6046
	Molecule	Time [min]	Counter	Denominator	Limit Quotient [%]	Time Fit below [min]	Time Fit above [min]	Quot 1	Quot 2	Time 1 [min]	Time 2 [min]	Abundance 1 [%]	Abundance 2 [%]	Cluster	Centroid [min]
	PC-34_1_Form	14.58	FS-16_0 (1)	FS-18_1 (1)	0.66	14.33	14.7	1.8231	0.52	14.5466	14.5897	59.77	40.23	PC-34_1_Form (1)	14.5905
														FS-16_0 (1)	14.5855	0.648
											Average	57.8675		FS-18_1 (1)	14.5963
											StDev	1.48224
	Mix 3
	PC 34:1
	1(16:0/18:1)+1(18:1/16:0)
	Molecule	Time [min]	Counter	Denominator	Limit Quotient [%]	Time Fit below [min]	Time Fit above [min]	Quot 1	Quot 2	Time 1 [min]	Time 2 [min]	Abundance 1 [%]	Abundance 2 [%]	Cluster	Centroid [min]	Diff. Time [sec]
	PC-34_1_Form	14.59	FS-16_0 (1)	FS-18_1 (1)	0.9	14.36	14.756	1.6821	0.5255	14.5627	14.6073	51.57	48.43	PC-34_1_Form (1)	14.6008
														FS-16_0 (1)	14.595	0.678
														FS-18_1 (1)	14.6063
	Molecule	Time [min]	Counter	Denominator	Limit Quotient [%]	Time Fit below [min]	Time Fit above [min]	Quot 1	Quot 2	Time 1 [min]	Time 2 [min]	Abundance 1 [%]	Abundance 2 [%]	Cluster	Centroid [min]
	PC-34_1_Form	14.58	FS-16_0 (1)	FS-18_1 (1)	1	14.36	14.759	1.7299	0.5123	14.5586	14.6003	51.59	48.41	PC-34_1_Form (1)	14.5988
														FS-16_0 (1)	14.5932	0.654
														FS-18_1 (1)	14.6041
	Molecule	Time [min]	Counter	Denominator	Limit Quotient [%]	Time Fit below [min]	Time Fit above [min]	Quot 1	Quot 2	Time 1 [min]	Time 2 [min]	Abundance 1 [%]	Abundance 2 [%]	Cluster	Centroid [min]
	PC-34_1_Form	14.6	FS-16_0 (1)	FS-18_1 (1)	1	14.36	14.801	1.6819	0.5686	14.5656	14.6118	50.45	49.55	PC-34_1_Form (1)	14.6085
														FS-16_0 (1)	14.6033	0.66
														FS-18_1 (1)	14.6143
	Molecule	Time [min]	Counter	Denominator	Limit Quotient [%]	Time Fit below [min]	Time Fit above [min]	Quot 1	Quot 2	Time 1 [min]	Time 2 [min]	Abundance 1 [%]	Abundance 2 [%]	Cluster	Centroid [min]
	PC-34_1_Form	14.57	FS-16_0 (1)	FS-18_1 (1)	1	14.33	14.738	1.6401	0.53	14.5414	14.5863	50.59	49.41	PC-34_1_Form (1)	14.5845
														FS-16_0 (1)	14.5788	0.66
											Average	51.05		FS-18_1 (1)	14.5898
											StDev	0.614709
	Mix 4
	PC 34:1
	3(16:0/18:1)+2(18:1/16:0)
	Molecule	Time [min]	Counter	Denominator	Limit Quotient [%]	Time Fit below [min]	Time Fit above [min]	Quot 1	Quot 2	Time 1 [min]	Time 2 [min]	Abundance 1 [%]	Abundance 2 [%]	Cluster	Centroid [min]	Diff. Time [sec]
	PC-34_1_Form	14.59	FS-16_0 (1)	FS-18_1 (1)	1	14.36	14.76	1.508	0.4897	14.569	14.6152	44.3	55.7	PC-34_1_Form (1)	14.6033
														FS-16_0 (1)	14.5974	0.66
														FS-18_1 (1)	14.6084
	Molecule	Time [min]	Counter	Denominator	Limit Quotient [%]	Time Fit below [min]	Time Fit above [min]	Quot 1	Quot 2	Time 1 [min]	Time 2 [min]	Abundance 1 [%]	Abundance 2 [%]	Cluster	Centroid [min]
	PC-34_1_Form	14.59	FS-16_0 (1)	FS-18_1 (1)	1	14.36	14.76	1.5136	0.4989	14.571	14.6168	45.1	54.9	PC-34_1_Form (1)	14.6059
														FS-16_0 (1)	14.6002	0.636
														FS-18_1 (1)	14.6108
	Molecule	Time [min]	Counter	Denominator	Limit Quotient [%]	Time Fit below [min]	Time Fit above [min]	Quot 1	Quot 2	Time 1 [min]	Time 2 [min]	Abundance 1 [%]	Abundance 2 [%]	Cluster	Centroid [min]
	PC-34_1_Form	14.6	FS-16_0 (1)	FS-18_1 (1)	1	14.36	14.77	1.4583	0.5222	14.5723	14.6206	44.68	55.32	PC-34_1_Form (1)	14.6094
														FS-16_0 (1)	14.6037	0.63
														FS-18_1 (1)	14.6142
	Molecule	Time [min]	Counter	Denominator	Limit Quotient [%]	Time Fit below [min]	Time Fit above [min]	Quot 1	Quot 2	Time 1 [min]	Time 2 [min]	Abundance 1 [%]	Abundance 2 [%]	Cluster	Centroid [min]
	PC-34_1_Form	14.59	FS-16_0 (1)	FS-18_1 (1)	1	14.36	14.8207	1.4905	0.5238	14.5612	14.6087	45.02	54.98	PC-34_1_Form (1)	14.6072
														FS-16_0 (1)	14.6016	0.648
											Average	44.775		FS-18_1 (1)	14.6124
											StDev	0.365285
	Mix 5
	PC 34:1
	4(16:0/18:1)+1(18:1/16:0)
	Molecule	Time [min]	Counter	Denominator	Limit Quotient [%]	Time Fit below [min]	Time Fit above [min]	Quot 1	Quot 2	Time 1 [min]	Time 2 [min]	Abundance 1 [%]	Abundance 2 [%]	Cluster	Centroid [min]	Diff. Time [sec]
	PC-34_1_Form	14.58	FS-16_0 (1)	FS-18_1 (1)	4	14.35	14.91	1.122	0.4546	14.5436	14.5937	34.96	65.04	PC-34_1_Form (1)	14.5963
														FS-16_0 (1)	14.5902	0.57
														FS-18_1 (1)	14.5997
	Molecule	Time [min]	Counter	Denominator	Limit Quotient [%]	Time Fit below [min]	Time Fit above [min]	Quot 1	Quot 2	Time 1 [min]	Time 2 [min]	Abundance 1 [%]	Abundance 2 [%]	Cluster	Centroid [min]
	PC-34_1_Form	14.59	FS-16_0 (1)	FS-18_1 (1)	1	14.34	14.8505	1.1286	0.4243	14.5525	14.6011	34.2	65.8	PC-34_1_Form (1)	14.6048
														FS-16_0 (1)	14.5987	0.576
														FS-18_1 (1)	14.6083
	Molecule	Time [min]	Counter	Denominator	Limit Quotient [%]	Time Fit below [min]	Time Fit above [min]	Quot 1	Quot 2	Time 1 [min]	Time 2 [min]	Abundance 1 [%]	Abundance 2 [%]	Cluster	Centroid [min]
	PC-34_1_Form	14.61	FS-16_0 (1)	FS-18_1 (1)	1	14.38	14.9827	1.0915	0.4722	14.5569	14.6104	33.98	66.02	PC-34_1_Form (1)	14.6201
														FS-16_0 (1)	14.6148	0.582
														FS-18_1 (1)	14.6245
	Molecule	Time [min]	Counter	Denominator	Limit Quotient [%]	Time Fit below [min]	Time Fit above [min]	Quot 1	Quot 2	Time 1 [min]	Time 2 [min]	Abundance 1 [%]	Abundance 2 [%]	Cluster	Centroid [min]
	PC-34_1_Form	14.61	FS-16_0 (1)	FS-18_1 (1)	0.94	14.37	14.958	1.0866	0.4818	14.5586	14.6149	33.56	66.44	PC-34_1_Form (1)	14.6181
														FS-16_0 (1)	14.6127	0.558
											Average	34.175		FS-18_1 (1)	14.622
											StDev	0.586828
