# Supplementary material for: A method for the quantitative determination of glycerophospholipid regioisomers by UPLC-ESI-MS/MS
Source: Anal Bioanal Chem. 2018 Dec 22;411(4):915–24. doi: 10.1007/s00216-018-1517-5 (PMC6338697; doi:10.1007/s00216-018-1517-5)
Supplement: Supplementary file 5 — (XLSX 16.6 kb) [file 216_2018_1517_MOESM5_ESM.xlsx]

## Sheet: Summary
									Contribution PC 16:0/18:1 to TIC
			Concentration	Isomer Purity (%)
			PC 16:0/18:1 (µM)	MassMap®					Conc. (µM)	Intensity TIC (a.u.)	Intensity PC 16:0/18:1 (a.u.)	Rel. Int. PC 16:0/18:1
			0.02	84.4 ± 1.1						14.00 - 14.40 min	14.00 - 14.40 min	(%)
			0.2	84.1 ± 2.3					0.02	1710000	62800	3.67251
			2	84.0 ± 1.0					0.2	2410000	704000	29.2116
			20	83.6 ± 1.8					2	20500000	11100000	54.1463
									20	107000000	55900000	52.243
			0.02	83.86
				83.6
				85.59
			0.2	85.44
				85.42
				81.51
			2.0	83.25
				83.61
				85.13
			20.0	85.33
				83.92
				81.68
			average	84.0283
			STDEV.S	1.41862
			Error	1.68827

## Sheet: PC_16_0_18_1_0_02uM
	Molecule	Time [min]	Counter	Denomerator	Time Fit/Quot 1 below [min]	Time Fit/Quot 1 above [min]	Quot 1	Quot 2	Time 1 [min]	Time 2 [min]	rel. Int. 1 [%]	rel. Int. 2 [%]	Cluster	Centroid [min]
	PC-34_1_Form	14.19	FS-18_1 (1)	FS-16_0 (1)	14.0666	14.3339	0.9844	2.6661	14.1422	14.195	16.14	83.86	PC-34_1_Form (1)	14.1911
													FS-18_1 (1)	14.1931
													FS-16_0 (1)	14.1857
	Molecule	Time [min]	Counter	Denomerator	Time Fit/Quot 1 below [min]	Time Fit/Quot 1 above [min]	Quot 1	Quot 2	Time 1 [min]	Time 2 [min]	rel. Int. 1 [%]	rel. Int. 2 [%]	Cluster	Centroid [min]
	PC-34_1_Form	14.19	FS-18_1 (1)	FS-16_0 (1)	14.0621	14.4384	0.8134	2.564	14.149	14.1985	16.4	83.6	PC-34_1_Form (1)	14.197
													FS-18_1 (1)	14.1998
													FS-16_0 (1)	14.1924
	Molecule	Time [min]	Counter	Denomerator	Time Fit/Quot 1 below [min]	Time Fit/Quot 1 above [min]	Quot 1	Quot 2	Time 1 [min]	Time 2 [min]	rel. Int. 1 [%]	rel. Int. 2 [%]	Cluster	Centroid [min]
	PC-34_1_Form	14.19	FS-18_1 (1)	FS-16_0 (1)	14.0804	14.3232	0.984	2.6661	14.1484	14.1896	14.41	85.59	PC-34_1_Form (1)	14.195
													FS-18_1 (1)	14.1969
													FS-16_0 (1)	14.1901
										average	15.65	84.35
										std		1.08171

## Sheet: PC_16_0_18_1_0_2uM
	Molecule	Time [min]	Counter	Denomerator	Time Fit/Quot 1 below [min]	Time Fit/Quot 1 above [min]	Quot 1	Quot 2	Time 1 [min]	Time 2 [min]	rel. Int. 1 [%]	rel. Int. 2 [%]	Cluster	Centroid [min]
	PC-34_1_Form	14.19	FS-18_1 (1)	FS-16_0 (1)	14.06	14.3015	0.0653	4.4446	14.1756	14.1889	14.56	85.44	PC-34_1_Form (1)	14.1921
													FS-18_1 (1)	14.1945
													FS-16_0 (1)	14.1888
	Molecule	Time [min]	Counter	Denomerator	Time Fit/Quot 1 below [min]	Time Fit/Quot 1 above [min]	Quot 1	Quot 2	Time 1 [min]	Time 2 [min]	rel. Int. 1 [%]	rel. Int. 2 [%]	Cluster	Centroid [min]
	PC-34_1_Form	14.18	FS-18_1 (1)	FS-16_0 (1)	14.0517	14.2931	0.7229	3.083	14.1533	14.1796	14.58	85.42	PC-34_1_Form (1)	14.1842
													FS-18_1 (1)	14.1862
													FS-16_0 (1)	14.1806
	Molecule	Time [min]	Counter	Denomerator	Time Fit/Quot 1 below [min]	Time Fit/Quot 1 above [min]	Quot 1	Quot 2	Time 1 [min]	Time 2 [min]	rel. Int. 1 [%]	rel. Int. 2 [%]	Cluster	Centroid [min]
	PC-34_1_Form	14.18	FS-18_1 (1)	FS-16_0 (1)	14.0538	14.2921	1.0186	2.65	14.1556	14.1974	18.49	81.51	PC-34_1_Form (1)	14.192
													FS-18_1 (1)	14.1952
													FS-16_0 (1)	14.1893
										average	15.8767	84.1233
										std		2.26324

## Sheet: PC_16_0_18_1_2uM
	Molecule	Time [min]	Counter	Denomerator	Time Fit/Quot 1 below [min]	Time Fit/Quot 1 above [min]	Quot 1	Quot 2	Time 1 [min]	Time 2 [min]	rel. Int. 1 [%]	rel. Int. 2 [%]	Cluster	Centroid [min]
	PC-34_1_Form	14.18	FS-18_1 (1)	FS-16_0 (1)	14.0458	14.3107	0.35	3.0913	14.1629	14.1957	16.75	83.25	PC-34_1_Form (1)	14.1903
													FS-18_1 (1)	14.1938
													FS-16_0 (1)	14.1861
	Molecule	Time [min]	Counter	Denomerator	Time Fit/Quot 1 below [min]	Time Fit/Quot 1 above [min]	Quot 1	Quot 2	Time 1 [min]	Time 2 [min]	rel. Int. 1 [%]	rel. Int. 2 [%]	Cluster	Centroid [min]
	PC-34_1_Form	14.18	FS-18_1 (1)	FS-16_0 (1)	14.02	14.3162	0.35	3.0402	14.1625	14.1966	16.39	83.61	PC-34_1_Form (1)	14.1891
													FS-18_1 (1)	14.1925
													FS-16_0 (1)	14.1847
	Molecule	Time [min]	Counter	Denomerator	Time Fit/Quot 1 below [min]	Time Fit/Quot 1 above [min]	Quot 1	Quot 2	Time 1 [min]	Time 2 [min]	rel. Int. 1 [%]	rel. Int. 2 [%]	Cluster	Centroid [min]
	PC-34_1_Form	14.18	FS-18_1 (1)	FS-16_0 (1)	14.02	14.2873	0.37	3.1144	14.159	14.1915	14.87	85.13	PC-34_1_Form (1)	14.1873
													FS-18_1 (1)	14.1902
													FS-16_0 (1)	14.1824
										average	16.0033	83.9967
										std		0.997864

## Sheet: PC_16_0_18_1_20uM
	Molecule	Time [min]	Counter	Denomerator	Time Fit/Quot 1 below [min]	Time Fit/Quot 1 above [min]	Quot 1	Quot 2	Time 1 [min]	Time 2 [min]	rel. Int. 1 [%]	rel. Int. 2 [%]	Cluster	Centroid [min]
	PC-34_1_Form	14.18	FS-18_1 (1)	FS-16_0 (1)	14.0217	14.308	0.8	3.0516	14.1319	14.1801	14.67	85.33	PC-34_1_Form (1)	14.1809
													FS-18_1 (1)	14.1811
													FS-16_0 (1)	14.1701
	Molecule	Time [min]	Counter	Denomerator	Time Fit/Quot 1 below [min]	Time Fit/Quot 1 above [min]	Quot 1	Quot 2	Time 1 [min]	Time 2 [min]	rel. Int. 1 [%]	rel. Int. 2 [%]	Cluster	Centroid [min]
	PC-34_1_Form	14.18	FS-18_1 (1)	FS-16_0 (1)	13.98	14.31	0.8841	2.9473	14.1404	14.1947	16.08	83.92	PC-34_1_Form (1)	14.1888
													FS-18_1 (1)	14.1886
													FS-16_0 (1)	14.1776
	Molecule	Time [min]	Counter	Denomerator	Time Fit/Quot 1 below [min]	Time Fit/Quot 1 above [min]	Quot 1	Quot 2	Time 1 [min]	Time 2 [min]	rel. Int. 1 [%]	rel. Int. 2 [%]	Cluster	Centroid [min]
	PC-34_1_Form	14.19	FS-18_1 (1)	FS-16_0 (1)	14	14.336	0.9789	3.0692	14.1491	14.1987	18.32	81.68	PC-34_1_Form (1)	14.1985
													FS-18_1 (1)	14.1978
													FS-16_0 (1)	14.1871
										average	16.3567	83.6433
										std		1.84066
