# Supplementary material for: A method for the quantitative determination of glycerophospholipid regioisomers by UPLC-ESI-MS/MS
Source: Anal Bioanal Chem. 2018 Dec 22;411(4):915–24. doi: 10.1007/s00216-018-1517-5 (PMC6338697; doi:10.1007/s00216-018-1517-5)
Supplement: Supplementary file 6 — (XLSX 537 kb) [file 216_2018_1517_MOESM6_ESM.xlsx]

## Sheet: Fig S5 PC-16_0_18_1_liver
	Repl1								Repl2								Repl3								Repl4
	FS-16:0		FS-18:1						FS-16:0		FS-18:1						FS-16:0		FS-18:1						FS-16:0		FS-18:1
	CHROMATOGRAM		CHROMATOGRAM						CHROMATOGRAM		CHROMATOGRAM						CHROMATOGRAM		CHROMATOGRAM						CHROMATOGRAM		CHROMATOGRAM
	PC_34_1_Repl1.raw		PC_34_1_Repl1.raw						PC_34_1_Repl2.raw		PC_34_1_Repl2.raw						PC_34_1_Repl3.raw		PC_34_1_Repl3.raw						PC_34_1_Repl4.raw		PC_34_1_Repl4.raw
	Data points: 2556		Data points: 2556						Data points: 2616		Data points: 2616						Data points: 2607		Data points: 2607						Data points: 2607		Data points: 2607
	Time	Intensity	Time	Intensity	rel. Anteil 16:0	rel. Anteil 18:1	area 16:0		Time	Intensity	Time	Intensity	rel. Anteil 16:0	rel. Anteil 18:1	area 16:0		Time	Intensity	Time	Intensity	rel. Anteil 16:0	rel. Anteil 18:1	area 16:0		Time	Intensity	Time	Intensity	rel. Anteil 16:0	rel. Anteil 18:1	area 16:0		MW	STDV
	8.00429	0	8.00429	0	0	0	149850241		8.00275	0	8.00275	0	0	0	152045131		8.00525	0	8.00525	0	0	0	150447394		8.00432	0	8.00432	0	0	0	140798357		2.99214	0.0193609
	8.01378	0	8.01378	230	0	0.0017789	area 18:1		8.01222	0	8.01222	0	0	0	area 18:1		8.01472	0	8.01472	0	0	0	area 18:1		8.01371	0	8.01371	0	0	0	area 18:1
	8.01978	0	8.01978	230	0	0.0017789	452018581		8.0181	0	8.0181	0	0	0	453128850		8.02072	0	8.02072	0	0	0	447342450		8.01948	0	8.01948	0	0	0	422179434
	8.02578	0	8.02578	230	0	0.0017789			8.0241	0	8.0241	0	0	0			8.02672	0	8.02672	0	0	0			8.02548	0	8.02548	0	0	0
	8.03178	0	8.03178	230	0	0.0017789	Ratio 18:1/16:0		8.0301	0	8.0301	0	0	0	Ratio 18:1/16:0		8.03272	0	8.03272	245	0	0.00198915	Ratio 18:1/16:0		8.03111	0	8.03111	0	0	0	Ratio 18:1/16:0
	8.03778	0	8.03778	230	0	0.0017789	3.01647		8.0361	0	8.0361	0	0	0	2.98023		8.03869	0	8.03869	245	0	0.00198915	2.97341		8.03711	0	8.03711	0	0	0	2.99847
	8.04378	0	8.04378	230	0	0.0017789			8.04182	0	8.04182	0	0	0			8.0447	0	8.0447	245	0	0.00198915			8.04283	0	8.04283	0	0	0
	8.04978	0	8.04978	230	0	0.0017789			8.04782	0	8.04782	0	0	0			8.05062	0	8.05062	245	0	0.00198915			8.04883	0	8.04883	0	0	0
	8.05578	0	8.05578	0	0	0			8.05382	0	8.05382	0	0	0			8.05662	0	8.05662	245	0	0.00198915			8.05483	0	8.05483	0	0	0
	8.06176	0	8.06176	0	0	0			8.05981	0	8.05981	0	0	0			8.06262	0	8.06262	245	0	0.00198915			8.06059	0	8.06059	0	0	0
	8.06776	0	8.06776	0	0	0			8.06561	0	8.06561	0	0	0			8.06862	0	8.06862	245	0	0.00198915			8.0665	0	8.0665	0	0	0
	8.07376	0	8.07376	0	0	0			8.07161	0	8.07161	0	0	0			8.07461	0	8.07461	0	0	0			8.0725	0	8.0725	0	0	0
	8.07976	0	8.07976	0	0	0			8.07729	0	8.07729	0	0	0			8.08061	0	8.08061	0	0	0			8.0785	0	8.0785	0	0	0
	8.08576	0	8.08576	0	0	0			8.08323	0	8.08323	0	0	0			8.08661	0	8.08661	0	0	0			8.0845	0	8.0845	0	0	0
	8.09522	0	8.09522	0	0	0			8.08923	0	8.08923	0	0	0			8.09595	0	8.09595	0	0	0			8.09046	0	8.09046	0	0	0
	8.10122	0	8.10122	0	0	0			8.0985	0	8.0985	0	0	0			8.10195	0	8.10195	0	0	0			8.09967	0	8.09967	0	0	0
	8.10707	0	8.10707	0	0	0			8.1045	0	8.1045	0	0	0			8.10795	0	8.10795	0	0	0			8.10567	212	8.10567	0	0.00553073	0
	8.11307	0	8.11307	0	0	0			8.11047	0	8.11047	0	0	0			8.1139	0	8.1139	0	0	0			8.11167	212	8.11167	0	0.00553073	0
	8.11907	0	8.11907	0	0	0			8.11647	0	8.11647	0	0	0			8.1199	0	8.1199	0	0	0			8.11767	212	8.11767	0	0.00553073	0
	8.12507	0	8.12507	0	0	0			8.12222	0	8.12222	0	0	0			8.12589	230	8.12589	0	0.00570383	0			8.12351	212	8.12351	0	0.00553073	0
	8.13107	0	8.13107	0	0	0			8.12806	0	8.12806	0	0	0			8.13189	230	8.13189	0	0.00570383	0			8.1292	212	8.1292	0	0.00553073	0
	8.13706	0	8.13706	0	0	0			8.13401	0	8.13401	0	0	0			8.13786	230	8.13786	0	0.00570383	0			8.1352	212	8.1352	0	0.00553073	0
	8.14306	0	8.14306	0	0	0			8.1399	0	8.1399	0	0	0			8.14386	230	8.14386	0	0.00570383	0			8.14116	212	8.14116	0	0.00553073	0
	8.14906	0	8.14906	0	0	0			8.1459	0	8.1459	0	0	0			8.14986	230	8.14986	0	0.00570383	0			8.14716	0	8.14716	0	0	0
	8.15506	0	8.15506	0	0	0			8.15187	0	8.15187	0	0	0			8.15586	230	8.15586	0	0.00570383	0			8.15284	0	8.15284	0	0	0
	8.16106	0	8.16106	0	0	0			8.15787	0	8.15787	0	0	0			8.16179	230	8.16179	0	0.00570383	0			8.15884	0	8.15884	0	0	0
	8.16706	0	8.16706	0	0	0			8.16387	0	8.16387	0	0	0			8.16778	0	8.16778	0	0	0			8.16484	0	8.16484	0	0	0
	8.17306	0	8.17306	0	0	0			8.16969	0	8.16969	0	0	0			8.17377	0	8.17377	0	0	0			8.1708	0	8.1708	0	0	0
	8.18252	0	8.18252	0	0	0			8.17905	0	8.17905	0	0	0			8.18324	0	8.18324	0	0	0			8.18021	0	8.18021	0	0	0
	8.18852	0	8.18852	0	0	0			8.18478	0	8.18478	0	0	0			8.18924	0	8.18924	0	0	0			8.18602	0	8.18602	0	0	0
	8.19452	0	8.19452	0	0	0			8.19077	0	8.19077	0	0	0			8.19524	0	8.19524	0	0	0			8.19202	0	8.19202	0	0	0
	8.20052	0	8.20052	0	0	0			8.19678	0	8.19678	256	0	0.00194406			8.20124	0	8.20124	0	0	0			8.19795	0	8.19795	0	0	0
	8.20652	0	8.20652	0	0	0			8.20268	0	8.20268	256	0	0.00194406			8.20724	0	8.20724	0	0	0			8.20395	0	8.20395	0	0	0
	8.21252	0	8.21252	0	0	0			8.20868	0	8.20868	256	0	0.00194406			8.21324	0	8.21324	0	0	0			8.20994	0	8.20994	0	0	0
	8.21852	0	8.21852	0	0	0			8.21448	0	8.21448	256	0	0.00194406			8.2191	0	8.2191	0	0	0			8.21594	0	8.21594	0	0	0
	8.22452	0	8.22452	0	0	0			8.22048	0	8.22048	256	0	0.00194406			8.2251	0	8.2251	0	0	0			8.22166	0	8.22166	0	0	0
	8.23052	0	8.23052	0	0	0			8.22649	0	8.22649	256	0	0.00194406			8.2311	0	8.2311	0	0	0			8.22766	0	8.22766	0	0	0
	8.23652	0	8.23652	0	0	0			8.2324	0	8.2324	256	0	0.00194406			8.2371	0	8.2371	0	0	0			8.23348	0	8.23348	0	0	0
	8.24252	0	8.24252	0	0	0			8.23826	0	8.23826	0	0	0			8.2431	0	8.2431	0	0	0			8.23948	0	8.23948	0	0	0
	8.24852	0	8.24852	0	0	0			8.24422	0	8.24422	0	0	0			8.2491	0	8.2491	0	0	0			8.24548	0	8.24548	0	0	0
	8.25452	0	8.25452	0	0	0			8.25005	0	8.25005	0	0	0			8.2551	0	8.2551	0	0	0			8.25132	0	8.25132	0	0	0
	8.26398	0	8.26398	0	0	0			8.25605	0	8.25605	0	0	0			8.26456	0	8.26456	0	0	0			8.25718	0	8.25718	0	0	0
	8.26999	0	8.26999	0	0	0			8.26535	0	8.26535	0	0	0			8.27056	0	8.27056	234	0	0.00189984			8.26621	0	8.26621	0	0	0
	8.27599	0	8.27599	0	0	0			8.27123	0	8.27123	0	0	0			8.27656	0	8.27656	234	0	0.00189984			8.27221	0	8.27221	0	0	0
	8.28194	0	8.28194	0	0	0			8.27723	0	8.27723	0	0	0			8.28256	0	8.28256	234	0	0.00189984			8.27821	0	8.27821	0	0	0
	8.28794	0	8.28794	0	0	0			8.28305	0	8.28305	0	0	0			8.28856	0	8.28856	234	0	0.00189984			8.28421	0	8.28421	0	0	0
	8.29394	0	8.29394	0	0	0			8.28905	0	8.28905	0	0	0			8.29456	0	8.29456	234	0	0.00189984			8.29021	0	8.29021	0	0	0
	8.29994	0	8.29994	0	0	0			8.29488	0	8.29488	0	0	0			8.30056	0	8.30056	234	0	0.00189984			8.29621	251	8.29621	0	0.00654818	0
	8.30594	0	8.30594	0	0	0			8.30082	0	8.30082	0	0	0			8.30656	0	8.30656	234	0	0.00189984			8.30219	251	8.30219	0	0.00654818	0
	8.31194	0	8.31194	0	0	0			8.30678	0	8.30678	0	0	0			8.31238	0	8.31238	0	0	0			8.30819	251	8.30819	0	0.00654818	0
	8.31794	0	8.31794	0	0	0			8.31278	0	8.31278	0	0	0			8.31838	0	8.31838	0	0	0			8.31419	251	8.31419	0	0.00654818	0
	8.32394	0	8.32394	0	0	0			8.31875	0	8.31875	0	0	0			8.32426	0	8.32426	0	0	0			8.32019	251	8.32019	0	0.00654818	0
	8.32994	0	8.32994	0	0	0			8.32475	0	8.32475	0	0	0			8.33026	0	8.33026	0	0	0			8.32619	251	8.32619	0	0.00654818	0
	8.33594	0	8.33594	0	0	0			8.33075	0	8.33075	0	0	0			8.33626	0	8.33626	0	0	0			8.33213	251	8.33213	0	0.00654818	0
	8.34541	0	8.34541	0	0	0			8.33675	0	8.33675	0	0	0			8.34573	0	8.34573	0	0	0			8.33813	0	8.33813	0	0	0
	8.35141	0	8.35141	0	0	0			8.34622	0	8.34622	0	0	0			8.35168	0	8.35168	0	0	0			8.3476	0	8.3476	0	0	0
	8.35741	0	8.35741	0	0	0			8.35222	0	8.35222	0	0	0			8.35768	0	8.35768	0	0	0			8.35317	0	8.35317	0	0	0
	8.36341	0	8.36341	0	0	0			8.35822	0	8.35822	0	0	0			8.36368	0	8.36368	0	0	0			8.35917	0	8.35917	0	0	0
	8.36941	0	8.36941	0	0	0			8.364	0	8.364	0	0	0			8.36968	0	8.36968	0	0	0			8.36499	0	8.36499	0	0	0
	8.37541	0	8.37541	0	0	0			8.37	0	8.37	0	0	0			8.37568	0	8.37568	0	0	0			8.37099	0	8.37099	0	0	0
	8.3814	0	8.3814	0	0	0			8.376	0	8.376	0	0	0			8.38168	0	8.38168	0	0	0			8.37692	0	8.37692	0	0	0
	8.3874	0	8.3874	0	0	0			8.38172	0	8.38172	0	0	0			8.38768	0	8.38768	0	0	0			8.38289	0	8.38289	0	0	0
	8.3934	0	8.3934	0	0	0			8.38766	0	8.38766	0	0	0			8.39368	0	8.39368	0	0	0			8.38888	0	8.38888	0	0	0
	8.3994	0	8.3994	0	0	0			8.39367	0	8.39367	0	0	0			8.39968	0	8.39968	0	0	0			8.39475	0	8.39475	0	0	0
	8.4054	0	8.4054	0	0	0			8.39968	0	8.39968	0	0	0			8.40563	0	8.40563	0	0	0			8.40075	0	8.40075	0	0	0
	8.4114	0	8.4114	0	0	0			8.40569	0	8.40569	0	0	0			8.41163	0	8.41163	0	0	0			8.40675	0	8.40675	0	0	0
	8.4174	0	8.4174	0	0	0			8.41169	0	8.41169	0	0	0			8.41762	0	8.41762	0	0	0			8.41258	0	8.41258	0	0	0
	8.4234	0	8.4234	0	0	0			8.41769	0	8.41769	0	0	0			8.42362	0	8.42362	0	0	0			8.41858	0	8.41858	0	0	0
	8.43287	0	8.43287	0	0	0			8.42349	0	8.42349	0	0	0			8.43309	0	8.43309	0	0	0			8.42805	0	8.42805	0	0	0
	8.43886	0	8.43886	0	0	0			8.43296	0	8.43296	0	0	0			8.43909	0	8.43909	0	0	0			8.43405	0	8.43405	0	0	0
	8.44486	0	8.44486	0	0	0			8.43882	0	8.43882	0	0	0			8.44509	0	8.44509	0	0	0			8.43997	0	8.43997	0	0	0
	8.45087	0	8.45087	0	0	0			8.44482	0	8.44482	0	0	0			8.45109	0	8.45109	0	0	0			8.44597	0	8.44597	0	0	0
	8.45687	0	8.45687	0	0	0			8.45077	0	8.45077	0	0	0			8.45709	0	8.45709	0	0	0			8.45195	0	8.45195	0	0	0
	8.46286	0	8.46286	0	0	0			8.45675	0	8.45675	0	0	0			8.46309	0	8.46309	0	0	0			8.45787	0	8.45787	0	0	0
	8.46886	0	8.46886	0	0	0			8.46275	0	8.46275	0	0	0			8.46909	0	8.46909	0	0	0			8.46361	0	8.46361	0	0	0
	8.47486	0	8.47486	0	0	0			8.46875	0	8.46875	0	0	0			8.47509	0	8.47509	0	0	0			8.46961	0	8.46961	0	0	0
	8.48086	0	8.48086	0	0	0			8.47466	0	8.47466	0	0	0			8.48099	0	8.48099	0	0	0			8.47561	0	8.47561	0	0	0
	8.48686	0	8.48686	0	0	0			8.48048	0	8.48048	0	0	0			8.48695	0	8.48695	0	0	0			8.48161	0	8.48161	0	0	0
	8.49286	0	8.49286	0	0	0			8.48648	0	8.48648	0	0	0			8.49295	0	8.49295	0	0	0			8.48753	0	8.48753	0	0	0
	8.49886	0	8.49886	0	0	0			8.49248	0	8.49248	0	0	0			8.49895	0	8.49895	0	0	0			8.49353	0	8.49353	0	0	0
	8.50486	0	8.50486	0	0	0			8.49848	0	8.49848	0	0	0			8.50495	0	8.50495	0	0	0			8.49953	0	8.49953	0	0	0
	8.51433	0	8.51433	0	0	0			8.50448	0	8.50448	0	0	0			8.51436	0	8.51436	0	0	0			8.50547	0	8.50547	0	0	0
	8.52032	0	8.52032	0	0	0			8.51376	0	8.51376	0	0	0			8.52036	0	8.52036	0	0	0			8.51494	0	8.51494	0	0	0
	8.52633	0	8.52633	0	0	0			8.51976	0	8.51976	0	0	0			8.52627	0	8.52627	0	0	0			8.52093	0	8.52093	0	0	0
	8.53233	0	8.53233	0	0	0			8.52561	0	8.52561	0	0	0			8.53227	0	8.53227	0	0	0			8.52693	0	8.52693	0	0	0
	8.53832	0	8.53832	0	0	0			8.53138	0	8.53138	0	0	0			8.5382	0	8.5382	0	0	0			8.53293	0	8.53293	0	0	0
	8.54432	0	8.54432	0	0	0			8.53738	0	8.53738	0	0	0			8.5442	0	8.5442	0	0	0			8.53893	0	8.53893	0	0	0
	8.55032	0	8.55032	0	0	0			8.54338	0	8.54338	0	0	0			8.5502	0	8.5502	0	0	0			8.54478	0	8.54478	0	0	0
	8.55632	0	8.55632	0	0	0			8.54938	0	8.54938	0	0	0			8.5562	0	8.5562	0	0	0			8.55061	0	8.55061	0	0	0
	8.56232	0	8.56232	0	0	0			8.55538	0	8.55538	0	0	0			8.5622	0	8.5622	0	0	0			8.55662	0	8.55662	0	0	0
	8.56832	0	8.56832	0	0	0			8.56136	0	8.56136	0	0	0			8.5682	0	8.5682	0	0	0			8.56261	0	8.56261	0	0	0
	8.57432	0	8.57432	0	0	0			8.56736	0	8.56736	0	0	0			8.5742	0	8.5742	0	0	0			8.56861	0	8.56861	0	0	0
	8.58032	0	8.58032	0	0	0			8.57336	0	8.57336	0	0	0			8.5802	0	8.5802	0	0	0			8.57461	0	8.57461	0	0	0
	8.58632	0	8.58632	0	0	0			8.57919	0	8.57919	0	0	0			8.5862	0	8.5862	0	0	0			8.58061	0	8.58061	0	0	0
	8.59579	0	8.59579	0	0	0			8.58519	0	8.58519	0	0	0			8.59567	0	8.59567	0	0	0			8.58661	0	8.58661	0	0	0
	8.60179	218	8.60179	0	0.00516738	0			8.59466	0	8.59466	0	0	0			8.60151	0	8.60151	0	0	0			8.59608	0	8.59608	0	0	0
	8.60779	218	8.60779	0	0.00516738	0			8.60049	0	8.60049	0	0	0			8.60751	0	8.60751	0	0	0			8.60198	0	8.60198	0	0	0
	8.61379	218	8.61379	0	0.00516738	0			8.60649	0	8.60649	0	0	0			8.61351	0	8.61351	0	0	0			8.60798	0	8.60798	0	0	0
	8.61979	218	8.61979	0	0.00516738	0			8.61249	0	8.61249	0	0	0			8.61951	0	8.61951	0	0	0			8.61398	0	8.61398	0	0	0
	8.62579	218	8.62579	0	0.00516738	0			8.61817	0	8.61817	0	0	0			8.62539	0	8.62539	0	0	0			8.61998	0	8.61998	0	0	0
	8.63179	218	8.63179	0	0.00516738	0			8.62417	0	8.62417	0	0	0			8.63138	0	8.63138	0	0	0			8.62598	0	8.62598	0	0	0
	8.63779	218	8.63779	0	0.00516738	0			8.63006	0	8.63006	0	0	0			8.63738	0	8.63738	0	0	0			8.63198	0	8.63198	0	0	0
	8.64379	0	8.64379	0	0	0			8.63606	227	8.63606	0	0.00527428	0			8.64338	0	8.64338	0	0	0			8.63798	0	8.63798	0	0	0
	8.64979	0	8.64979	0	0	0			8.64206	227	8.64206	0	0.00527428	0			8.64909	0	8.64909	0	0	0			8.6438	0	8.6438	0	0	0
	8.65579	0	8.65579	0	0	0			8.64806	227	8.64806	0	0.00527428	0			8.65509	0	8.65509	0	0	0			8.64979	0	8.64979	0	0	0
	8.66179	0	8.66179	0	0	0			8.65406	227	8.65406	0	0.00527428	0			8.66109	0	8.66109	0	0	0			8.65572	0	8.65572	0	0	0
	8.66779	0	8.66779	0	0	0			8.66006	227	8.66006	0	0.00527428	0			8.66709	0	8.66709	0	0	0			8.66171	0	8.66171	0	0	0
	8.67379	0	8.67379	0	0	0			8.66606	227	8.66606	0	0.00527428	0			8.67308	0	8.67308	0	0	0			8.66772	0	8.66772	0	0	0
	8.68326	0	8.68326	0	0	0			8.6719	227	8.6719	0	0.00527428	0			8.68255	0	8.68255	0	0	0			8.67361	0	8.67361	0	0	0
	8.68926	0	8.68926	0	0	0			8.68137	0	8.68137	0	0	0			8.6884	0	8.6884	0	0	0			8.68308	0	8.68308	0	0	0
	8.69526	0	8.69526	0	0	0			8.68737	0	8.68737	0	0	0			8.6944	0	8.6944	0	0	0			8.68908	0	8.68908	0	0	0
	8.70126	0	8.70126	0	0	0			8.69326	0	8.69326	0	0	0			8.7004	0	8.7004	0	0	0			8.69508	0	8.69508	0	0	0
	8.70726	0	8.70726	0	0	0			8.69926	0	8.69926	0	0	0			8.70634	0	8.70634	0	0	0			8.70108	0	8.70108	0	0	0
	8.71326	0	8.71326	0	0	0			8.70527	0	8.70527	0	0	0			8.71234	0	8.71234	0	0	0			8.707	0	8.707	0	0	0
	8.71926	0	8.71926	0	0	0			8.71123	0	8.71123	0	0	0			8.71821	0	8.71821	0	0	0			8.71302	0	8.71302	0	0	0
	8.72526	0	8.72526	0	0	0			8.71723	0	8.71723	0	0	0			8.72402	0	8.72402	0	0	0			8.71901	0	8.71901	0	0	0
	8.73126	0	8.73126	0	0	0			8.72323	0	8.72323	0	0	0			8.73003	0	8.73003	0	0	0			8.72502	0	8.72502	0	0	0
	8.73725	0	8.73725	0	0	0			8.72909	0	8.72909	0	0	0			8.73602	0	8.73602	0	0	0			8.73102	0	8.73102	0	0	0
	8.74325	0	8.74325	0	0	0			8.73509	0	8.73509	0	0	0			8.74202	232	8.74202	0	0.00575343	0			8.73703	0	8.73703	0	0	0
	8.74925	0	8.74925	0	0	0			8.74109	0	8.74109	0	0	0			8.74802	232	8.74802	0	0.00575343	0			8.74303	0	8.74303	0	0	0
	8.75525	0	8.75525	0	0	0			8.74709	0	8.74709	0	0	0			8.75384	232	8.75384	238	0.00575343	0.00193232			8.74904	0	8.74904	0	0	0
	8.76472	0	8.76472	0	0	0			8.75308	0	8.75308	0	0	0			8.76331	232	8.76331	238	0.00575343	0.00193232			8.75504	0	8.75504	0	0	0
	8.77072	0	8.77072	0	0	0			8.76255	0	8.76255	0	0	0			8.76931	232	8.76931	238	0.00575343	0.00193232			8.76452	0	8.76452	0	0	0
	8.77672	0	8.77672	0	0	0			8.76855	0	8.76855	0	0	0			8.77532	232	8.77532	238	0.00575343	0.00193232			8.77045	0	8.77045	0	0	0
	8.78272	0	8.78272	0	0	0			8.77455	0	8.77455	0	0	0			8.78132	232	8.78132	238	0.00575343	0.00193232			8.77645	0	8.77645	0	0	0
	8.78872	0	8.78872	0	0	0			8.78055	0	8.78055	0	0	0			8.78733	0	8.78733	238	0	0.00193232			8.78245	0	8.78245	0	0	0
	8.79472	0	8.79472	0	0	0			8.78655	0	8.78655	0	0	0			8.79333	0	8.79333	238	0	0.00193232			8.78834	0	8.78834	0	0	0
	8.80072	0	8.80072	0	0	0			8.79255	0	8.79255	0	0	0			8.79934	0	8.79934	0	0	0			8.79435	0	8.79435	0	0	0
	8.80672	0	8.80672	0	0	0			8.79841	0	8.79841	0	0	0			8.80534	0	8.80534	0	0	0			8.80035	0	8.80035	0	0	0
	8.81272	0	8.81272	0	0	0			8.80441	0	8.80441	0	0	0			8.81135	0	8.81135	0	0	0			8.80636	0	8.80636	0	0	0
	8.81871	0	8.81871	0	0	0			8.81029	0	8.81029	0	0	0			8.81735	0	8.81735	0	0	0			8.81236	0	8.81236	0	0	0
	8.82471	0	8.82471	0	0	0			8.8163	0	8.8163	0	0	0			8.82335	0	8.82335	0	0	0			8.81837	0	8.81837	0	0	0
	8.83071	0	8.83071	0	0	0			8.82229	0	8.82229	0	0	0			8.82935	0	8.82935	0	0	0			8.82437	0	8.82437	0	0	0
	8.83671	0	8.83671	0	0	0			8.82811	0	8.82811	0	0	0			8.83529	0	8.83529	0	0	0			8.83037	0	8.83037	0	0	0
	8.84618	0	8.84618	0	0	0			8.8341	0	8.8341	0	0	0			8.84475	0	8.84475	0	0	0			8.83637	0	8.83637	0	0	0
	8.85218	0	8.85218	0	0	0			8.8401	0	8.8401	0	0	0			8.85075	0	8.85075	0	0	0			8.84582	0	8.84582	0	0	0
	8.85818	0	8.85818	0	0	0			8.84964	0	8.84964	0	0	0			8.85675	0	8.85675	0	0	0			8.85166	0	8.85166	0	0	0
	8.86418	0	8.86418	0	0	0			8.85547	0	8.85547	0	0	0			8.86275	0	8.86275	0	0	0			8.85766	0	8.85766	0	0	0
	8.87017	0	8.87017	0	0	0			8.86146	0	8.86146	0	0	0			8.86869	0	8.86869	0	0	0			8.86367	0	8.86367	0	0	0
	8.87617	0	8.87617	0	0	0			8.86747	0	8.86747	0	0	0			8.87469	0	8.87469	0	0	0			8.86967	0	8.86967	0	0	0
	8.88217	0	8.88217	0	0	0			8.87337	0	8.87337	0	0	0			8.88069	0	8.88069	0	0	0			8.87568	0	8.87568	0	0	0
	8.88817	0	8.88817	0	0	0			8.87936	0	8.87936	0	0	0			8.88669	0	8.88669	0	0	0			8.88154	0	8.88154	0	0	0
	8.89417	0	8.89417	0	0	0			8.88536	0	8.88536	0	0	0			8.89269	0	8.89269	0	0	0			8.88754	0	8.88754	0	0	0
	8.90017	0	8.90017	251	0	0.00194132			8.89136	0	8.89136	0	0	0			8.89869	0	8.89869	0	0	0			8.89354	0	8.89354	0	0	0
	8.90617	0	8.90617	251	0	0.00194132			8.89736	0	8.89736	0	0	0			8.90465	0	8.90465	0	0	0			8.89947	0	8.89947	0	0	0
	8.91217	0	8.91217	251	0	0.00194132			8.90336	0	8.90336	0	0	0			8.91065	0	8.91065	0	0	0			8.90544	0	8.90544	0	0	0
	8.91817	0	8.91817	251	0	0.00194132			8.90914	0	8.90914	0	0	0			8.91666	0	8.91666	0	0	0			8.91144	0	8.91144	0	0	0
	8.92417	0	8.92417	251	0	0.00194132			8.91514	0	8.91514	0	0	0			8.92266	0	8.92266	0	0	0			8.91725	0	8.91725	0	0	0
	8.93295	0	8.93295	251	0	0.00194132			8.92114	0	8.92114	0	0	0			8.93214	0	8.93214	0	0	0			8.92325	0	8.92325	0	0	0
	8.93895	0	8.93895	251	0	0.00194132			8.9306	0	8.9306	0	0	0			8.93814	0	8.93814	0	0	0			8.93272	0	8.93272	0	0	0
	8.94495	0	8.94495	0	0	0			8.93639	0	8.93639	0	0	0			8.94414	0	8.94414	0	0	0			8.93863	0	8.93863	0	0	0
	8.95095	0	8.95095	0	0	0			8.94239	0	8.94239	0	0	0			8.95014	0	8.95014	0	0	0			8.94463	0	8.94463	0	0	0
	8.95695	0	8.95695	0	0	0			8.94839	0	8.94839	0	0	0			8.95614	0	8.95614	0	0	0			8.95063	0	8.95063	0	0	0
	8.96295	0	8.96295	0	0	0			8.95439	0	8.95439	0	0	0			8.962	0	8.962	0	0	0			8.95663	0	8.95663	0	0	0
	8.96895	0	8.96895	0	0	0			8.96039	0	8.96039	0	0	0			8.968	0	8.968	0	0	0			8.96262	0	8.96262	0	0	0
	8.97495	0	8.97495	0	0	0			8.96635	0	8.96635	0	0	0			8.97401	0	8.97401	0	0	0			8.96862	0	8.96862	0	0	0
	8.98095	0	8.98095	0	0	0			8.97236	0	8.97236	0	0	0			8.98001	0	8.98001	0	0	0			8.97462	0	8.97462	0	0	0
	8.98695	0	8.98695	0	0	0			8.97835	0	8.97835	0	0	0			8.98601	0	8.98601	0	0	0			8.98057	0	8.98057	0	0	0
	8.99295	0	8.99295	0	0	0			8.98432	0	8.98432	0	0	0			8.99201	0	8.99201	0	0	0			8.98657	0	8.98657	0	0	0
	8.99895	0	8.99895	0	0	0			8.99018	0	8.99018	0	0	0			8.99799	0	8.99799	0	0	0			8.99257	0	8.99257	0	0	0
	9.00495	0	9.00495	0	0	0			8.99618	0	8.99618	0	0	0			9.00399	0	9.00399	0	0	0			8.99857	0	8.99857	0	0	0
	9.01442	0	9.01442	0	0	0			9.0021	0	9.0021	0	0	0			9.01237	0	9.01237	0	0	0			9.00455	0	9.00455	0	0	0
	9.02041	0	9.02041	0	0	0			9.01157	0	9.01157	0	0	0			9.01837	0	9.01837	0	0	0			9.01402	0	9.01402	0	0	0
	9.02641	0	9.02641	0	0	0			9.01751	0	9.01751	0	0	0			9.02428	0	9.02428	0	0	0			9.02001	0	9.02001	0	0	0
	9.03241	0	9.03241	0	0	0			9.02351	0	9.02351	0	0	0			9.03028	0	9.03028	0	0	0			9.02592	0	9.02592	0	0	0
	9.03841	0	9.03841	0	0	0			9.02951	0	9.02951	0	0	0			9.03628	0	9.03628	0	0	0			9.03191	0	9.03191	0	0	0
	9.04441	0	9.04441	0	0	0			9.03551	0	9.03551	0	0	0			9.04228	0	9.04228	0	0	0			9.03792	0	9.03792	0	0	0
	9.05041	0	9.05041	0	0	0			9.04151	0	9.04151	0	0	0			9.04819	0	9.04819	0	0	0			9.04392	0	9.04392	0	0	0
	9.05641	0	9.05641	0	0	0			9.04751	0	9.04751	0	0	0			9.05418	0	9.05418	0	0	0			9.04992	0	9.04992	0	0	0
	9.06241	0	9.06241	0	0	0			9.05345	0	9.05345	0	0	0			9.06019	0	9.06019	0	0	0			9.05592	0	9.05592	0	0	0
	9.06841	0	9.06841	0	0	0			9.05945	0	9.05945	0	0	0			9.06619	0	9.06619	0	0	0			9.06191	0	9.06191	0	0	0
	9.07441	0	9.07441	0	0	0			9.06545	0	9.06545	0	0	0			9.07218	0	9.07218	0	0	0			9.06791	0	9.06791	0	0	0
	9.08041	0	9.08041	0	0	0			9.07145	0	9.07145	0	0	0			9.07818	0	9.07818	0	0	0			9.07391	0	9.07391	0	0	0
	9.08641	0	9.08641	0	0	0			9.07745	0	9.07745	0	0	0			9.08418	0	9.08418	0	0	0			9.07985	0	9.07985	0	0	0
	9.09587	0	9.09587	0	0	0			9.08345	0	9.08345	0	0	0			9.09018	0	9.09018	0	0	0			9.08585	0	9.08585	0	0	0
	9.10187	0	9.10187	0	0	0			9.08945	0	9.08945	0	0	0			9.09965	0	9.09965	0	0	0			9.09531	0	9.09531	0	0	0
	9.10787	0	9.10787	0	0	0			9.09891	0	9.09891	0	0	0			9.10539	0	9.10539	0	0	0			9.10131	0	9.10131	0	0	0
	9.11387	0	9.11387	0	0	0			9.10491	0	9.10491	180	0	0.00136692			9.11139	0	9.11139	0	0	0			9.10731	0	9.10731	0	0	0
	9.11987	0	9.11987	0	0	0			9.11074	0	9.11074	180	0	0.00136692			9.11739	0	9.11739	0	0	0			9.11331	0	9.11331	0	0	0
	9.12587	0	9.12587	0	0	0			9.11673	0	9.11673	180	0	0.00136692			9.12339	0	9.12339	0	0	0			9.11931	266	9.11931	0	0.00693951	0
	9.13187	0	9.13187	0	0	0			9.12244	0	9.12244	180	0	0.00136692			9.12922	0	9.12922	0	0	0			9.12532	266	9.12532	0	0.00693951	0
	9.13787	0	9.13787	0	0	0			9.12843	0	9.12843	180	0	0.00136692			9.13522	0	9.13522	0	0	0			9.13131	266	9.13131	0	0.00693951	0
	9.14387	0	9.14387	0	0	0			9.13443	0	9.13443	180	0	0.00136692			9.14122	0	9.14122	0	0	0			9.13732	266	9.13732	0	0.00693951	0
	9.14987	0	9.14987	0	0	0			9.14038	0	9.14038	180	0	0.00136692			9.14722	0	9.14722	0	0	0			9.14331	266	9.14331	0	0.00693951	0
	9.15587	0	9.15587	0	0	0			9.14638	0	9.14638	0	0	0			9.15322	0	9.15322	0	0	0			9.14932	266	9.14932	0	0.00693951	0
	9.16187	0	9.16187	0	0	0			9.15238	0	9.15238	0	0	0			9.15922	0	9.15922	0	0	0			9.15532	266	9.15532	0	0.00693951	0
	9.16787	0	9.16787	0	0	0			9.15838	0	9.15838	0	0	0			9.16522	0	9.16522	0	0	0			9.16132	0	9.16132	0	0	0
	9.17387	0	9.17387	0	0	0			9.16437	0	9.16437	0	0	0			9.17122	0	9.17122	0	0	0			9.16732	0	9.16732	0	0	0
	9.18334	0	9.18334	0	0	0			9.17037	0	9.17037	0	0	0			9.18069	0	9.18069	0	0	0			9.17332	0	9.17332	0	0	0
	9.18934	0	9.18934	0	0	0			9.17984	0	9.17984	0	0	0			9.18667	0	9.18667	0	0	0			9.18279	0	9.18279	0	0	0
	9.19534	0	9.19534	0	0	0			9.18584	0	9.18584	0	0	0			9.19267	0	9.19267	0	0	0			9.18854	228	9.18854	0	0.00594815	0
	9.20134	0	9.20134	0	0	0			9.1918	0	9.1918	0	0	0			9.19867	0	9.19867	0	0	0			9.19454	228	9.19454	0	0.00594815	0
	9.20733	0	9.20733	0	0	0			9.1978	0	9.1978	0	0	0			9.20468	0	9.20468	0	0	0			9.20054	228	9.20054	0	0.00594815	0
	9.21333	0	9.21333	0	0	0			9.2038	0	9.2038	0	0	0			9.21068	0	9.21068	0	0	0			9.20648	228	9.20648	0	0.00594815	0
	9.21933	0	9.21933	0	0	0			9.2098	0	9.2098	0	0	0			9.21667	0	9.21667	0	0	0			9.21248	228	9.21248	0	0.00594815	0
	9.22533	0	9.22533	0	0	0			9.2158	0	9.2158	0	0	0			9.22267	0	9.22267	0	0	0			9.21848	228	9.21848	0	0.00594815	0
	9.23133	0	9.23133	0	0	0			9.2218	0	9.2218	0	0	0			9.22848	0	9.22848	0	0	0			9.22448	228	9.22448	0	0.00594815	0
	9.23733	0	9.23733	0	0	0			9.2278	0	9.2278	0	0	0			9.23448	0	9.23448	0	0	0			9.23048	0	9.23048	0	0	0
	9.24333	0	9.24333	0	0	0			9.2338	0	9.2338	0	0	0			9.24048	0	9.24048	0	0	0			9.23649	0	9.23649	0	0	0
	9.24933	0	9.24933	0	0	0			9.2398	0	9.2398	0	0	0			9.24607	242	9.24607	0	0.00600142	0			9.24249	0	9.24249	0	0	0
	9.25533	0	9.25533	0	0	0			9.2458	0	9.2458	0	0	0			9.25207	242	9.25207	0	0.00600142	0			9.24833	0	9.24833	0	0	0
	9.2648	0	9.2648	0	0	0			9.25167	0	9.25167	0	0	0			9.26152	242	9.26152	0	0.00600142	0			9.25434	0	9.25434	0	0	0
	9.2708	0	9.2708	0	0	0			9.25768	0	9.25768	0	0	0			9.26724	242	9.26724	0	0.00600142	0			9.26372	0	9.26372	0	0	0
	9.2768	0	9.2768	0	0	0			9.26714	0	9.26714	0	0	0			9.27324	242	9.27324	0	0.00600142	0			9.26972	0	9.26972	0	0	0
	9.2828	0	9.2828	0	0	0			9.27314	0	9.27314	0	0	0			9.27924	242	9.27924	0	0.00600142	0			9.27571	0	9.27571	0	0	0
	9.2888	0	9.2888	0	0	0			9.27914	0	9.27914	0	0	0			9.28524	242	9.28524	0	0.00600142	0			9.28172	0	9.28172	0	0	0
	9.2948	0	9.2948	0	0	0			9.28514	0	9.28514	0	0	0			9.29124	0	9.29124	0	0	0			9.2877	0	9.2877	0	0	0
	9.30079	0	9.30079	0	0	0			9.29114	0	9.29114	0	0	0			9.29697	0	9.29697	0	0	0			9.2937	0	9.2937	0	0	0
	9.30679	0	9.30679	0	0	0			9.29683	0	9.29683	0	0	0			9.30297	0	9.30297	0	0	0			9.2997	0	9.2997	0	0	0
	9.31279	0	9.31279	0	0	0			9.30283	0	9.30283	0	0	0			9.30897	0	9.30897	0	0	0			9.3057	0	9.3057	0	0	0
	9.31879	0	9.31879	0	0	0			9.30883	0	9.30883	0	0	0			9.31474	0	9.31474	0	0	0			9.3117	0	9.3117	0	0	0
	9.32479	0	9.32479	0	0	0			9.31483	0	9.31483	0	0	0			9.32074	0	9.32074	0	0	0			9.3177	0	9.3177	0	0	0
	9.33079	0	9.33079	0	0	0			9.32083	0	9.32083	0	0	0			9.32674	0	9.32674	0	0	0			9.3237	0	9.3237	0	0	0
	9.33679	0	9.33679	0	0	0			9.32683	0	9.32683	0	0	0			9.33274	0	9.33274	0	0	0			9.3297	0	9.3297	0	0	0
	9.34626	0	9.34626	0	0	0			9.33283	0	9.33283	0	0	0			9.33874	0	9.33874	0	0	0			9.33552	0	9.33552	0	0	0
	9.35226	0	9.35226	0	0	0			9.33883	0	9.33883	0	0	0			9.34821	0	9.34821	0	0	0			9.34499	0	9.34499	0	0	0
	9.35826	0	9.35826	0	0	0			9.3483	0	9.3483	0	0	0			9.35411	0	9.35411	0	0	0			9.35099	0	9.35099	0	0	0
	9.36426	0	9.36426	0	0	0			9.3543	0	9.3543	0	0	0			9.36011	0	9.36011	0	0	0			9.357	0	9.357	0	0	0
	9.37026	0	9.37026	0	0	0			9.36031	0	9.36031	0	0	0			9.36611	0	9.36611	0	0	0			9.36298	0	9.36298	0	0	0
	9.37626	0	9.37626	0	0	0			9.36631	0	9.36631	0	0	0			9.37209	0	9.37209	0	0	0			9.36899	0	9.36899	0	0	0
	9.38226	0	9.38226	0	0	0			9.37223	0	9.37223	0	0	0			9.37809	0	9.37809	0	0	0			9.37499	0	9.37499	0	0	0
	9.38826	0	9.38826	0	0	0			9.37823	0	9.37823	0	0	0			9.38409	0	9.38409	0	0	0			9.381	0	9.381	0	0	0
	9.39426	0	9.39426	0	0	0			9.38423	0	9.38423	0	0	0			9.39009	0	9.39009	0	0	0			9.38673	0	9.38673	0	0	0
	9.40026	0	9.40026	0	0	0			9.39022	0	9.39022	0	0	0			9.39609	0	9.39609	0	0	0			9.39273	0	9.39273	0	0	0
	9.40626	0	9.40626	0	0	0			9.39622	0	9.39622	0	0	0			9.40209	0	9.40209	0	0	0			9.39873	0	9.39873	234	0	0.00197257
	9.41226	0	9.41226	0	0	0			9.40222	0	9.40222	0	0	0			9.40809	0	9.40809	0	0	0			9.40465	0	9.40465	234	0	0.00197257
	9.41826	0	9.41826	0	0	0			9.40821	0	9.40821	0	0	0			9.41409	0	9.41409	0	0	0			9.41065	0	9.41065	234	0	0.00197257
	9.42426	0	9.42426	0	0	0			9.41421	0	9.41421	0	0	0			9.42009	0	9.42009	0	0	0			9.41665	0	9.41665	234	0	0.00197257
	9.43374	0	9.43374	0	0	0			9.4202	0	9.4202	0	0	0			9.42956	0	9.42956	0	0	0			9.42265	0	9.42265	234	0	0.00197257
	9.43974	0	9.43974	0	0	0			9.42968	0	9.42968	0	0	0			9.43556	0	9.43556	0	0	0			9.43212	0	9.43212	234	0	0.00197257
	9.44575	0	9.44575	0	0	0			9.43559	0	9.43559	0	0	0			9.44156	0	9.44156	0	0	0			9.43808	0	9.43808	234	0	0.00197257
	9.45175	0	9.45175	0	0	0			9.44158	0	9.44158	0	0	0			9.44756	0	9.44756	0	0	0			9.44409	0	9.44409	0	0	0
	9.45775	0	9.45775	0	0	0			9.44757	0	9.44757	0	0	0			9.45356	0	9.45356	0	0	0			9.45009	0	9.45009	0	0	0
	9.46375	0	9.46375	0	0	0			9.45357	0	9.45357	0	0	0			9.45937	0	9.45937	0	0	0			9.45605	0	9.45605	0	0	0
	9.46975	0	9.46975	0	0	0			9.45957	0	9.45957	0	0	0			9.46537	0	9.46537	0	0	0			9.46205	0	9.46205	0	0	0
	9.47575	0	9.47575	0	0	0			9.46557	0	9.46557	0	0	0			9.47137	0	9.47137	0	0	0			9.46805	0	9.46805	0	0	0
	9.48175	0	9.48175	0	0	0			9.47157	240	9.47157	0	0.00557633	0			9.4773	0	9.4773	0	0	0			9.47405	0	9.47405	223	0	0.00187984
	9.48775	0	9.48775	0	0	0			9.47757	240	9.47757	0	0.00557633	0			9.48331	0	9.48331	0	0	0			9.48005	0	9.48005	223	0	0.00187984
	9.49375	0	9.49375	0	0	0			9.48357	240	9.48357	0	0.00557633	0			9.48931	0	9.48931	0	0	0			9.48605	0	9.48605	223	0	0.00187984
	9.49975	0	9.49975	0	0	0			9.48956	240	9.48956	0	0.00557633	0			9.49531	0	9.49531	0	0	0			9.49205	0	9.49205	223	0	0.00187984
	9.50575	0	9.50575	0	0	0			9.49544	240	9.49544	0	0.00557633	0			9.50131	0	9.50131	0	0	0			9.49805	0	9.49805	223	0	0.00187984
	9.51522	0	9.51522	0	0	0			9.50124	240	9.50124	0	0.00557633	0			9.50732	0	9.50732	0	0	0			9.50405	0	9.50405	223	0	0.00187984
	9.52122	0	9.52122	0	0	0			9.50724	240	9.50724	0	0.00557633	0			9.51679	0	9.51679	0	0	0			9.51351	0	9.51351	223	0	0.00187984
	9.52721	0	9.52721	0	0	0			9.51661	0	9.51661	0	0	0			9.52263	0	9.52263	0	0	0			9.51951	0	9.51951	0	0	0
	9.53322	0	9.53322	0	0	0			9.52261	0	9.52261	0	0	0			9.52864	0	9.52864	0	0	0			9.52551	0	9.52551	0	0	0
	9.53921	0	9.53921	0	0	0			9.52861	0	9.52861	0	0	0			9.53464	0	9.53464	0	0	0			9.53148	291	9.53148	0	0.00759171	0
	9.54521	0	9.54521	0	0	0			9.53446	0	9.53446	0	0	0			9.54065	0	9.54065	0	0	0			9.53748	291	9.53748	266	0.00759171	0.00224232
	9.55121	0	9.55121	0	0	0			9.54036	0	9.54036	0	0	0			9.54665	0	9.54665	0	0	0			9.54333	291	9.54333	266	0.00759171	0.00224232
	9.55721	0	9.55721	0	0	0			9.54636	0	9.54636	0	0	0			9.55265	0	9.55265	0	0	0			9.54933	291	9.54933	266	0.00759171	0.00224232
	9.56321	0	9.56321	0	0	0			9.55236	223	9.55236	0	0.00518134	0			9.55865	0	9.55865	0	0	0			9.55533	291	9.55533	266	0.00759171	0.00224232
	9.56921	0	9.56921	0	0	0			9.55828	223	9.55828	0	0.00518134	0			9.56466	0	9.56466	0	0	0			9.56133	291	9.56133	266	0.00759171	0.00224232
	9.57521	0	9.57521	0	0	0			9.56389	223	9.56389	0	0.00518134	0			9.57066	0	9.57066	0	0	0			9.56731	291	9.56731	266	0.00759171	0.00224232
	9.58121	0	9.58121	0	0	0			9.56989	223	9.56989	0	0.00518134	0			9.57658	0	9.57658	0	0	0			9.57331	0	9.57331	266	0	0.00224232
	9.58721	0	9.58721	0	0	0			9.57589	223	9.57589	0	0.00518134	0			9.58258	0	9.58258	0	0	0			9.57931	0	9.57931	0	0	0
	9.59667	0	9.59667	0	0	0			9.58178	223	9.58178	0	0.00518134	0			9.58825	0	9.58825	0	0	0			9.5853	0	9.5853	0	0	0
	9.60267	0	9.60267	0	0	0			9.58779	223	9.58779	0	0.00518134	0			9.59774	0	9.59774	0	0	0			9.59478	0	9.59478	0	0	0
	9.60867	0	9.60867	0	0	0			9.59725	0	9.59725	0	0	0			9.60362	0	9.60362	0	0	0			9.60058	0	9.60058	0	0	0
	9.61467	0	9.61467	0	0	0			9.60325	0	9.60325	0	0	0			9.6096	0	9.6096	0	0	0			9.60658	0	9.60658	0	0	0
	9.62067	0	9.62067	0	0	0			9.60925	0	9.60925	0	0	0			9.6156	0	9.6156	0	0	0			9.61258	0	9.61258	0	0	0
	9.62667	0	9.62667	0	0	0			9.61525	0	9.61525	0	0	0			9.6216	0	9.6216	0	0	0			9.61858	0	9.61858	0	0	0
	9.63267	0	9.63267	0	0	0			9.62094	0	9.62094	0	0	0			9.6276	0	9.6276	0	0	0			9.62458	0	9.62458	0	0	0
	9.63867	0	9.63867	0	0	0			9.62696	0	9.62696	0	0	0			9.6336	0	9.6336	0	0	0			9.63058	0	9.63058	0	0	0
	9.64467	0	9.64467	0	0	0			9.63296	0	9.63296	0	0	0			9.6395	0	9.6395	0	0	0			9.63658	0	9.63658	0	0	0
	9.65067	0	9.65067	0	0	0			9.63872	0	9.63872	0	0	0			9.64524	0	9.64524	0	0	0			9.64258	0	9.64258	0	0	0
	9.65667	0	9.65667	0	0	0			9.64472	0	9.64472	0	0	0			9.65124	0	9.65124	0	0	0			9.64836	0	9.64836	0	0	0
	9.66267	0	9.66267	0	0	0			9.65072	0	9.65072	0	0	0			9.65714	0	9.65714	0	0	0			9.65436	0	9.65436	0	0	0
	9.66867	0	9.66867	0	0	0			9.65661	0	9.65661	0	0	0			9.66314	0	9.66314	0	0	0			9.66007	0	9.66007	0	0	0
	9.67814	0	9.67814	0	0	0			9.66261	0	9.66261	0	0	0			9.66914	0	9.66914	0	0	0			9.66607	0	9.66607	0	0	0
	9.68413	0	9.68413	0	0	0			9.66862	0	9.66862	0	0	0			9.67861	0	9.67861	0	0	0			9.67207	0	9.67207	0	0	0
	9.69013	0	9.69013	0	0	0			9.67809	0	9.67809	0	0	0			9.68442	0	9.68442	0	0	0			9.68139	0	9.68139	0	0	0
	9.69613	0	9.69613	0	0	0			9.68409	0	9.68409	0	0	0			9.69042	0	9.69042	0	0	0			9.68731	0	9.68731	0	0	0
	9.70213	0	9.70213	0	0	0			9.69009	0	9.69009	0	0	0			9.69643	0	9.69643	0	0	0			9.69322	0	9.69322	0	0	0
	9.70813	0	9.70813	0	0	0			9.69602	0	9.69602	0	0	0			9.70243	0	9.70243	0	0	0			9.69922	0	9.69922	0	0	0
	9.71413	0	9.71413	0	0	0			9.70177	0	9.70177	0	0	0			9.70843	240	9.70843	0	0.00595182	0			9.70519	0	9.70519	0	0	0
	9.72013	0	9.72013	0	0	0			9.70777	0	9.70777	246	0	0.00186812			9.71443	240	9.71443	0	0.00595182	0			9.71119	0	9.71119	0	0	0
	9.72613	0	9.72613	0	0	0			9.71371	0	9.71371	246	0	0.00186812			9.72043	240	9.72043	0	0.00595182	0			9.71719	0	9.71719	0	0	0
	9.73213	0	9.73213	0	0	0			9.71953	0	9.71953	246	0	0.00186812			9.72643	240	9.72643	0	0.00595182	0			9.72319	0	9.72319	0	0	0
	9.73813	0	9.73813	0	0	0			9.72553	0	9.72553	246	0	0.00186812			9.73243	240	9.73243	0	0.00595182	0			9.72919	0	9.72919	0	0	0
	9.74413	0	9.74413	0	0	0			9.73132	0	9.73132	246	0	0.00186812			9.73827	240	9.73827	0	0.00595182	0			9.73519	0	9.73519	0	0	0
	9.75013	0	9.75013	238	0	0.00184077			9.73732	0	9.73732	246	0	0.00186812			9.74427	240	9.74427	0	0.00595182	0			9.74105	0	9.74105	0	0	0
	9.75613	0	9.75613	238	0	0.00184077			9.74326	0	9.74326	246	0	0.00186812			9.75027	0	9.75027	0	0	0			9.74705	0	9.74705	0	0	0
	9.76559	0	9.76559	238	0	0.00184077			9.74916	0	9.74916	0	0	0			9.75617	0	9.75617	0	0	0			9.75305	0	9.75305	0	0	0
	9.77159	0	9.77159	238	0	0.00184077			9.75516	0	9.75516	0	0	0			9.76563	0	9.76563	0	0	0			9.76252	0	9.76252	0	0	0
	9.77759	0	9.77759	238	0	0.00184077			9.76463	0	9.76463	0	0	0			9.77141	0	9.77141	0	0	0			9.76852	0	9.76852	0	0	0
	9.78359	0	9.78359	238	0	0.00184077			9.77038	0	9.77038	0	0	0			9.77741	0	9.77741	0	0	0			9.77452	0	9.77452	0	0	0
	9.78959	0	9.78959	238	0	0.00184077			9.77638	0	9.77638	0	0	0			9.78341	0	9.78341	0	0	0			9.78052	0	9.78052	0	0	0
	9.79559	0	9.79559	0	0	0			9.78211	0	9.78211	0	0	0			9.78941	0	9.78941	0	0	0			9.78652	0	9.78652	0	0	0
	9.80159	0	9.80159	0	0	0			9.78811	0	9.78811	0	0	0			9.79542	0	9.79542	0	0	0			9.79252	0	9.79252	0	0	0
	9.80759	0	9.80759	0	0	0			9.79404	0	9.79404	0	0	0			9.80141	0	9.80141	0	0	0			9.79852	0	9.79852	0	0	0
	9.81359	0	9.81359	0	0	0			9.80004	0	9.80004	0	0	0			9.80741	0	9.80741	0	0	0			9.80452	0	9.80452	0	0	0
	9.81959	0	9.81959	0	0	0			9.80602	0	9.80602	0	0	0			9.81342	0	9.81342	0	0	0			9.81052	0	9.81052	0	0	0
	9.82559	0	9.82559	0	0	0			9.81191	0	9.81191	0	0	0			9.81941	0	9.81941	0	0	0			9.81652	0	9.81652	0	0	0
	9.83159	0	9.83159	0	0	0			9.81791	0	9.81791	0	0	0			9.82541	0	9.82541	0	0	0			9.82252	0	9.82252	0	0	0
	9.83759	0	9.83759	0	0	0			9.82372	0	9.82372	0	0	0			9.83141	230	9.83141	0	0.00570383	0			9.82845	0	9.82845	0	0	0
	9.84714	0	9.84714	0	0	0			9.82949	0	9.82949	0	0	0			9.83741	230	9.83741	0	0.00570383	0			9.83445	0	9.83445	0	0	0
	9.85317	0	9.85317	0	0	0			9.83548	0	9.83548	0	0	0			9.84695	230	9.84695	0	0.00570383	0			9.84044	0	9.84044	0	0	0
	9.85916	0	9.85916	0	0	0			9.84495	0	9.84495	0	0	0			9.85298	230	9.85298	0	0.00570383	0			9.84992	0	9.84992	0	0	0
	9.86516	240	9.86516	0	0.00568886	0			9.85069	0	9.85069	0	0	0			9.85882	230	9.85882	0	0.00570383	0			9.85592	0	9.85592	0	0	0
	9.87116	240	9.87116	0	0.00568886	0			9.85669	0	9.85669	0	0	0			9.86482	230	9.86482	0	0.00570383	0			9.86173	0	9.86173	0	0	0
	9.87716	240	9.87716	0	0.00568886	0			9.86269	0	9.86269	0	0	0			9.87082	230	9.87082	0	0.00570383	0			9.86773	0	9.86773	0	0	0
	9.88316	240	9.88316	0	0.00568886	0			9.86868	0	9.86868	0	0	0			9.87676	0	9.87676	0	0	0			9.87355	0	9.87355	0	0	0
	9.88916	240	9.88916	0	0.00568886	0			9.87468	0	9.87468	0	0	0			9.88258	0	9.88258	0	0	0			9.87955	0	9.87955	0	0	0
	9.89516	240	9.89516	0	0.00568886	0			9.88068	0	9.88068	0	0	0			9.88859	0	9.88859	0	0	0			9.88555	0	9.88555	0	0	0
	9.90116	240	9.90116	0	0.00568886	0			9.88654	0	9.88654	0	0	0			9.89459	0	9.89459	0	0	0			9.89155	0	9.89155	0	0	0
	9.90716	0	9.90716	0	0	0			9.89254	0	9.89254	0	0	0			9.90061	0	9.90061	0	0	0			9.89754	0	9.89754	0	0	0
	9.91316	0	9.91316	0	0	0			9.89852	0	9.89852	0	0	0			9.90661	0	9.90661	0	0	0			9.90354	0	9.90354	0	0	0
	9.91916	0	9.91916	0	0	0			9.90452	0	9.90452	0	0	0			9.91239	0	9.91239	0	0	0			9.90954	0	9.90954	0	0	0
	9.92863	0	9.92863	0	0	0			9.91052	0	9.91052	0	0	0			9.91839	0	9.91839	0	0	0			9.91554	0	9.91554	0	0	0
	9.93463	0	9.93463	228	0	0.00176343			9.91652	0	9.91652	0	0	0			9.92439	0	9.92439	0	0	0			9.92154	0	9.92154	0	0	0
	9.94063	0	9.94063	228	0	0.00176343			9.92249	0	9.92249	0	0	0			9.93386	0	9.93386	0	0	0			9.93101	0	9.93101	0	0	0
	9.94663	0	9.94663	228	0	0.00176343			9.93195	0	9.93195	0	0	0			9.93981	0	9.93981	0	0	0			9.93701	0	9.93701	0	0	0
	9.95263	0	9.95263	228	0	0.00176343			9.93789	0	9.93789	0	0	0			9.94556	0	9.94556	0	0	0			9.94301	0	9.94301	0	0	0
	9.95863	0	9.95863	228	0	0.00176343			9.94389	0	9.94389	0	0	0			9.95155	0	9.95155	0	0	0			9.94901	0	9.94901	0	0	0
	9.96463	0	9.96463	228	0	0.00176343			9.94989	0	9.94989	0	0	0			9.95755	0	9.95755	0	0	0			9.95501	0	9.95501	0	0	0
	9.97063	0	9.97063	228	0	0.00176343			9.95567	0	9.95567	0	0	0			9.96343	0	9.96343	0	0	0			9.96101	0	9.96101	0	0	0
	9.97663	0	9.97663	0	0	0			9.96159	0	9.96159	0	0	0			9.96943	0	9.96943	0	0	0			9.96701	0	9.96701	0	0	0
	9.98263	0	9.98263	0	0	0			9.96759	0	9.96759	0	0	0			9.97543	0	9.97543	0	0	0			9.97301	0	9.97301	0	0	0
	9.98863	0	9.98863	0	0	0			9.97359	0	9.97359	0	0	0			9.98131	0	9.98131	0	0	0			9.97901	0	9.97901	0	0	0
	9.99462	0	9.99462	0	0	0			9.97959	0	9.97959	0	0	0			9.98731	0	9.98731	0	0	0			9.98501	0	9.98501	0	0	0
	10.0006	0	10.0006	0	0	0			9.98559	0	9.98559	0	0	0			9.99331	0	9.99331	0	0	0			9.99101	0	9.99101	0	0	0
	10.0066	0	10.0066	0	0	0			9.99159	0	9.99159	0	0	0			9.99931	0	9.99931	226	0	0.00183489			9.99701	0	9.99701	0	0	0
	10.0161	0	10.0161	0	0	0			9.99754	0	9.99754	0	0	0			10.0053	0	10.0053	226	0	0.00183489			10.003	0	10.003	0	0	0
	10.0221	0	10.0221	0	0	0			10.0035	0	10.0035	0	0	0			10.0148	0	10.0148	226	0	0.00183489			10.0125	0	10.0125	0	0	0
	10.0281	0	10.0281	0	0	0			10.0129	0	10.0129	0	0	0			10.0208	0	10.0208	226	0	0.00183489			10.0183	0	10.0183	0	0	0
	10.0341	0	10.0341	0	0	0			10.0189	0	10.0189	0	0	0			10.0268	0	10.0268	226	0	0.00183489			10.0243	0	10.0243	0	0	0
	10.0401	0	10.0401	0	0	0			10.0249	0	10.0249	0	0	0			10.0328	0	10.0328	226	0	0.00183489			10.0303	0	10.0303	0	0	0
	10.0461	0	10.0461	0	0	0			10.0305	0	10.0305	0	0	0			10.0388	0	10.0388	226	0	0.00183489			10.0363	0	10.0363	0	0	0
	10.0521	0	10.0521	0	0	0			10.0365	0	10.0365	0	0	0			10.0448	0	10.0448	0	0	0			10.0423	0	10.0423	0	0	0
	10.0581	0	10.0581	0	0	0			10.0423	0	10.0423	0	0	0			10.0508	0	10.0508	0	0	0			10.0483	0	10.0483	0	0	0
	10.0641	0	10.0641	0	0	0			10.0483	0	10.0483	0	0	0			10.0567	0	10.0567	0	0	0			10.0542	0	10.0542	0	0	0
	10.0701	0	10.0701	0	0	0			10.0543	0	10.0543	0	0	0			10.0627	0	10.0627	0	0	0			10.0602	0	10.0602	0	0	0
	10.0761	0	10.0761	0	0	0			10.0602	0	10.0602	0	0	0			10.0687	0	10.0687	0	0	0			10.0661	0	10.0661	0	0	0
	10.0821	0	10.0821	0	0	0			10.0662	0	10.0662	0	0	0			10.0747	0	10.0747	0	0	0			10.0721	0	10.0721	0	0	0
	10.0881	0	10.0881	0	0	0			10.0721	0	10.0721	0	0	0			10.0807	0	10.0807	0	0	0			10.0781	0	10.0781	0	0	0
	10.0976	0	10.0976	0	0	0			10.0781	0	10.0781	0	0	0			10.0867	0	10.0867	0	0	0			10.0841	0	10.0841	0	0	0
	10.1036	0	10.1036	0	0	0			10.0841	232	10.0841	0	0.00539045	0			10.0962	0	10.0962	0	0	0			10.0901	0	10.0901	0	0	0
	10.1096	0	10.1096	0	0	0			10.0898	232	10.0898	0	0.00539045	0			10.102	0	10.102	0	0	0			10.0995	0	10.0995	0	0	0
	10.1156	0	10.1156	0	0	0			10.0992	232	10.0992	0	0.00539045	0			10.108	0	10.108	0	0	0			10.1051	0	10.1051	0	0	0
	10.1216	0	10.1216	0	0	0			10.1048	232	10.1048	0	0.00539045	0			10.114	0	10.114	0	0	0			10.1111	0	10.1111	0	0	0
	10.1276	0	10.1276	0	0	0			10.1108	232	10.1108	0	0.00539045	0			10.1199	0	10.1199	0	0	0			10.1169	0	10.1169	0	0	0
	10.1336	0	10.1336	0	0	0			10.1168	232	10.1168	0	0.00539045	0			10.126	0	10.126	0	0	0			10.1229	0	10.1229	0	0	0
	10.1396	0	10.1396	0	0	0			10.1226	232	10.1226	0	0.00539045	0			10.1319	0	10.1319	0	0	0			10.1289	0	10.1289	0	0	0
	10.1456	0	10.1456	0	0	0			10.1286	244	10.1286	0	0.00566927	0			10.1379	0	10.1379	0	0	0			10.1349	0	10.1349	0	0	0
	10.1516	0	10.1516	0	0	0			10.1346	244	10.1346	0	0.00566927	0			10.1438	0	10.1438	0	0	0			10.1409	514	10.1409	0	0.0134094	0
	10.1576	0	10.1576	0	0	0			10.1406	244	10.1406	0	0.00566927	0			10.1498	0	10.1498	0	0	0			10.1467	514	10.1467	0	0.0134094	0
	10.1636	0	10.1636	0	0	0			10.1466	244	10.1466	0	0.00566927	0			10.1556	0	10.1556	0	0	0			10.1527	514	10.1527	0	0.0134094	0
	10.1696	0	10.1696	0	0	0			10.1526	244	10.1526	0	0.00566927	0			10.1616	0	10.1616	0	0	0			10.1584	742	10.1584	0	0.0193576	0
	10.179	0	10.179	0	0	0			10.1586	244	10.1586	0	0.00566927	0			10.1676	0	10.1676	0	0	0			10.1644	742	10.1644	0	0.0193576	0
	10.185	0	10.185	0	0	0			10.1643	244	10.1643	0	0.00566927	0			10.1735	0	10.1735	0	0	0			10.1704	742	10.1704	0	0.0193576	0
	10.191	0	10.191	0	0	0			10.1702	0	10.1702	0	0	0			10.183	0	10.183	0	0	0			10.1796	742	10.1796	0	0.0193576	0
	10.197	0	10.197	0	0	0			10.1797	0	10.1797	0	0	0			10.1885	0	10.1885	0	0	0			10.1856	228	10.1856	0	0.00594815	0
	10.203	0	10.203	0	0	0			10.1856	0	10.1856	0	0	0			10.1945	0	10.1945	0	0	0			10.1914	228	10.1914	0	0.00594815	0
	10.209	0	10.209	0	0	0			10.1915	0	10.1915	0	0	0			10.2005	0	10.2005	0	0	0			10.1974	228	10.1974	0	0.00594815	0
	10.215	0	10.215	0	0	0			10.1975	0	10.1975	0	0	0			10.2063	0	10.2063	0	0	0			10.2033	0	10.2033	0	0	0
	10.221	0	10.221	0	0	0			10.2034	0	10.2034	0	0	0			10.2121	0	10.2121	0	0	0			10.2093	0	10.2093	0	0	0
	10.227	0	10.227	0	0	0			10.2093	0	10.2093	0	0	0			10.2181	0	10.2181	0	0	0			10.2153	0	10.2153	0	0	0
	10.233	0	10.233	0	0	0			10.2151	0	10.2151	0	0	0			10.2241	0	10.2241	0	0	0			10.2212	0	10.2212	0	0	0
	10.239	0	10.239	0	0	0			10.2211	0	10.2211	0	0	0			10.2301	0	10.2301	0	0	0			10.2272	0	10.2272	0	0	0
	10.245	0	10.245	0	0	0			10.2268	0	10.2268	0	0	0			10.2359	0	10.2359	0	0	0			10.233	0	10.233	0	0	0
	10.251	0	10.251	0	0	0			10.2328	0	10.2328	0	0	0			10.2419	0	10.2419	0	0	0			10.239	0	10.239	0	0	0
	10.257	0	10.257	0	0	0			10.2384	0	10.2384	0	0	0			10.2477	0	10.2477	0	0	0			10.2448	0	10.2448	0	0	0
	10.2665	0	10.2665	0	0	0			10.2444	0	10.2444	0	0	0			10.2537	0	10.2537	0	0	0			10.2507	0	10.2507	0	0	0
	10.2725	0	10.2725	0	0	0			10.2503	0	10.2503	0	0	0			10.2632	0	10.2632	0	0	0			10.2566	0	10.2566	0	0	0
	10.2785	0	10.2785	0	0	0			10.2563	0	10.2563	0	0	0			10.2687	0	10.2687	0	0	0			10.2661	0	10.2661	0	0	0
	10.2845	0	10.2845	289	0	0.00223523			10.2658	0	10.2658	0	0	0			10.2747	0	10.2747	0	0	0			10.2721	0	10.2721	0	0	0
	10.2905	0	10.2905	289	0	0.00223523			10.2716	0	10.2716	0	0	0			10.2805	0	10.2805	0	0	0			10.2781	0	10.2781	0	0	0
	10.2965	0	10.2965	289	0	0.00223523			10.2775	0	10.2775	0	0	0			10.2865	0	10.2865	0	0	0			10.2841	0	10.2841	0	0	0
	10.3024	0	10.3024	289	0	0.00223523			10.2835	0	10.2835	0	0	0			10.2924	0	10.2924	0	0	0			10.2898	0	10.2898	0	0	0
	10.3084	0	10.3084	289	0	0.00223523			10.2893	0	10.2893	0	0	0			10.2984	0	10.2984	0	0	0			10.2956	0	10.2956	0	0	0
	10.3144	0	10.3144	289	0	0.00223523			10.2953	0	10.2953	0	0	0			10.3044	0	10.3044	0	0	0			10.3016	0	10.3016	0	0	0
	10.3204	0	10.3204	289	0	0.00223523			10.3013	0	10.3013	0	0	0			10.3104	0	10.3104	0	0	0			10.3076	0	10.3076	0	0	0
	10.3264	0	10.3264	0	0	0			10.307	0	10.307	0	0	0			10.3163	0	10.3163	0	0	0			10.3133	0	10.3133	0	0	0
	10.3324	0	10.3324	0	0	0			10.313	0	10.313	0	0	0			10.322	0	10.322	0	0	0			10.3193	0	10.3193	0	0	0
	10.3384	0	10.3384	0	0	0			10.3188	0	10.3188	0	0	0			10.328	0	10.328	0	0	0			10.3251	0	10.3251	0	0	0
	10.3479	0	10.3479	0	0	0			10.3248	0	10.3248	0	0	0			10.334	0	10.334	0	0	0			10.3311	0	10.3311	253	0	0.00213274
	10.3539	0	10.3539	0	0	0			10.3308	0	10.3308	0	0	0			10.34	0	10.34	0	0	0			10.3371	0	10.3371	253	0	0.00213274
	10.3599	0	10.3599	0	0	0			10.3365	0	10.3365	0	0	0			10.3494	0	10.3494	0	0	0			10.3466	0	10.3466	253	0	0.00213274
	10.3659	0	10.3659	0	0	0			10.346	0	10.346	0	0	0			10.3551	0	10.3551	0	0	0			10.3521	0	10.3521	253	0	0.00213274
	10.3719	0	10.3719	0	0	0			10.3516	0	10.3516	0	0	0			10.361	0	10.361	0	0	0			10.3581	0	10.3581	253	0	0.00213274
	10.3779	0	10.3779	0	0	0			10.3576	0	10.3576	0	0	0			10.367	0	10.367	0	0	0			10.3641	0	10.3641	253	0	0.00213274
	10.3839	0	10.3839	0	0	0			10.3634	0	10.3634	0	0	0			10.373	0	10.373	0	0	0			10.3701	0	10.3701	253	0	0.00213274
	10.3899	0	10.3899	0	0	0			10.3694	0	10.3694	0	0	0			10.3787	0	10.3787	0	0	0			10.3761	0	10.3761	0	0	0
	10.3959	0	10.3959	0	0	0			10.3754	0	10.3754	0	0	0			10.3847	0	10.3847	0	0	0			10.382	0	10.382	0	0	0
	10.4019	0	10.4019	0	0	0			10.3814	0	10.3814	0	0	0			10.3907	0	10.3907	0	0	0			10.388	0	10.388	0	0	0
	10.4079	0	10.4079	0	0	0			10.3873	0	10.3873	0	0	0			10.3967	0	10.3967	0	0	0			10.3938	0	10.3938	0	0	0
	10.4139	0	10.4139	0	0	0			10.3932	0	10.3932	0	0	0			10.4027	0	10.4027	0	0	0			10.3998	0	10.3998	0	0	0
	10.4199	0	10.4199	238	0	0.00184077			10.3989	0	10.3989	0	0	0			10.4085	0	10.4085	0	0	0			10.4058	0	10.4058	0	0	0
	10.4293	0	10.4293	238	0	0.00184077			10.4049	0	10.4049	0	0	0			10.4145	0	10.4145	0	0	0			10.4117	0	10.4117	0	0	0
	10.4353	0	10.4353	238	0	0.00184077			10.4104	0	10.4104	0	0	0			10.4203	0	10.4203	0	0	0			10.4177	0	10.4177	0	0	0
	10.4413	0	10.4413	238	0	0.00184077			10.4164	0	10.4164	0	0	0			10.4298	0	10.4298	0	0	0			10.4237	0	10.4237	0	0	0
	10.4473	0	10.4473	238	0	0.00184077			10.4224	0	10.4224	0	0	0			10.4357	0	10.4357	0	0	0			10.4332	0	10.4332	0	0	0
	10.4533	0	10.4533	238	0	0.00184077			10.4316	0	10.4316	0	0	0			10.4415	0	10.4415	0	0	0			10.4392	0	10.4392	0	0	0
	10.4593	0	10.4593	238	0	0.00184077			10.4374	0	10.4374	0	0	0			10.4474	0	10.4474	0	0	0			10.4451	0	10.4451	0	0	0
	10.4653	0	10.4653	0	0	0			10.4434	0	10.4434	0	0	0			10.4534	0	10.4534	0	0	0			10.4511	0	10.4511	0	0	0
	10.4713	0	10.4713	0	0	0			10.4492	0	10.4492	0	0	0			10.4594	0	10.4594	0	0	0			10.4568	0	10.4568	0	0	0
	10.4773	0	10.4773	0	0	0			10.4552	0	10.4552	0	0	0			10.4653	0	10.4653	0	0	0			10.4628	0	10.4628	0	0	0
	10.4833	0	10.4833	0	0	0			10.4609	0	10.4609	0	0	0			10.471	0	10.471	0	0	0			10.4688	0	10.4688	0	0	0
	10.4893	0	10.4893	0	0	0			10.4669	0	10.4669	0	0	0			10.477	0	10.477	0	0	0			10.4748	0	10.4748	0	0	0
	10.4953	0	10.4953	0	0	0			10.4728	0	10.4728	0	0	0			10.483	0	10.483	0	0	0			10.4806	0	10.4806	0	0	0
	10.5013	0	10.5013	0	0	0			10.4788	0	10.4788	0	0	0			10.4885	0	10.4885	0	0	0			10.4866	0	10.4866	0	0	0
	10.5073	0	10.5073	0	0	0			10.4846	0	10.4846	0	0	0			10.4945	0	10.4945	0	0	0			10.4926	0	10.4926	0	0	0
	10.5168	0	10.5168	0	0	0			10.4906	0	10.4906	0	0	0			10.5005	0	10.5005	0	0	0			10.4984	0	10.4984	0	0	0
	10.5228	0	10.5228	0	0	0			10.4966	0	10.4966	0	0	0			10.5065	0	10.5065	0	0	0			10.5044	0	10.5044	0	0	0
	10.5288	0	10.5288	0	0	0			10.5025	0	10.5025	0	0	0			10.5159	0	10.5159	0	0	0			10.5138	0	10.5138	0	0	0
	10.5348	0	10.5348	0	0	0			10.5117	0	10.5117	0	0	0			10.5219	0	10.5219	0	0	0			10.5198	0	10.5198	0	0	0
	10.5408	0	10.5408	0	0	0			10.5176	0	10.5176	0	0	0			10.5278	0	10.5278	0	0	0			10.5258	0	10.5258	0	0	0
	10.5468	0	10.5468	0	0	0			10.5236	0	10.5236	0	0	0			10.5338	0	10.5338	0	0	0			10.5317	0	10.5317	0	0	0
	10.5528	0	10.5528	0	0	0			10.5294	0	10.5294	0	0	0			10.5397	0	10.5397	0	0	0			10.5376	0	10.5376	0	0	0
	10.5588	0	10.5588	0	0	0			10.5353	0	10.5353	0	0	0			10.5457	0	10.5457	0	0	0			10.5436	0	10.5436	0	0	0
	10.5648	0	10.5648	0	0	0			10.5412	0	10.5412	0	0	0			10.5517	0	10.5517	0	0	0			10.5496	0	10.5496	0	0	0
	10.5708	0	10.5708	0	0	0			10.5471	0	10.5471	0	0	0			10.5576	0	10.5576	0	0	0			10.5556	0	10.5556	0	0	0
	10.5768	0	10.5768	0	0	0			10.5529	0	10.5529	0	0	0			10.5636	0	10.5636	0	0	0			10.5612	0	10.5612	0	0	0
	10.5828	0	10.5828	0	0	0			10.5589	0	10.5589	0	0	0			10.5696	0	10.5696	0	0	0			10.5672	0	10.5672	0	0	0
	10.5888	0	10.5888	0	0	0			10.5646	0	10.5646	0	0	0			10.5752	0	10.5752	0	0	0			10.5732	0	10.5732	0	0	0
	10.5983	0	10.5983	0	0	0			10.5706	0	10.5706	0	0	0			10.5812	0	10.5812	0	0	0			10.5792	0	10.5792	0	0	0
	10.6043	0	10.6043	0	0	0			10.5764	0	10.5764	0	0	0			10.5867	0	10.5867	0	0	0			10.5851	0	10.5851	0	0	0
	10.6103	0	10.6103	0	0	0			10.5823	0	10.5823	0	0	0			10.5961	0	10.5961	0	0	0			10.5911	0	10.5911	0	0	0
	10.6163	0	10.6163	0	0	0			10.5883	265	10.5883	0	0.00615719	0			10.602	0	10.602	0	0	0			10.6006	0	10.6006	0	0	0
	10.6223	0	10.6223	0	0	0			10.5977	265	10.5977	0	0.00615719	0			10.6081	0	10.6081	0	0	0			10.6063	0	10.6063	0	0	0
	10.6282	0	10.6282	0	0	0			10.6036	265	10.6036	0	0.00615719	0			10.614	0	10.614	0	0	0			10.6123	0	10.6123	0	0	0
	10.6342	0	10.6342	0	0	0			10.6096	265	10.6096	0	0.00615719	0			10.6198	0	10.6198	0	0	0			10.6183	0	10.6183	0	0	0
	10.6402	0	10.6402	0	0	0			10.6154	265	10.6154	0	0.00615719	0			10.6258	0	10.6258	0	0	0			10.624	0	10.624	0	0	0
	10.6462	0	10.6462	0	0	0			10.6214	265	10.6214	0	0.00615719	0			10.6318	0	10.6318	0	0	0			10.63	0	10.63	0	0	0
	10.6522	0	10.6522	0	0	0			10.6273	265	10.6273	0	0.00615719	0			10.6378	0	10.6378	0	0	0			10.6359	0	10.6359	0	0	0
	10.6582	0	10.6582	0	0	0			10.633	0	10.633	0	0	0			10.6438	0	10.6438	0	0	0			10.6417	0	10.6417	0	0	0
	10.6642	0	10.6642	0	0	0			10.639	0	10.639	0	0	0			10.6498	0	10.6498	0	0	0			10.6477	0	10.6477	0	0	0
	10.6702	0	10.6702	0	0	0			10.6449	0	10.6449	0	0	0			10.6558	0	10.6558	0	0	0			10.6534	0	10.6534	0	0	0
	10.6797	0	10.6797	0	0	0			10.651	0	10.651	0	0	0			10.6617	0	10.6617	0	0	0			10.6594	0	10.6594	0	0	0
	10.6857	0	10.6857	0	0	0			10.6569	0	10.6569	0	0	0			10.6675	0	10.6675	0	0	0			10.6654	0	10.6654	0	0	0
	10.6917	0	10.6917	0	0	0			10.6629	0	10.6629	0	0	0			10.6735	0	10.6735	0	0	0			10.671	0	10.671	0	0	0
	10.6977	0	10.6977	0	0	0			10.6688	0	10.6688	0	0	0			10.6829	0	10.6829	0	0	0			10.6804	0	10.6804	0	0	0
	10.7037	0	10.7037	0	0	0			10.6782	0	10.6782	0	0	0			10.6887	0	10.6887	0	0	0			10.6864	0	10.6864	0	0	0
	10.7097	0	10.7097	0	0	0			10.6841	0	10.6841	0	0	0			10.6947	0	10.6947	0	0	0			10.692	0	10.692	0	0	0
	10.7157	0	10.7157	0	0	0			10.69	0	10.69	0	0	0			10.7007	0	10.7007	0	0	0			10.698	0	10.698	0	0	0
	10.7217	0	10.7217	0	0	0			10.6961	0	10.6961	0	0	0			10.7065	0	10.7065	0	0	0			10.7037	0	10.7037	0	0	0
	10.7277	0	10.7277	0	0	0			10.7018	0	10.7018	0	0	0			10.7125	0	10.7125	0	0	0			10.7095	0	10.7095	0	0	0
	10.7337	0	10.7337	0	0	0			10.7078	0	10.7078	0	0	0			10.7185	0	10.7185	0	0	0			10.7155	0	10.7155	0	0	0
	10.7397	0	10.7397	0	0	0			10.7136	0	10.7136	0	0	0			10.7244	0	10.7244	0	0	0			10.7213	0	10.7213	0	0	0
	10.7457	0	10.7457	0	0	0			10.7196	0	10.7196	0	0	0			10.7302	0	10.7302	0	0	0			10.7273	0	10.7273	0	0	0
	10.7517	0	10.7517	0	0	0			10.7253	0	10.7253	0	0	0			10.7362	0	10.7362	0	0	0			10.7333	0	10.7333	0	0	0
	10.7577	0	10.7577	0	0	0			10.7313	0	10.7313	0	0	0			10.7422	0	10.7422	0	0	0			10.7391	0	10.7391	0	0	0
	10.7672	0	10.7672	0	0	0			10.7373	0	10.7373	0	0	0			10.7482	0	10.7482	0	0	0			10.7451	0	10.7451	0	0	0
	10.7732	0	10.7732	0	0	0			10.7432	0	10.7432	0	0	0			10.7539	0	10.7539	0	0	0			10.7507	0	10.7507	0	0	0
	10.7792	0	10.7792	0	0	0			10.749	0	10.749	0	0	0			10.7633	0	10.7633	0	0	0			10.7567	0	10.7567	0	0	0
	10.7852	0	10.7852	0	0	0			10.7548	0	10.7548	0	0	0			10.7688	0	10.7688	0	0	0			10.7662	0	10.7662	0	0	0
	10.7912	0	10.7912	0	0	0			10.7643	0	10.7643	0	0	0			10.7748	0	10.7748	0	0	0			10.7722	0	10.7722	0	0	0
	10.7972	0	10.7972	0	0	0			10.77	0	10.77	0	0	0			10.7806	0	10.7806	0	0	0			10.7781	0	10.7781	0	0	0
	10.8032	0	10.8032	0	0	0			10.776	0	10.776	0	0	0			10.7866	0	10.7866	0	0	0			10.7841	0	10.7841	0	0	0
	10.8092	0	10.8092	0	0	0			10.782	0	10.782	0	0	0			10.7926	0	10.7926	0	0	0			10.7899	0	10.7899	0	0	0
	10.8152	0	10.8152	0	0	0			10.788	0	10.788	0	0	0			10.7983	0	10.7983	0	0	0			10.7959	0	10.7959	0	0	0
	10.8212	0	10.8212	0	0	0			10.7938	0	10.7938	0	0	0			10.8043	0	10.8043	0	0	0			10.8016	0	10.8016	0	0	0
	10.8272	0	10.8272	0	0	0			10.7998	0	10.7998	0	0	0			10.8102	0	10.8102	0	0	0			10.8076	0	10.8076	0	0	0
	10.8332	0	10.8332	0	0	0			10.8056	0	10.8056	0	0	0			10.816	0	10.816	0	0	0			10.8134	0	10.8134	0	0	0
	10.8392	0	10.8392	0	0	0			10.8115	0	10.8115	0	0	0			10.822	0	10.822	0	0	0			10.8191	0	10.8191	0	0	0
	10.8486	0	10.8486	0	0	0			10.8175	0	10.8175	0	0	0			10.828	0	10.828	0	0	0			10.8251	0	10.8251	0	0	0
	10.8546	0	10.8546	0	0	0			10.8234	0	10.8234	0	0	0			10.8338	0	10.8338	0	0	0			10.8311	0	10.8311	0	0	0
	10.8606	0	10.8606	0	0	0			10.8294	0	10.8294	0	0	0			10.8398	0	10.8398	0	0	0			10.8371	0	10.8371	0	0	0
	10.8666	0	10.8666	0	0	0			10.8351	0	10.8351	0	0	0			10.8492	0	10.8492	0	0	0			10.8464	0	10.8464	0	0	0
	10.8726	0	10.8726	0	0	0			10.841	0	10.841	0	0	0			10.855	0	10.855	0	0	0			10.8523	0	10.8523	0	0	0
	10.8786	0	10.8786	0	0	0			10.8505	0	10.8505	0	0	0			10.861	0	10.861	0	0	0			10.8582	0	10.8582	0	0	0
	10.8846	0	10.8846	0	0	0			10.8563	0	10.8563	0	0	0			10.867	0	10.867	0	0	0			10.864	0	10.864	0	0	0
	10.8906	0	10.8906	0	0	0			10.8623	0	10.8623	0	0	0			10.8728	0	10.8728	0	0	0			10.87	0	10.87	0	0	0
	10.8966	0	10.8966	0	0	0			10.8683	0	10.8683	0	0	0			10.8787	0	10.8787	0	0	0			10.876	0	10.876	0	0	0
	10.9026	0	10.9026	0	0	0			10.874	0	10.874	0	0	0			10.8843	0	10.8843	0	0	0			10.882	0	10.882	0	0	0
	10.9086	0	10.9086	0	0	0			10.88	0	10.88	0	0	0			10.8903	0	10.8903	0	0	0			10.8877	0	10.8877	0	0	0
	10.9146	0	10.9146	0	0	0			10.8856	0	10.8856	0	0	0			10.8962	0	10.8962	0	0	0			10.8937	0	10.8937	0	0	0
	10.9206	0	10.9206	0	0	0			10.8915	0	10.8915	0	0	0			10.9022	0	10.9022	0	0	0			10.8993	0	10.8993	0	0	0
	10.9301	0	10.9301	0	0	0			10.8975	0	10.8975	0	0	0			10.9082	0	10.9082	0	0	0			10.9053	0	10.9053	0	0	0
	10.9361	0	10.9361	0	0	0			10.903	0	10.903	0	0	0			10.9141	0	10.9141	0	0	0			10.9113	0	10.9113	0	0	0
	10.9421	0	10.9421	0	0	0			10.909	0	10.909	0	0	0			10.9199	0	10.9199	0	0	0			10.9171	0	10.9171	0	0	0
	10.9481	0	10.9481	0	0	0			10.9149	0	10.9149	0	0	0			10.9294	0	10.9294	0	0	0			10.9231	0	10.9231	0	0	0
	10.9541	0	10.9541	0	0	0			10.9209	0	10.9209	0	0	0			10.9351	0	10.9351	0	0	0			10.9324	0	10.9324	0	0	0
	10.9601	0	10.9601	0	0	0			10.9301	0	10.9301	0	0	0			10.9411	0	10.9411	0	0	0			10.9382	0	10.9382	0	0	0
	10.9661	0	10.9661	0	0	0			10.936	0	10.936	0	0	0			10.9471	0	10.9471	0	0	0			10.9443	0	10.9443	0	0	0
	10.9721	0	10.9721	0	0	0			10.9418	0	10.9418	0	0	0			10.9529	0	10.9529	0	0	0			10.95	0	10.95	0	0	0
	10.9781	0	10.9781	0	0	0			10.9478	0	10.9478	0	0	0			10.9587	0	10.9587	0	0	0			10.956	0	10.956	0	0	0
	10.9841	0	10.9841	0	0	0			10.9533	0	10.9533	0	0	0			10.9647	0	10.9647	0	0	0			10.9618	233	10.9618	0	0.00607859	0
	10.9901	0	10.9901	0	0	0			10.9593	0	10.9593	0	0	0			10.9705	0	10.9705	0	0	0			10.9678	233	10.9678	0	0.00607859	0
	10.9961	0	10.9961	0	0	0			10.9652	0	10.9652	0	0	0			10.9765	0	10.9765	0	0	0			10.9738	233	10.9738	0	0.00607859	0
	11.0021	0	11.0021	0	0	0			10.9711	0	10.9711	0	0	0			10.9825	0	10.9825	0	0	0			10.9798	233	10.9798	0	0.00607859	0
	11.0116	0	11.0116	0	0	0			10.9768	0	10.9768	0	0	0			10.9881	0	10.9881	0	0	0			10.9857	233	10.9857	0	0.00607859	0
	11.0176	0	11.0176	0	0	0			10.9828	0	10.9828	0	0	0			10.9941	0	10.9941	0	0	0			10.9917	233	10.9917	0	0.00607859	0
	11.0236	0	11.0236	0	0	0			10.9885	0	10.9885	0	0	0			11	260	11	0	0.00644781	0			10.9975	233	10.9975	0	0.00607859	0
	11.0296	0	11.0296	0	0	0			10.9945	0	10.9945	0	0	0			11.006	260	11.006	0	0.00644781	0			11.0035	0	11.0035	0	0	0
	11.0356	0	11.0356	0	0	0			11.0002	0	11.0002	0	0	0			11.0153	260	11.0153	0	0.00644781	0			11.0128	0	11.0128	0	0	0
	11.0416	0	11.0416	0	0	0			11.0062	0	11.0062	0	0	0			11.0211	260	11.0211	0	0.00644781	0			11.0187	0	11.0187	0	0	0
	11.0476	0	11.0476	0	0	0			11.0156	0	11.0156	0	0	0			11.027	260	11.027	0	0.00644781	0			11.0247	0	11.0247	0	0	0
	11.0536	0	11.0536	0	0	0			11.0211	0	11.0211	0	0	0			11.0328	260	11.0328	0	0.00644781	0			11.0306	0	11.0306	0	0	0
	11.0596	0	11.0596	0	0	0			11.0271	0	11.0271	0	0	0			11.0388	260	11.0388	0	0.00644781	0			11.0366	0	11.0366	0	0	0
	11.0655	0	11.0655	0	0	0			11.0329	0	11.0329	0	0	0			11.0448	0	11.0448	0	0	0			11.0424	0	11.0424	0	0	0
	11.0715	0	11.0715	0	0	0			11.0388	0	11.0388	0	0	0			11.0508	0	11.0508	0	0	0			11.0484	0	11.0484	0	0	0
	11.0775	0	11.0775	0	0	0			11.0446	0	11.0446	0	0	0			11.0567	0	11.0567	0	0	0			11.054	0	11.054	0	0	0
	11.0835	0	11.0835	0	0	0			11.0505	0	11.0505	0	0	0			11.0623	0	11.0623	0	0	0			11.06	0	11.06	0	0	0
	11.0895	0	11.0895	0	0	0			11.0565	0	11.0565	0	0	0			11.0683	0	11.0683	0	0	0			11.0658	0	11.0658	0	0	0
	11.099	0	11.099	0	0	0			11.0625	0	11.0625	0	0	0			11.0743	0	11.0743	0	0	0			11.0718	0	11.0718	0	0	0
	11.105	0	11.105	0	0	0			11.0682	0	11.0682	0	0	0			11.0797	0	11.0797	0	0	0			11.0777	0	11.0777	0	0	0
	11.111	0	11.111	0	0	0			11.0742	0	11.0742	0	0	0			11.0857	0	11.0857	0	0	0			11.0836	0	11.0836	0	0	0
	11.117	0	11.117	0	0	0			11.0798	277	11.0798	0	0.00643601	0			11.0948	0	11.0948	0	0	0			11.0894	0	11.0894	0	0	0
	11.123	0	11.123	0	0	0			11.0858	277	11.0858	0	0.00643601	0			11.1008	0	11.1008	0	0	0			11.0988	0	11.0988	0	0	0
	11.129	0	11.129	0	0	0			11.0948	277	11.0948	0	0.00643601	0			11.1064	0	11.1064	0	0	0			11.1044	0	11.1044	0	0	0
	11.135	0	11.135	0	0	0			11.1008	277	11.1008	0	0.00643601	0			11.1123	0	11.1123	0	0	0			11.1104	0	11.1104	0	0	0
	11.141	244	11.141	0	0.00578367	0			11.1068	277	11.1068	0	0.00643601	0			11.1179	0	11.1179	0	0	0			11.1162	0	11.1162	0	0	0
	11.1469	244	11.1469	0	0.00578367	0			11.1128	277	11.1128	0	0.00643601	0			11.1239	0	11.1239	0	0	0			11.1223	0	11.1223	0	0	0
	11.1529	244	11.1529	0	0.00578367	0			11.1184	277	11.1184	0	0.00643601	0			11.1299	0	11.1299	0	0	0			11.128	0	11.128	0	0	0
	11.1589	244	11.1589	0	0.00578367	0			11.1244	0	11.1244	0	0	0			11.1356	0	11.1356	0	0	0			11.134	0	11.134	0	0	0
	11.1649	244	11.1649	0	0.00578367	0			11.13	0	11.13	0	0	0			11.1416	0	11.1416	0	0	0			11.14	0	11.14	0	0	0
	11.1709	244	11.1709	0	0.00578367	0			11.1358	0	11.1358	0	0	0			11.1473	0	11.1473	0	0	0			11.1459	0	11.1459	0	0	0
	11.1804	244	11.1804	0	0.00578367	0			11.1414	0	11.1414	0	0	0			11.1533	0	11.1533	0	0	0			11.1517	0	11.1517	0	0	0
	11.1864	0	11.1864	0	0	0			11.1474	0	11.1474	0	0	0			11.1593	0	11.1593	0	0	0			11.1577	0	11.1577	0	0	0
	11.1924	0	11.1924	0	0	0			11.1531	0	11.1531	0	0	0			11.1653	0	11.1653	0	0	0			11.1636	0	11.1636	0	0	0
	11.1984	0	11.1984	0	0	0			11.1591	0	11.1591	0	0	0			11.1711	0	11.1711	0	0	0			11.1694	0	11.1694	0	0	0
	11.2044	0	11.2044	0	0	0			11.1648	0	11.1648	0	0	0			11.1806	0	11.1806	0	0	0			11.1788	0	11.1788	0	0	0
	11.2104	0	11.2104	0	0	0			11.1708	0	11.1708	0	0	0			11.186	0	11.186	0	0	0			11.1847	0	11.1847	0	0	0
	11.2164	0	11.2164	0	0	0			11.18	0	11.18	0	0	0			11.192	0	11.192	0	0	0			11.1907	0	11.1907	0	0	0
	11.2224	0	11.2224	0	0	0			11.186	0	11.186	0	0	0			11.1979	0	11.1979	0	0	0			11.1965	0	11.1965	0	0	0
	11.2284	0	11.2284	0	0	0			11.1916	0	11.1916	0	0	0			11.2037	0	11.2037	0	0	0			11.2025	0	11.2025	0	0	0
	11.2343	0	11.2343	0	0	0			11.1976	0	11.1976	0	0	0			11.2097	0	11.2097	0	0	0			11.2082	0	11.2082	0	0	0
	11.2403	0	11.2403	0	0	0			11.2034	0	11.2034	0	0	0			11.2157	0	11.2157	0	0	0			11.2142	0	11.2142	0	0	0
	11.2463	0	11.2463	0	0	0			11.2091	0	11.2091	0	0	0			11.2215	0	11.2215	0	0	0			11.2198	0	11.2198	0	0	0
	11.2523	0	11.2523	0	0	0			11.215	0	11.215	0	0	0			11.2274	0	11.2274	0	0	0			11.2258	0	11.2258	0	0	0
	11.2618	0	11.2618	0	0	0			11.2209	0	11.2209	0	0	0			11.2334	0	11.2334	0	0	0			11.2315	0	11.2315	0	0	0
	11.2678	0	11.2678	0	0	0			11.2266	0	11.2266	0	0	0			11.2389	0	11.2389	0	0	0			11.2374	0	11.2374	0	0	0
	11.2738	0	11.2738	0	0	0			11.2325	0	11.2325	0	0	0			11.2448	0	11.2448	0	0	0			11.243	0	11.243	0	0	0
	11.2798	0	11.2798	0	0	0			11.2383	0	11.2383	0	0	0			11.2507	0	11.2507	0	0	0			11.249	0	11.249	0	0	0
	11.2858	0	11.2858	0	0	0			11.2442	238	11.2442	0	0.00552986	0			11.2566	0	11.2566	0	0	0			11.2547	0	11.2547	0	0	0
	11.2918	0	11.2918	0	0	0			11.2499	494	11.2499	0	0.0114779	0			11.2658	0	11.2658	0	0	0			11.264	0	11.264	0	0	0
	11.2978	384	11.2978	0	0.00910217	0			11.2558	494	11.2558	0	0.0114779	0			11.2718	0	11.2718	0	0	0			11.2696	0	11.2696	0	0	0
	11.3038	384	11.3038	0	0.00910217	0			11.265	494	11.265	0	0.0114779	0			11.2777	0	11.2777	0	0	0			11.2754	0	11.2754	0	0	0
	11.3098	384	11.3098	0	0.00910217	0			11.271	494	11.271	0	0.0114779	0			11.2835	0	11.2835	0	0	0			11.2814	0	11.2814	0	0	0
	11.3158	384	11.3158	0	0.00910217	0			11.2767	494	11.2767	0	0.0114779	0			11.2894	0	11.2894	0	0	0			11.2871	0	11.2871	0	0	0
	11.3218	384	11.3218	0	0.00910217	0			11.2827	494	11.2827	0	0.0114779	0			11.2952	0	11.2952	0	0	0			11.2931	0	11.2931	0	0	0
	11.3278	384	11.3278	0	0.00910217	0			11.2881	256	11.2881	0	0.00594808	0			11.3012	0	11.3012	0	0	0			11.2988	0	11.2988	0	0	0
	11.3338	384	11.3338	0	0.00910217	0			11.2941	0	11.2941	0	0	0			11.3067	0	11.3067	0	0	0			11.3045	0	11.3045	0	0	0
	11.3398	0	11.3398	0	0	0			11.2999	0	11.2999	0	0	0			11.3127	0	11.3127	0	0	0			11.3104	0	11.3104	0	0	0
	11.3493	0	11.3493	0	0	0			11.3054	0	11.3054	0	0	0			11.3182	0	11.3182	0	0	0			11.3161	0	11.3161	0	0	0
	11.355	0	11.355	0	0	0			11.3114	0	11.3114	0	0	0			11.3242	0	11.3242	0	0	0			11.3221	0	11.3221	0	0	0
	11.361	0	11.361	0	0	0			11.3168	0	11.3168	0	0	0			11.3298	0	11.3298	0	0	0			11.3278	0	11.3278	0	0	0
	11.367	0	11.367	0	0	0			11.3228	0	11.3228	0	0	0			11.3358	0	11.3358	0	0	0			11.3338	0	11.3338	0	0	0
	11.373	0	11.373	0	0	0			11.3282	0	11.3282	0	0	0			11.3449	0	11.3449	0	0	0			11.3395	0	11.3395	0	0	0
	11.379	0	11.379	0	0	0			11.3342	0	11.3342	0	0	0			11.3509	0	11.3509	0	0	0			11.3489	0	11.3489	0	0	0
	11.385	0	11.385	0	0	0			11.3401	0	11.3401	0	0	0			11.3564	0	11.3564	0	0	0			11.3546	0	11.3546	0	0	0
	11.391	0	11.391	0	0	0			11.3492	0	11.3492	0	0	0			11.3624	0	11.3624	0	0	0			11.3604	0	11.3604	0	0	0
	11.3969	0	11.3969	0	0	0			11.3546	0	11.3546	0	0	0			11.3678	0	11.3678	0	0	0			11.366	0	11.366	0	0	0
	11.4029	0	11.4029	0	0	0			11.3606	0	11.3606	0	0	0			11.3738	0	11.3738	0	0	0			11.372	0	11.372	0	0	0
	11.4089	0	11.4089	0	0	0			11.3661	0	11.3661	0	0	0			11.3795	0	11.3795	0	0	0			11.3777	0	11.3777	0	0	0
	11.4147	0	11.4147	0	0	0			11.3721	0	11.3721	0	0	0			11.3854	242	11.3854	0	0.00600142	0			11.3836	0	11.3836	0	0	0
	11.4207	0	11.4207	0	0	0			11.3776	0	11.3776	0	0	0			11.391	242	11.391	0	0.00600142	0			11.3889	0	11.3889	0	0	0
	11.4301	0	11.4301	0	0	0			11.3836	0	11.3836	0	0	0			11.397	242	11.397	0	0.00600142	0			11.3949	0	11.3949	0	0	0
	11.4357	0	11.4357	0	0	0			11.3891	0	11.3891	0	0	0			11.4027	242	11.4027	0	0.00600142	0			11.4003	0	11.4003	0	0	0
	11.4417	0	11.4417	0	0	0			11.3951	255	11.3951	0	0.00592485	0			11.4083	242	11.4083	0	0.00600142	0			11.4062	0	11.4062	0	0	0
	11.4473	0	11.4473	0	0	0			11.4005	255	11.4005	0	0.00592485	0			11.4144	242	11.4144	0	0.00600142	0			11.4116	0	11.4116	0	0	0
	11.4533	0	11.4533	0	0	0			11.4065	255	11.4065	0	0.00592485	0			11.4195	242	11.4195	0	0.00600142	0			11.4175	0	11.4175	0	0	0
	11.4591	0	11.4591	0	0	0			11.4119	255	11.4119	0	0.00592485	0			11.4289	0	11.4289	0	0	0			11.423	0	11.423	0	0	0
	11.4648	0	11.4648	0	0	0			11.4179	255	11.4179	0	0.00592485	0			11.4348	0	11.4348	0	0	0			11.4324	0	11.4324	0	0	0
	11.4708	0	11.4708	0	0	0			11.4232	255	11.4232	0	0.00592485	0			11.4408	0	11.4408	0	0	0			11.4378	0	11.4378	0	0	0
	11.4765	0	11.4765	0	0	0			11.4327	255	11.4327	0	0.00592485	0			11.4462	0	11.4462	0	0	0			11.4438	0	11.4438	0	0	0
	11.4823	0	11.4823	0	0	0			11.4378	0	11.4378	0	0	0			11.452	0	11.452	0	0	0			11.4492	0	11.4492	0	0	0
	11.4879	0	11.4879	0	0	0			11.4438	0	11.4438	0	0	0			11.4574	0	11.4574	0	0	0			11.4549	0	11.4549	0	0	0
	11.4938	0	11.4938	0	0	0			11.4493	0	11.4493	0	0	0			11.4634	0	11.4634	0	0	0			11.4601	0	11.4601	0	0	0
	11.4994	0	11.4994	0	0	0			11.4553	0	11.4553	0	0	0			11.4687	0	11.4687	0	0	0			11.466	0	11.466	0	0	0
	11.5051	0	11.5051	0	0	0			11.4605	0	11.4605	0	0	0			11.4743	0	11.4743	0	0	0			11.4714	0	11.4714	229	0	0.00193042
	11.5145	0	11.5145	0	0	0			11.4665	0	11.4665	236	0	0.00179218			11.4799	0	11.4799	0	0	0			11.477	0	11.477	229	0	0.00193042
	11.52	0	11.52	0	0	0			11.4717	0	11.4717	236	0	0.00179218			11.4851	0	11.4851	0	0	0			11.4825	0	11.4825	229	0	0.00193042
	11.526	0	11.526	0	0	0			11.4774	0	11.4774	236	0	0.00179218			11.491	0	11.491	0	0	0			11.488	0	11.488	229	0	0.00193042
	11.5315	0	11.5315	0	0	0			11.4829	0	11.4829	236	0	0.00179218			11.4962	0	11.4962	0	0	0			11.4935	0	11.4935	229	0	0.00193042
	11.5375	0	11.5375	0	0	0			11.4885	0	11.4885	236	0	0.00179218			11.5018	0	11.5018	0	0	0			11.4993	0	11.4993	229	0	0.00193042
	11.5431	0	11.5431	0	0	0			11.494	0	11.494	236	0	0.00179218			11.5077	0	11.5077	0	0	0			11.5045	0	11.5045	229	0	0.00193042
	11.5488	0	11.5488	0	0	0			11.4995	0	11.4995	236	0	0.00179218			11.5165	0	11.5165	0	0	0			11.5137	0	11.5137	0	0	0
	11.5547	0	11.5547	0	0	0			11.5051	0	11.5051	0	0	0			11.5222	0	11.5222	0	0	0			11.519	0	11.519	0	0	0
	11.5603	0	11.5603	0	0	0			11.5138	0	11.5138	0	0	0			11.5276	0	11.5276	0	0	0			11.5248	0	11.5248	0	0	0
	11.5663	0	11.5663	0	0	0			11.5191	0	11.5191	0	0	0			11.5332	0	11.5332	0	0	0			11.5302	0	11.5302	0	0	0
	11.5719	0	11.5719	0	0	0			11.525	0	11.525	0	0	0			11.5387	0	11.5387	0	0	0			11.5356	0	11.5356	0	0	0
	11.5778	0	11.5778	0	0	0			11.5299	0	11.5299	0	0	0			11.544	0	11.544	0	0	0			11.5411	0	11.5411	0	0	0
	11.5834	0	11.5834	0	0	0			11.5357	0	11.5357	0	0	0			11.5496	0	11.5496	0	0	0			11.5467	0	11.5467	0	0	0
	11.5894	0	11.5894	0	0	0			11.541	0	11.541	0	0	0			11.5551	0	11.5551	0	0	0			11.5521	0	11.5521	0	0	0
	11.5987	0	11.5987	0	0	0			11.5465	0	11.5465	0	0	0			11.5607	0	11.5607	0	0	0			11.5576	0	11.5576	0	0	0
	11.6043	0	11.6043	0	0	0			11.5518	0	11.5518	0	0	0			11.5661	0	11.5661	0	0	0			11.5631	0	11.5631	0	0	0
	11.6103	0	11.6103	0	0	0			11.5572	0	11.5572	0	0	0			11.5716	0	11.5716	0	0	0			11.5686	0	11.5686	0	0	0
	11.6162	0	11.6162	0	0	0			11.5627	0	11.5627	0	0	0			11.577	0	11.577	0	0	0			11.5741	0	11.5741	0	0	0
	11.6221	0	11.6221	0	0	0			11.5678	0	11.5678	0	0	0			11.5824	0	11.5824	0	0	0			11.5798	0	11.5798	0	0	0
	11.6276	0	11.6276	0	0	0			11.5735	0	11.5735	0	0	0			11.588	0	11.588	0	0	0			11.5852	0	11.5852	0	0	0
	11.6336	0	11.6336	0	0	0			11.5785	0	11.5785	0	0	0			11.597	0	11.597	0	0	0			11.5942	0	11.5942	0	0	0
	11.6393	0	11.6393	0	0	0			11.5841	0	11.5841	218	0	0.00165549			11.6022	0	11.6022	0	0	0			11.5995	0	11.5995	0	0	0
	11.6452	0	11.6452	0	0	0			11.5892	0	11.5892	218	0	0.00165549			11.6082	0	11.6082	0	0	0			11.6054	0	11.6054	0	0	0
	11.651	0	11.651	0	0	0			11.5982	0	11.5982	218	0	0.00165549			11.6132	0	11.6132	0	0	0			11.6108	0	11.6108	0	0	0
	11.6571	0	11.6571	0	0	0			11.6036	0	11.6036	218	0	0.00165549			11.6192	0	11.6192	220	0	0.00178617			11.6165	0	11.6165	0	0	0
	11.6629	0	11.6629	0	0	0			11.6093	0	11.6093	218	0	0.00165549			11.6252	0	11.6252	220	0	0.00178617			11.622	0	11.622	0	0	0
	11.6686	0	11.6686	0	0	0			11.6145	0	11.6145	218	0	0.00165549			11.6312	0	11.6312	220	0	0.00178617			11.6276	0	11.6276	0	0	0
	11.678	0	11.678	0	0	0			11.6203	0	11.6203	218	0	0.00165549			11.6363	0	11.6363	220	0	0.00178617			11.6331	0	11.6331	0	0	0
	11.6835	0	11.6835	0	0	0			11.6255	0	11.6255	0	0	0			11.6423	0	11.6423	220	0	0.00178617			11.6389	0	11.6389	0	0	0
	11.6893	0	11.6893	0	0	0			11.6312	0	11.6312	0	0	0			11.6478	0	11.6478	220	0	0.00178617			11.6444	0	11.6444	0	0	0
	11.6948	0	11.6948	0	0	0			11.6367	0	11.6367	0	0	0			11.6534	0	11.6534	220	0	0.00178617			11.65	0	11.65	0	0	0
	11.7006	0	11.7006	0	0	0			11.6426	0	11.6426	0	0	0			11.6591	0	11.6591	0	0	0			11.6556	0	11.6556	0	0	0
	11.7062	0	11.7062	0	0	0			11.6479	0	11.6479	0	0	0			11.6645	0	11.6645	0	0	0			11.6613	0	11.6613	0	0	0
	11.7119	0	11.7119	0	0	0			11.6537	0	11.6537	0	0	0			11.6704	254	11.6704	0	0.00629901	0			11.6667	0	11.6667	0	0	0
	11.7173	0	11.7173	0	0	0			11.6597	0	11.6597	0	0	0			11.6791	254	11.6791	0	0.00629901	0			11.6722	0	11.6722	0	0	0
	11.7232	0	11.7232	0	0	0			11.6645	0	11.6645	0	0	0			11.6847	254	11.6847	0	0.00629901	0			11.6811	0	11.6811	0	0	0
	11.7285	0	11.7285	0	0	0			11.6706	0	11.6706	0	0	0			11.6902	254	11.6902	0	0.00629901	0			11.6866	0	11.6866	0	0	0
	11.7343	0	11.7343	0	0	0			11.6793	0	11.6793	0	0	0			11.6957	254	11.6957	0	0.00629901	0			11.6921	0	11.6921	0	0	0
	11.7398	0	11.7398	0	0	0			11.6851	0	11.6851	0	0	0			11.7013	254	11.7013	0	0.00629901	0			11.6979	0	11.6979	0	0	0
	11.7452	0	11.7452	0	0	0			11.6902	0	11.6902	0	0	0			11.7065	254	11.7065	0	0.00629901	0			11.7032	0	11.7032	0	0	0
	11.7507	0	11.7507	0	0	0			11.6959	0	11.6959	0	0	0			11.7125	0	11.7125	0	0	0			11.7087	0	11.7087	0	0	0
	11.7558	0	11.7558	0	0	0			11.701	0	11.701	0	0	0			11.7179	231	11.7179	0	0.00572863	0			11.7144	0	11.7144	0	0	0
	11.7646	0	11.7646	0	0	0			11.7069	0	11.7069	0	0	0			11.7235	231	11.7235	0	0.00572863	0			11.7196	212	11.7196	0	0.00553073	0
	11.7699	0	11.7699	0	0	0			11.712	0	11.712	0	0	0			11.729	231	11.729	0	0.00572863	0			11.7254	212	11.7254	0	0.00553073	0
	11.7752	0	11.7752	0	0	0			11.7175	0	11.7175	0	0	0			11.7344	231	11.7344	0	0.00572863	0			11.7306	212	11.7306	0	0.00553073	0
	11.7805	0	11.7805	0	0	0			11.7228	0	11.7228	0	0	0			11.7398	231	11.7398	0	0.00572863	0			11.7363	212	11.7363	0	0.00553073	0
	11.7856	0	11.7856	0	0	0			11.7283	0	11.7283	0	0	0			11.7451	231	11.7451	168	0.00572863	0.00136399			11.7414	212	11.7414	0	0.00553073	0
	11.7907	0	11.7907	0	0	0			11.7337	0	11.7337	0	0	0			11.7507	231	11.7507	168	0.00572863	0.00136399			11.7469	212	11.7469	0	0.00553073	0
	11.7959	0	11.7959	0	0	0			11.7392	0	11.7392	0	0	0			11.756	0	11.756	168	0	0.00136399			11.7521	212	11.7521	0	0.00553073	0
	11.8008	0	11.8008	0	0	0			11.7442	0	11.7442	0	0	0			11.7649	0	11.7649	168	0	0.00136399			11.761	0	11.761	0	0	0
	11.8058	0	11.8058	0	0	0			11.75	0	11.75	0	0	0			11.7699	0	11.7699	439	0	0.00356423			11.7661	0	11.7661	0	0	0
	11.8109	0	11.8109	0	0	0			11.7552	0	11.7552	0	0	0			11.7755	0	11.7755	439	0	0.00356423			11.7716	0	11.7716	0	0	0
	11.8156	0	11.8156	0	0	0			11.7638	0	11.7638	0	0	0			11.7805	0	11.7805	439	0	0.00356423			11.7768	0	11.7768	0	0	0
	11.8208	0	11.8208	0	0	0			11.7688	0	11.7688	0	0	0			11.7858	0	11.7858	270	0	0.00219212			11.782	0	11.782	0	0	0
	11.8255	0	11.8255	0	0	0			11.7741	0	11.7741	0	0	0			11.7911	0	11.7911	270	0	0.00219212			11.7873	0	11.7873	0	0	0
	11.8304	0	11.8304	0	0	0			11.7794	0	11.7794	0	0	0			11.7963	0	11.7963	270	0	0.00219212			11.7922	0	11.7922	0	0	0
	11.8356	0	11.8356	0	0	0			11.7845	0	11.7845	0	0	0			11.8018	0	11.8018	270	0	0.00219212			11.7976	0	11.7976	0	0	0
	11.8439	237	11.8439	0	0.00561775	0			11.7898	0	11.7898	0	0	0			11.8075	0	11.8075	0	0	0			11.8023	0	11.8023	0	0	0
	11.8491	237	11.8491	0	0.00561775	0			11.7945	0	11.7945	0	0	0			11.8124	0	11.8124	0	0	0			11.8076	0	11.8076	0	0	0
	11.8537	237	11.8537	0	0.00561775	0			11.7998	0	11.7998	0	0	0			11.8176	0	11.8176	0	0	0			11.8124	0	11.8124	0	0	0
	11.859	237	11.859	0	0.00561775	0			11.8047	0	11.8047	0	0	0			11.8226	0	11.8226	0	0	0			11.8174	0	11.8174	0	0	0
	11.8636	237	11.8636	0	0.00561775	0			11.8098	0	11.8098	0	0	0			11.8275	0	11.8275	0	0	0			11.822	0	11.822	0	0	0
	11.8688	237	11.8688	0	0.00561775	0			11.8145	0	11.8145	0	0	0			11.8331	0	11.8331	0	0	0			11.827	0	11.827	0	0	0
	11.8737	237	11.8737	0	0.00561775	0			11.8193	0	11.8193	0	0	0			11.8389	0	11.8389	0	0	0			11.8318	0	11.8318	0	0	0
	11.8788	0	11.8788	0	0	0			11.8241	0	11.8241	0	0	0			11.8469	0	11.8469	0	0	0			11.8366	0	11.8366	0	0	0
	11.8837	0	11.8837	0	0	0			11.8288	0	11.8288	0	0	0			11.8522	0	11.8522	0	0	0			11.845	0	11.845	0	0	0
	11.8886	0	11.8886	0	0	0			11.8337	0	11.8337	0	0	0			11.8568	0	11.8568	0	0	0			11.8496	0	11.8496	0	0	0
	11.8938	0	11.8938	0	0	0			11.8383	0	11.8383	0	0	0			11.862	0	11.862	0	0	0			11.8545	0	11.8545	0	0	0
	11.8988	0	11.8988	0	0	0			11.8465	0	11.8465	0	0	0			11.8665	0	11.8665	0	0	0			11.8593	0	11.8593	0	0	0
	11.9039	0	11.9039	0	0	0			11.851	0	11.851	0	0	0			11.8715	0	11.8715	0	0	0			11.8643	0	11.8643	0	0	0
	11.9089	0	11.9089	0	0	0			11.856	0	11.856	0	0	0			11.8763	0	11.8763	0	0	0			11.8689	0	11.8689	0	0	0
	11.9142	0	11.9142	0	0	0			11.8606	0	11.8606	0	0	0			11.881	0	11.881	0	0	0			11.8736	0	11.8736	0	0	0
	11.919	0	11.919	0	0	0			11.8652	0	11.8652	0	0	0			11.886	0	11.886	0	0	0			11.8782	0	11.8782	0	0	0
	11.9281	0	11.9281	0	0	0			11.8701	0	11.8701	0	0	0			11.8908	0	11.8908	0	0	0			11.883	0	11.883	0	0	0
	11.9327	0	11.9327	0	0	0			11.8744	0	11.8744	0	0	0			11.8955	0	11.8955	0	0	0			11.8877	0	11.8877	0	0	0
	11.9382	0	11.9382	0	0	0			11.8792	0	11.8792	0	0	0			11.9004	0	11.9004	0	0	0			11.8923	0	11.8923	0	0	0
	11.9429	0	11.9429	0	0	0			11.8835	0	11.8835	0	0	0			11.905	0	11.905	0	0	0			11.8972	0	11.8972	0	0	0
	11.9487	0	11.9487	0	0	0			11.8886	0	11.8886	0	0	0			11.9099	0	11.9099	0	0	0			11.9018	0	11.9018	0	0	0
	11.9534	0	11.9534	0	0	0			11.893	0	11.893	0	0	0			11.9146	281	11.9146	0	0.00696859	0			11.9066	0	11.9066	0	0	0
	11.9591	0	11.9591	0	0	0			11.8978	0	11.8978	0	0	0			11.9195	281	11.9195	0	0.00696859	0			11.9113	0	11.9113	0	0	0
	11.9638	0	11.9638	0	0	0			11.9021	0	11.9021	229	0	0.00173903			11.9278	281	11.9278	0	0.00696859	0			11.9159	0	11.9159	0	0	0
	11.9696	0	11.9696	0	0	0			11.9069	0	11.9069	229	0	0.00173903			11.9326	281	11.9326	0	0.00696859	0			11.9205	0	11.9205	0	0	0
	11.9744	0	11.9744	0	0	0			11.9114	0	11.9114	229	0	0.00173903			11.9373	281	11.9373	0	0.00696859	0			11.9291	0	11.9291	0	0	0
	11.9801	0	11.9801	0	0	0			11.9159	0	11.9159	229	0	0.00173903			11.9422	281	11.9422	0	0.00696859	0			11.9335	0	11.9335	0	0	0
	11.9851	0	11.9851	0	0	0			11.9205	0	11.9205	229	0	0.00173903			11.9471	281	11.9471	0	0.00696859	0			11.9386	0	11.9386	0	0	0
	11.9905	0	11.9905	0	0	0			11.9288	0	11.9288	229	0	0.00173903			11.9519	0	11.9519	0	0	0			11.9431	0	11.9431	0	0	0
	11.9955	0	11.9955	0	0	0			11.9332	0	11.9332	229	0	0.00173903			11.9567	0	11.9567	0	0	0			11.9483	0	11.9483	0	0	0
	12.0009	0	12.0009	0	0	0			11.9378	0	11.9378	0	0	0			11.9622	0	11.9622	0	0	0			11.9531	0	11.9531	0	0	0
	12.0061	0	12.0061	0	0	0			11.9424	0	11.9424	0	0	0			11.9668	0	11.9668	0	0	0			11.9578	0	11.9578	0	0	0
	12.015	0	12.015	0	0	0			11.9471	0	11.9471	0	0	0			11.9718	0	11.9718	0	0	0			11.9629	0	11.9629	0	0	0
	12.02	0	12.02	0	0	0			11.9518	0	11.9518	0	0	0			11.9767	0	11.9767	0	0	0			11.9677	0	11.9677	0	0	0
	12.0253	0	12.0253	0	0	0			11.9566	0	11.9566	0	0	0			11.9816	0	11.9816	0	0	0			11.9727	0	11.9727	0	0	0
	12.0303	0	12.0303	0	0	0			11.9612	0	11.9612	0	0	0			11.9873	0	11.9873	0	0	0			11.9774	0	11.9774	0	0	0
	12.0359	0	12.0359	0	0	0			11.9659	0	11.9659	0	0	0			11.9917	0	11.9917	0	0	0			11.9825	0	11.9825	0	0	0
	12.0408	0	12.0408	0	0	0			11.9704	0	11.9704	0	0	0			11.9975	0	11.9975	0	0	0			11.9874	0	11.9874	0	0	0
	12.0461	0	12.0461	0	0	0			11.9752	0	11.9752	0	0	0			12.0019	0	12.0019	0	0	0			11.9923	0	11.9923	0	0	0
	12.0513	0	12.0513	0	0	0			11.98	0	11.98	0	0	0			12.0113	0	12.0113	0	0	0			11.9973	0	11.9973	0	0	0
	12.0564	0	12.0564	0	0	0			11.985	0	11.985	0	0	0			12.0157	0	12.0157	0	0	0			12.0022	0	12.0022	0	0	0
	12.0617	0	12.0617	0	0	0			11.991	0	11.991	0	0	0			12.0214	0	12.0214	0	0	0			12.0109	0	12.0109	0	0	0
	12.0668	0	12.0668	0	0	0			11.9952	0	11.9952	0	0	0			12.0261	0	12.0261	0	0	0			12.0156	0	12.0156	0	0	0
	12.072	0	12.072	0	0	0			12.0006	0	12.0006	0	0	0			12.0313	0	12.0313	0	0	0			12.0209	0	12.0209	0	0	0
	12.0773	0	12.0773	0	0	0			12.0049	0	12.0049	0	0	0			12.0363	0	12.0363	0	0	0			12.0257	0	12.0257	0	0	0
	12.0826	0	12.0826	0	0	0			12.0137	0	12.0137	0	0	0			12.0411	0	12.0411	0	0	0			12.0307	0	12.0307	0	0	0
	12.0877	0	12.0877	0	0	0			12.0181	0	12.0181	0	0	0			12.0466	0	12.0466	0	0	0			12.0356	0	12.0356	0	0	0
	12.0964	0	12.0964	0	0	0			12.0232	0	12.0232	0	0	0			12.0515	0	12.0515	0	0	0			12.0405	0	12.0405	0	0	0
	12.1013	0	12.1013	0	0	0			12.0278	0	12.0278	0	0	0			12.057	0	12.057	0	0	0			12.0455	0	12.0455	0	0	0
	12.1067	0	12.1067	0	0	0			12.0326	0	12.0326	0	0	0			12.0617	0	12.0617	0	0	0			12.0504	0	12.0504	0	0	0
	12.1121	0	12.1121	0	0	0			12.0377	0	12.0377	0	0	0			12.0671	0	12.0671	0	0	0			12.0557	0	12.0557	0	0	0
	12.1173	0	12.1173	0	0	0			12.0424	0	12.0424	236	0	0.00179218			12.0719	0	12.0719	0	0	0			12.0602	0	12.0602	0	0	0
	12.1225	0	12.1225	0	0	0			12.0474	0	12.0474	236	0	0.00179218			12.077	0	12.077	0	0	0			12.0655	0	12.0655	0	0	0
	12.1277	0	12.1277	0	0	0			12.0524	0	12.0524	236	0	0.00179218			12.0818	0	12.0818	0	0	0			12.0704	0	12.0704	0	0	0
	12.1329	0	12.1329	0	0	0			12.0574	0	12.0574	236	0	0.00179218			12.0868	0	12.0868	0	0	0			12.0757	0	12.0757	0	0	0
	12.1381	0	12.1381	0	0	0			12.0622	0	12.0622	236	0	0.00179218			12.0954	0	12.0954	0	0	0			12.0804	0	12.0804	0	0	0
	12.1436	0	12.1436	0	0	0			12.0671	0	12.0671	236	0	0.00179218			12.1003	0	12.1003	0	0	0			12.0856	0	12.0856	0	0	0
	12.1486	0	12.1486	0	0	0			12.0721	0	12.0721	236	0	0.00179218			12.1053	0	12.1053	0	0	0			12.0941	0	12.0941	0	0	0
	12.1543	0	12.1543	0	0	0			12.0767	0	12.0767	0	0	0			12.1101	0	12.1101	0	0	0			12.0987	0	12.0987	0	0	0
	12.1592	0	12.1592	0	0	0			12.082	0	12.082	0	0	0			12.1154	0	12.1154	0	0	0			12.1042	0	12.1042	0	0	0
	12.1648	0	12.1648	0	0	0			12.0864	0	12.0864	0	0	0			12.1203	0	12.1203	0	0	0			12.1092	0	12.1092	0	0	0
	12.1698	0	12.1698	0	0	0			12.0951	0	12.0951	0	0	0			12.1252	0	12.1252	0	0	0			12.1142	0	12.1142	0	0	0
	12.1789	0	12.1789	0	0	0			12.0996	0	12.0996	0	0	0			12.1304	377	12.1304	0	0.00934932	0			12.1193	0	12.1193	0	0	0
	12.1837	0	12.1837	0	0	0			12.1049	0	12.1049	0	0	0			12.1354	377	12.1354	0	0.00934932	0			12.1243	0	12.1243	0	0	0
	12.1894	0	12.1894	0	0	0			12.1096	0	12.1096	0	0	0			12.1407	377	12.1407	0	0.00934932	0			12.1291	0	12.1291	0	0	0
	12.1943	0	12.1943	0	0	0			12.1148	0	12.1148	0	0	0			12.1457	377	12.1457	0	0.00934932	0			12.1343	0	12.1343	0	0	0
	12.1998	0	12.1998	0	0	0			12.1195	0	12.1195	0	0	0			12.1508	377	12.1508	0	0.00934932	0			12.139	0	12.139	0	0	0
	12.2047	0	12.2047	0	0	0			12.1247	0	12.1247	0	0	0			12.1558	377	12.1558	0	0.00934932	0			12.1441	0	12.1441	0	0	0
	12.2104	0	12.2104	0	0	0			12.1294	0	12.1294	0	0	0			12.1611	377	12.1611	0	0.00934932	0			12.149	0	12.149	0	0	0
	12.2151	0	12.2151	0	0	0			12.1343	0	12.1343	0	0	0			12.1662	0	12.1662	0	0	0			12.1542	0	12.1542	0	0	0
	12.2208	0	12.2208	0	0	0			12.1392	0	12.1392	0	0	0			12.171	0	12.171	0	0	0			12.1591	0	12.1591	0	0	0
	12.2257	0	12.2257	0	0	0			12.1439	0	12.1439	0	0	0			12.1798	0	12.1798	0	0	0			12.164	0	12.164	0	0	0
	12.2313	0	12.2313	0	0	0			12.1486	0	12.1486	0	0	0			12.1845	0	12.1845	0	0	0			12.1692	0	12.1692	0	0	0
	12.236	0	12.236	0	0	0			12.1537	0	12.1537	0	0	0			12.1898	0	12.1898	0	0	0			12.1778	0	12.1778	0	0	0
	12.2414	0	12.2414	0	0	0			12.1584	0	12.1584	0	0	0			12.1946	0	12.1946	0	0	0			12.1825	0	12.1825	0	0	0
	12.2467	0	12.2467	0	0	0			12.1634	0	12.1634	0	0	0			12.2	0	12.2	0	0	0			12.1878	0	12.1878	0	0	0
	12.252	0	12.252	0	0	0			12.1681	0	12.1681	0	0	0			12.2049	0	12.2049	0	0	0			12.1924	0	12.1924	0	0	0
	12.2605	0	12.2605	0	0	0			12.1729	0	12.1729	0	0	0			12.2109	0	12.2109	424	0	0.00344244			12.1979	0	12.1979	0	0	0
	12.2659	0	12.2659	0	0	0			12.1813	0	12.1813	0	0	0			12.2154	0	12.2154	424	0	0.00344244			12.2024	0	12.2024	0	0	0
	12.271	0	12.271	273	0	0.00211148			12.1859	0	12.1859	0	0	0			12.2211	0	12.2211	424	0	0.00344244			12.2079	0	12.2079	0	0	0
	12.2763	0	12.2763	273	0	0.00211148			12.1911	0	12.1911	0	0	0			12.2259	257	12.2259	424	0.00637341	0.00344244			12.2124	0	12.2124	0	0	0
	12.2814	0	12.2814	273	0	0.00211148			12.1955	0	12.1955	0	0	0			12.2312	257	12.2312	424	0.00637341	0.00344244			12.2178	0	12.2178	0	0	0
	12.2866	0	12.2866	273	0	0.00211148			12.2005	0	12.2005	0	0	0			12.2359	257	12.2359	424	0.00637341	0.00344244			12.2224	0	12.2224	0	0	0
	12.2917	0	12.2917	273	0	0.00211148			12.2053	0	12.2053	0	0	0			12.2412	257	12.2412	424	0.00637341	0.00344244			12.2276	0	12.2276	0	0	0
	12.2974	0	12.2974	273	0	0.00211148			12.2102	0	12.2102	0	0	0			12.2462	257	12.2462	0	0.00637341	0			12.2324	0	12.2324	0	0	0
	12.3023	0	12.3023	273	0	0.00211148			12.2151	0	12.2151	0	0	0			12.2512	257	12.2512	0	0.00637341	0			12.2376	0	12.2376	0	0	0
	12.3079	251	12.3079	0	0.0059496	0			12.2209	0	12.2209	0	0	0			12.2561	257	12.2561	0	0.00637341	0			12.2424	0	12.2424	0	0	0
	12.3129	251	12.3129	0	0.0059496	0			12.2252	0	12.2252	0	0	0			12.2645	0	12.2645	0	0	0			12.2474	0	12.2474	0	0	0
	12.3182	251	12.3182	0	0.0059496	0			12.2311	0	12.2311	0	0	0			12.2695	0	12.2695	0	0	0			12.2521	0	12.2521	0	0	0
	12.3234	251	12.3234	0	0.0059496	0			12.2355	0	12.2355	0	0	0			12.2744	0	12.2744	0	0	0			12.2607	0	12.2607	0	0	0
	12.3287	251	12.3287	0	0.0059496	0			12.2407	0	12.2407	0	0	0			12.2795	0	12.2795	0	0	0			12.2654	0	12.2654	0	0	0
	12.3338	251	12.3338	0	0.0059496	0			12.2452	0	12.2452	0	0	0			12.2844	0	12.2844	0	0	0			12.2707	0	12.2707	0	0	0
	12.3396	251	12.3396	0	0.0059496	0			12.2503	0	12.2503	0	0	0			12.2897	0	12.2897	0	0	0			12.2754	0	12.2754	0	0	0
	12.3479	0	12.3479	0	0	0			12.255	0	12.255	0	0	0			12.2945	0	12.2945	0	0	0			12.2807	0	12.2807	0	0	0
	12.3533	0	12.3533	0	0	0			12.2635	0	12.2635	0	0	0			12.2995	0	12.2995	0	0	0			12.2854	0	12.2854	0	0	0
	12.3584	0	12.3584	0	0	0			12.2682	0	12.2682	0	0	0			12.3044	0	12.3044	0	0	0			12.2907	0	12.2907	0	0	0
	12.3639	0	12.3639	0	0	0			12.2733	0	12.2733	0	0	0			12.3094	0	12.3094	0	0	0			12.2958	0	12.2958	0	0	0
	12.3687	0	12.3687	0	0	0			12.2781	0	12.2781	0	0	0			12.3146	0	12.3146	0	0	0			12.3006	0	12.3006	0	0	0
	12.3744	0	12.3744	0	0	0			12.2828	0	12.2828	0	0	0			12.3192	0	12.3192	0	0	0			12.3057	0	12.3057	0	0	0
	12.3794	0	12.3794	0	0	0			12.2878	0	12.2878	0	0	0			12.3246	0	12.3246	0	0	0			12.3106	0	12.3106	0	0	0
	12.385	0	12.385	0	0	0			12.2925	0	12.2925	0	0	0			12.3295	0	12.3295	0	0	0			12.3156	0	12.3156	0	0	0
	12.3899	0	12.3899	0	0	0			12.2972	0	12.2972	0	0	0			12.3347	0	12.3347	0	0	0			12.3205	0	12.3205	0	0	0
	12.3957	0	12.3957	0	0	0			12.3024	0	12.3024	0	0	0			12.3396	0	12.3396	0	0	0			12.3256	0	12.3256	0	0	0
	12.4004	0	12.4004	0	0	0			12.3069	0	12.3069	0	0	0			12.3481	0	12.3481	0	0	0			12.3308	0	12.3308	0	0	0
	12.4064	0	12.4064	0	0	0			12.312	0	12.312	0	0	0			12.3528	0	12.3528	0	0	0			12.3355	0	12.3355	0	0	0
	12.4112	0	12.4112	0	0	0			12.3167	0	12.3167	0	0	0			12.3581	0	12.3581	0	0	0			12.3442	0	12.3442	0	0	0
	12.4167	0	12.4167	0	0	0			12.3216	0	12.3216	0	0	0			12.3628	0	12.3628	0	0	0			12.3489	0	12.3489	0	0	0
	12.4218	0	12.4218	0	0	0			12.3264	0	12.3264	0	0	0			12.368	0	12.368	0	0	0			12.3542	0	12.3542	0	0	0
	12.4309	0	12.4309	0	0	0			12.3311	0	12.3311	0	0	0			12.374	0	12.374	0	0	0			12.3592	0	12.3592	0	0	0
	12.4356	0	12.4356	0	0	0			12.3358	0	12.3358	0	0	0			12.3785	0	12.3785	0	0	0			12.3641	0	12.3641	0	0	0
	12.4413	0	12.4413	0	0	0			12.3445	0	12.3445	0	0	0			12.3845	0	12.3845	0	0	0			12.369	0	12.369	0	0	0
	12.4462	0	12.4462	0	0	0			12.3489	0	12.3489	0	0	0			12.3891	0	12.3891	0	0	0			12.3741	0	12.3741	0	0	0
	12.4519	0	12.4519	0	0	0			12.3542	0	12.3542	0	0	0			12.3947	0	12.3947	0	0	0			12.379	0	12.379	0	0	0
	12.4567	0	12.4567	0	0	0			12.359	0	12.359	0	0	0			12.3993	0	12.3993	0	0	0			12.3841	0	12.3841	0	0	0
	12.4623	0	12.4623	0	0	0			12.364	0	12.364	0	0	0			12.4049	0	12.4049	0	0	0			12.3891	0	12.3891	0	0	0
	12.467	0	12.467	0	0	0			12.3688	0	12.3688	0	0	0			12.4095	0	12.4095	0	0	0			12.3942	0	12.3942	0	0	0
	12.4725	0	12.4725	0	0	0			12.3737	0	12.3737	0	0	0			12.4152	0	12.4152	0	0	0			12.3992	0	12.3992	0	0	0
	12.4773	0	12.4773	0	0	0			12.3787	0	12.3787	0	0	0			12.4197	0	12.4197	0	0	0			12.4043	0	12.4043	0	0	0
	12.4828	0	12.4828	0	0	0			12.3836	0	12.3836	0	0	0			12.4277	0	12.4277	0	0	0			12.4093	0	12.4093	0	0	0
	12.4875	0	12.4875	0	0	0			12.3885	0	12.3885	0	0	0			12.4322	0	12.4322	0	0	0			12.4143	0	12.4143	0	0	0
	12.4927	0	12.4927	0	0	0			12.3934	0	12.3934	0	0	0			12.4382	0	12.4382	0	0	0			12.4195	0	12.4195	0	0	0
	12.4975	0	12.4975	0	0	0			12.3986	0	12.3986	0	0	0			12.4427	0	12.4427	0	0	0			12.4277	0	12.4277	0	0	0
	12.5025	0	12.5025	0	0	0			12.4034	0	12.4034	0	0	0			12.4485	0	12.4485	0	0	0			12.4331	0	12.4331	0	0	0
	12.5106	0	12.5106	0	0	0			12.4084	0	12.4084	0	0	0			12.4531	0	12.4531	0	0	0			12.4375	0	12.4375	0	0	0
	12.5157	0	12.5157	0	0	0			12.4134	0	12.4134	0	0	0			12.4587	0	12.4587	0	0	0			12.4432	0	12.4432	0	0	0
	12.5202	0	12.5202	0	0	0			12.4182	0	12.4182	0	0	0			12.4635	0	12.4635	0	0	0			12.4478	0	12.4478	0	0	0
	12.5251	0	12.5251	0	0	0			12.4233	0	12.4233	0	0	0			12.4688	0	12.4688	0	0	0			12.4531	0	12.4531	0	0	0
	12.5296	0	12.5296	0	0	0			12.4316	0	12.4316	0	0	0			12.4738	0	12.4738	0	0	0			12.4579	0	12.4579	0	0	0
	12.5343	0	12.5343	0	0	0			12.4369	0	12.4369	0	0	0			12.4788	0	12.4788	0	0	0			12.463	0	12.463	0	0	0
	12.5387	0	12.5387	0	0	0			12.4415	0	12.4415	0	0	0			12.4839	0	12.4839	0	0	0			12.4678	0	12.4678	0	0	0
	12.5434	0	12.5434	0	0	0			12.4467	0	12.4467	0	0	0			12.4888	0	12.4888	0	0	0			12.4729	0	12.4729	0	0	0
	12.5478	0	12.5478	0	0	0			12.4516	0	12.4516	0	0	0			12.4937	0	12.4937	0	0	0			12.4777	0	12.4777	0	0	0
	12.5523	0	12.5523	0	0	0			12.4567	0	12.4567	0	0	0			12.4989	0	12.4989	0	0	0			12.4828	0	12.4828	0	0	0
	12.5566	0	12.5566	0	0	0			12.4616	0	12.4616	0	0	0			12.5034	0	12.5034	0	0	0			12.4876	0	12.4876	0	0	0
	12.561	0	12.561	0	0	0			12.4666	0	12.4666	0	0	0			12.5121	0	12.5121	0	0	0			12.4929	0	12.4929	0	0	0
	12.5652	0	12.5652	0	0	0			12.4715	0	12.4715	0	0	0			12.5169	0	12.5169	0	0	0			12.4976	0	12.4976	0	0	0
	12.5695	0	12.5695	0	0	0			12.4766	0	12.4766	0	0	0			12.5221	0	12.5221	241	0	0.00195667			12.5025	0	12.5025	0	0	0
	12.5737	0	12.5737	0	0	0			12.4815	0	12.4815	0	0	0			12.5267	0	12.5267	241	0	0.00195667			12.5107	0	12.5107	0	0	0
	12.578	0	12.578	0	0	0			12.4863	0	12.4863	0	0	0			12.5316	0	12.5316	241	0	0.00195667			12.5156	0	12.5156	0	0	0
	12.5821	0	12.5821	0	0	0			12.4913	0	12.4913	0	0	0			12.5362	0	12.5362	241	0	0.00195667			12.5203	0	12.5203	0	0	0
	12.5862	0	12.5862	0	0	0			12.4961	0	12.4961	0	0	0			12.5412	0	12.5412	241	0	0.00195667			12.5251	0	12.5251	0	0	0
	12.5938	0	12.5938	0	0	0			12.5013	0	12.5013	0	0	0			12.5458	0	12.5458	241	0	0.00195667			12.5296	0	12.5296	0	0	0
	12.5979	0	12.5979	0	0	0			12.506	0	12.506	0	0	0			12.5505	0	12.5505	241	0	0.00195667			12.5345	0	12.5345	0	0	0
	12.602	0	12.602	0	0	0			12.5148	0	12.5148	0	0	0			12.5552	0	12.5552	0	0	0			12.5389	0	12.5389	0	0	0
	12.606	0	12.606	0	0	0			12.5192	0	12.5192	0	0	0			12.5599	0	12.5599	0	0	0			12.5435	0	12.5435	0	0	0
	12.61	0	12.61	0	0	0			12.5244	0	12.5244	0	0	0			12.5644	0	12.5644	0	0	0			12.5483	0	12.5483	0	0	0
	12.614	0	12.614	0	0	0			12.529	0	12.529	0	0	0			12.5691	0	12.5691	0	0	0			12.5528	0	12.5528	0	0	0
	12.618	0	12.618	0	0	0			12.5339	0	12.5339	0	0	0			12.5737	0	12.5737	0	0	0			12.5573	0	12.5573	0	0	0
	12.6219	0	12.6219	0	0	0			12.5385	0	12.5385	0	0	0			12.5788	0	12.5788	0	0	0			12.5617	0	12.5617	0	0	0
	12.6259	0	12.6259	0	0	0			12.5431	0	12.5431	0	0	0			12.583	0	12.583	0	0	0			12.5662	0	12.5662	0	0	0
	12.6299	0	12.6299	0	0	0			12.5477	0	12.5477	0	0	0			12.5878	0	12.5878	0	0	0			12.5707	0	12.5707	0	0	0
	12.6339	0	12.6339	0	0	0			12.5524	0	12.5524	0	0	0			12.5954	0	12.5954	0	0	0			12.5752	0	12.5752	0	0	0
	12.6378	0	12.6378	0	0	0			12.557	0	12.557	0	0	0			12.5999	0	12.5999	0	0	0			12.5795	0	12.5795	0	0	0
	12.6418	0	12.6418	0	0	0			12.5613	0	12.5613	0	0	0			12.6044	0	12.6044	0	0	0			12.5841	0	12.5841	0	0	0
	12.6458	0	12.6458	0	0	0			12.5661	260	12.5661	0	0.00604102	0			12.6088	0	12.6088	0	0	0			12.5885	0	12.5885	0	0	0
	12.6497	0	12.6497	0	0	0			12.5705	260	12.5705	0	0.00604102	0			12.6131	0	12.6131	0	0	0			12.5963	0	12.5963	0	0	0
	12.6537	0	12.6537	0	0	0			12.575	260	12.575	0	0.00604102	0			12.6175	0	12.6175	0	0	0			12.6006	0	12.6006	0	0	0
	12.6576	0	12.6576	0	0	0			12.5794	260	12.5794	0	0.00604102	0			12.6219	0	12.6219	0	0	0			12.6049	0	12.6049	0	0	0
	12.6616	0	12.6616	226	0	0.00174796			12.5838	260	12.5838	0	0.00604102	0			12.6262	0	12.6262	0	0	0			12.6092	0	12.6092	0	0	0
	12.6656	0	12.6656	226	0	0.00174796			12.5881	517	12.5881	0	0.0120123	0			12.6304	0	12.6304	0	0	0			12.6135	0	12.6135	0	0	0
	12.6697	0	12.6697	226	0	0.00174796			12.5957	517	12.5957	0	0.0120123	0			12.6346	0	12.6346	0	0	0			12.6177	0	12.6177	0	0	0
	12.6771	0	12.6771	226	0	0.00174796			12.6	257	12.6	0	0.00597132	0			12.6389	0	12.6389	0	0	0			12.622	0	12.622	0	0	0
	12.6811	0	12.6811	226	0	0.00174796			12.6044	257	12.6044	0	0.00597132	0			12.6431	0	12.6431	0	0	0			12.6262	0	12.6262	0	0	0
	12.6851	0	12.6851	226	0	0.00174796			12.6087	257	12.6087	0	0.00597132	0			12.6473	0	12.6473	0	0	0			12.6305	0	12.6305	0	0	0
	12.6891	0	12.6891	226	0	0.00174796			12.6128	257	12.6128	0	0.00597132	0			12.6516	0	12.6516	0	0	0			12.6347	0	12.6347	0	0	0
	12.6931	0	12.6931	0	0	0			12.617	257	12.617	0	0.00597132	0			12.6558	0	12.6558	0	0	0			12.639	0	12.639	0	0	0
	12.6972	0	12.6972	0	0	0			12.6212	0	12.6212	0	0	0			12.66	0	12.66	0	0	0			12.6432	0	12.6432	0	0	0
	12.7013	0	12.7013	0	0	0			12.6253	0	12.6253	0	0	0			12.6641	0	12.6641	0	0	0			12.6473	0	12.6473	0	0	0
	12.7054	0	12.7054	0	0	0			12.6295	0	12.6295	0	0	0			12.6683	0	12.6683	0	0	0			12.6516	0	12.6516	0	0	0
	12.7095	0	12.7095	0	0	0			12.6336	0	12.6336	0	0	0			12.6724	0	12.6724	0	0	0			12.6557	0	12.6557	0	0	0
	12.7137	0	12.7137	0	0	0			12.6377	0	12.6377	0	0	0			12.6801	0	12.6801	0	0	0			12.66	0	12.66	0	0	0
	12.7178	0	12.7178	0	0	0			12.6418	0	12.6418	0	0	0			12.6843	0	12.6843	0	0	0			12.6642	0	12.6642	0	0	0
	12.722	0	12.722	0	0	0			12.6459	0	12.6459	0	0	0			12.6885	0	12.6885	0	0	0			12.6685	0	12.6685	0	0	0
	12.7263	0	12.7263	0	0	0			12.6501	0	12.6501	0	0	0			12.6927	0	12.6927	0	0	0			12.6761	0	12.6761	0	0	0
	12.7304	0	12.7304	0	0	0			12.6541	0	12.6541	0	0	0			12.697	0	12.697	0	0	0			12.6803	0	12.6803	0	0	0
	12.7349	0	12.7349	0	0	0			12.6582	0	12.6582	0	0	0			12.7012	0	12.7012	0	0	0			12.6848	0	12.6848	0	0	0
	12.7392	0	12.7392	0	0	0			12.6623	0	12.6623	0	0	0			12.7055	0	12.7055	0	0	0			12.689	0	12.689	0	0	0
	12.7435	0	12.7435	0	0	0			12.6664	0	12.6664	0	0	0			12.7097	0	12.7097	0	0	0			12.6934	0	12.6934	0	0	0
	12.7478	0	12.7478	0	0	0			12.6704	0	12.6704	0	0	0			12.7141	0	12.7141	0	0	0			12.6976	0	12.6976	0	0	0
	12.7523	0	12.7523	0	0	0			12.678	0	12.678	0	0	0			12.7183	0	12.7183	0	0	0			12.7019	0	12.7019	0	0	0
	12.7601	0	12.7601	0	0	0			12.6821	0	12.6821	0	0	0			12.7234	0	12.7234	0	0	0			12.7063	0	12.7063	0	0	0
	12.7646	0	12.7646	0	0	0			12.6863	0	12.6863	0	0	0			12.7274	0	12.7274	0	0	0			12.7106	0	12.7106	0	0	0
	12.769	0	12.769	0	0	0			12.6903	0	12.6903	0	0	0			12.7322	0	12.7322	0	0	0			12.715	0	12.715	0	0	0
	12.7734	0	12.7734	0	0	0			12.6945	0	12.6945	0	0	0			12.7365	0	12.7365	0	0	0			12.7194	0	12.7194	0	0	0
	12.778	0	12.778	0	0	0			12.6985	0	12.6985	0	0	0			12.7409	0	12.7409	0	0	0			12.7239	0	12.7239	0	0	0
	12.7823	0	12.7823	0	0	0			12.7026	0	12.7026	0	0	0			12.7453	0	12.7453	0	0	0			12.7284	0	12.7284	0	0	0
	12.787	0	12.787	0	0	0			12.7067	0	12.7067	0	0	0			12.7499	0	12.7499	0	0	0			12.7329	0	12.7329	0	0	0
	12.7914	0	12.7914	0	0	0			12.7108	0	12.7108	0	0	0			12.7551	0	12.7551	0	0	0			12.7373	0	12.7373	0	0	0
	12.7961	0	12.7961	0	0	0			12.715	0	12.715	0	0	0			12.7628	0	12.7628	0	0	0			12.7418	0	12.7418	0	0	0
	12.8006	0	12.8006	0	0	0			12.7191	0	12.7191	0	0	0			12.7674	0	12.7674	0	0	0			12.7462	0	12.7462	0	0	0
	12.8052	0	12.8052	0	0	0			12.7232	0	12.7232	0	0	0			12.7724	0	12.7724	0	0	0			12.7508	0	12.7508	0	0	0
	12.8098	0	12.8098	0	0	0			12.7273	0	12.7273	0	0	0			12.7767	0	12.7767	0	0	0			12.7552	0	12.7552	0	0	0
	12.8146	0	12.8146	0	0	0			12.7316	0	12.7316	0	0	0			12.7818	0	12.7818	0	0	0			12.7633	0	12.7633	0	0	0
	12.8192	0	12.8192	0	0	0			12.7359	0	12.7359	0	0	0			12.7865	642	12.7865	0	0.0159211	0			12.7677	0	12.7677	0	0	0
	12.824	0	12.824	0	0	0			12.7401	0	12.7401	0	0	0			12.7911	642	12.7911	0	0.0159211	0			12.7724	0	12.7724	0	0	0
	12.8286	0	12.8286	0	0	0			12.7444	0	12.7444	0	0	0			12.7957	642	12.7957	0	0.0159211	0			12.777	0	12.777	0	0	0
	12.8333	0	12.8333	0	0	0			12.7487	0	12.7487	0	0	0			12.8003	642	12.8003	0	0.0159211	0			12.7816	0	12.7816	0	0	0
	12.8379	0	12.8379	0	0	0			12.7529	0	12.7529	0	0	0			12.8057	642	12.8057	0	0.0159211	0			12.7862	0	12.7862	0	0	0
	12.8463	0	12.8463	0	0	0			12.7607	0	12.7607	0	0	0			12.8099	642	12.8099	0	0.0159211	0			12.7907	0	12.7907	0	0	0
	12.8512	0	12.8512	0	0	0			12.765	0	12.765	0	0	0			12.8149	642	12.8149	0	0.0159211	0			12.7954	0	12.7954	0	0	0
	12.8558	0	12.8558	0	0	0			12.7694	0	12.7694	0	0	0			12.8194	0	12.8194	0	0	0			12.7999	0	12.7999	0	0	0
	12.8609	0	12.8609	0	0	0			12.7738	0	12.7738	0	0	0			12.8244	0	12.8244	0	0	0			12.8045	0	12.8045	0	0	0
	12.8654	251	12.8654	0	0.0059496	0			12.7783	0	12.7783	0	0	0			12.8288	0	12.8288	0	0	0			12.8092	0	12.8092	0	0	0
	12.8707	251	12.8707	0	0.0059496	0			12.7827	0	12.7827	0	0	0			12.8334	0	12.8334	0	0	0			12.814	0	12.814	0	0	0
	12.8753	251	12.8753	0	0.0059496	0			12.7872	0	12.7872	0	0	0			12.8382	0	12.8382	0	0	0			12.8184	0	12.8184	0	0	0
	12.8802	251	12.8802	0	0.0059496	0			12.7915	0	12.7915	0	0	0			12.8462	0	12.8462	0	0	0			12.8233	0	12.8233	0	0	0
	12.8852	251	12.8852	0	0.0059496	0			12.796	0	12.796	0	0	0			12.8509	0	12.8509	0	0	0			12.8279	0	12.8279	0	0	0
	12.8898	251	12.8898	0	0.0059496	0			12.8003	0	12.8003	0	0	0			12.8552	0	12.8552	0	0	0			12.8327	0	12.8327	0	0	0
	12.8948	251	12.8948	0	0.0059496	0			12.8053	0	12.8053	0	0	0			12.8603	0	12.8603	0	0	0			12.8374	0	12.8374	0	0	0
	12.8995	0	12.8995	0	0	0			12.8096	0	12.8096	0	0	0			12.8649	0	12.8649	0	0	0			12.8456	0	12.8456	0	0	0
	12.9044	0	12.9044	0	0	0			12.8143	0	12.8143	0	0	0			12.87	0	12.87	0	0	0			12.8504	0	12.8504	0	0	0
	12.909	0	12.909	0	0	0			12.819	0	12.819	0	0	0			12.8745	0	12.8745	0	0	0			12.8551	0	12.8551	0	0	0
	12.9142	0	12.9142	0	0	0			12.8236	0	12.8236	0	0	0			12.8794	0	12.8794	0	0	0			12.8601	0	12.8601	0	0	0
	12.9186	0	12.9186	0	0	0			12.8283	0	12.8283	0	0	0			12.8839	0	12.8839	0	0	0			12.8647	0	12.8647	0	0	0
	12.9271	0	12.9271	0	0	0			12.8328	0	12.8328	0	0	0			12.8891	0	12.8891	0	0	0			12.8698	0	12.8698	0	0	0
	12.9317	0	12.9317	0	0	0			12.8377	0	12.8377	0	0	0			12.8936	0	12.8936	0	0	0			12.8743	0	12.8743	0	0	0
	12.9364	0	12.9364	234	0	0.00180984			12.8456	0	12.8456	0	0	0			12.8985	0	12.8985	0	0	0			12.8793	0	12.8793	0	0	0
	12.9408	0	12.9408	234	0	0.00180984			12.8506	0	12.8506	0	0	0			12.9032	0	12.9032	0	0	0			12.8841	0	12.8841	0	0	0
	12.9454	0	12.9454	234	0	0.00180984			12.855	0	12.855	0	0	0			12.908	0	12.908	0	0	0			12.8889	0	12.8889	0	0	0
	12.9502	0	12.9502	234	0	0.00180984			12.86	0	12.86	0	0	0			12.913	0	12.913	0	0	0			12.8937	0	12.8937	0	0	0
	12.9547	0	12.9547	234	0	0.00180984			12.8646	0	12.8646	0	0	0			12.9176	0	12.9176	0	0	0			12.8984	0	12.8984	0	0	0
	12.9593	0	12.9593	234	0	0.00180984			12.8695	0	12.8695	0	0	0			12.9227	0	12.9227	0	0	0			12.9034	0	12.9034	0	0	0
	12.9638	0	12.9638	234	0	0.00180984			12.8741	0	12.8741	0	0	0			12.9309	0	12.9309	0	0	0			12.908	0	12.908	0	0	0
	12.9683	0	12.9683	0	0	0			12.8789	0	12.8789	0	0	0			12.9355	0	12.9355	0	0	0			12.9129	0	12.9129	0	0	0
	12.9727	0	12.9727	0	0	0			12.8834	0	12.8834	0	0	0			12.9405	0	12.9405	0	0	0			12.9175	0	12.9175	0	0	0
	12.9772	0	12.9772	0	0	0			12.8884	0	12.8884	0	0	0			12.945	0	12.945	0	0	0			12.9223	0	12.9223	0	0	0
	12.9815	0	12.9815	0	0	0			12.8929	0	12.8929	0	0	0			12.9498	0	12.9498	0	0	0			12.9306	0	12.9306	0	0	0
	12.9857	0	12.9857	0	0	0			12.8981	0	12.8981	0	0	0			12.9544	0	12.9544	0	0	0			12.9351	0	12.9351	0	0	0
	12.9902	0	12.9902	260	0	0.00201093			12.9025	0	12.9025	0	0	0			12.9593	0	12.9593	0	0	0			12.9402	0	12.9402	0	0	0
	12.9944	0	12.9944	260	0	0.00201093			12.9075	0	12.9075	0	0	0			12.964	0	12.964	0	0	0			12.9447	0	12.9447	0	0	0
	12.9987	0	12.9987	260	0	0.00201093			12.9121	0	12.9121	0	0	0			12.9687	0	12.9687	0	0	0			12.9498	0	12.9498	0	0	0
	13.0029	0	13.0029	260	0	0.00201093			12.9169	0	12.9169	0	0	0			12.9736	0	12.9736	0	0	0			12.9543	0	12.9543	0	0	0
	13.0105	0	13.0105	260	0	0.00201093			12.9216	0	12.9216	0	0	0			12.9782	0	12.9782	0	0	0			12.9591	0	12.9591	0	0	0
	13.0147	0	13.0147	260	0	0.00201093			12.9297	0	12.9297	0	0	0			12.9829	0	12.9829	0	0	0			12.9639	0	12.9639	0	0	0
	13.0188	0	13.0188	260	0	0.00201093			12.9344	0	12.9344	0	0	0			12.9874	0	12.9874	0	0	0			12.9685	0	12.9685	0	0	0
	13.0229	0	13.0229	0	0	0			12.9392	0	12.9392	0	0	0			12.9919	0	12.9919	0	0	0			12.9732	0	12.9732	0	0	0
	13.0269	0	13.0269	0	0	0			12.9439	0	12.9439	0	0	0			12.9963	0	12.9963	0	0	0			12.9777	0	12.9777	0	0	0
	13.031	0	13.031	0	0	0			12.9486	0	12.9486	0	0	0			13.0008	0	13.0008	0	0	0			12.9821	0	12.9821	0	0	0
	13.0352	0	13.0352	0	0	0			12.9534	0	12.9534	0	0	0			13.0051	0	13.0051	0	0	0			12.9866	0	12.9866	0	0	0
	13.039	0	13.039	0	0	0			12.958	0	12.958	0	0	0			13.0125	0	13.0125	0	0	0			12.9912	0	12.9912	0	0	0
	13.0431	0	13.0431	0	0	0			12.9626	0	12.9626	0	0	0			13.0168	0	13.0168	0	0	0			12.9958	0	12.9958	0	0	0
	13.0471	0	13.0471	0	0	0			12.9671	0	12.9671	0	0	0			13.021	0	13.021	0	0	0			13	0	13	0	0	0
	13.0511	0	13.0511	0	0	0			12.9718	0	12.9718	0	0	0			13.0254	0	13.0254	0	0	0			13.0044	0	13.0044	0	0	0
	13.0549	0	13.0549	0	0	0			12.9763	0	12.9763	0	0	0			13.0296	0	13.0296	0	0	0			13.0121	0	13.0121	0	0	0
	13.0589	0	13.0589	0	0	0			12.981	0	12.981	0	0	0			13.0338	0	13.0338	0	0	0			13.0166	0	13.0166	0	0	0
	13.0628	0	13.0628	0	0	0			12.9853	0	12.9853	0	0	0			13.0379	0	13.0379	0	0	0			13.0206	0	13.0206	0	0	0
	13.0668	0	13.0668	0	0	0			12.9899	0	12.9899	0	0	0			13.042	0	13.042	0	0	0			13.025	0	13.025	0	0	0
	13.0708	0	13.0708	0	0	0			12.9941	0	12.9941	0	0	0			13.0461	0	13.0461	0	0	0			13.0291	0	13.0291	0	0	0
	13.0747	0	13.0747	0	0	0			12.9986	0	12.9986	0	0	0			13.0503	0	13.0503	0	0	0			13.0332	0	13.0332	0	0	0
	13.0787	0	13.0787	0	0	0			13.0029	0	13.0029	0	0	0			13.0544	0	13.0544	0	0	0			13.0374	0	13.0374	0	0	0
	13.0826	0	13.0826	0	0	0			13.0108	0	13.0108	0	0	0			13.0582	0	13.0582	0	0	0			13.0415	0	13.0415	0	0	0
	13.0865	0	13.0865	0	0	0			13.015	0	13.015	0	0	0			13.0624	0	13.0624	0	0	0			13.0457	0	13.0457	0	0	0
	13.0939	0	13.0939	0	0	0			13.0194	0	13.0194	0	0	0			13.0664	0	13.0664	0	0	0			13.0497	0	13.0497	0	0	0
	13.0977	0	13.0977	0	0	0			13.0235	0	13.0235	0	0	0			13.0703	0	13.0703	0	0	0			13.0538	0	13.0538	0	0	0
	13.1016	0	13.1016	0	0	0			13.0278	0	13.0278	0	0	0			13.0744	0	13.0744	0	0	0			13.0577	0	13.0577	0	0	0
	13.1054	0	13.1054	0	0	0			13.0319	0	13.0319	0	0	0			13.0783	0	13.0783	0	0	0			13.0617	0	13.0617	0	0	0
	13.1093	0	13.1093	275	0	0.00212695			13.036	0	13.036	0	0	0			13.0821	0	13.0821	0	0	0			13.0657	0	13.0657	0	0	0
	13.113	0	13.113	275	0	0.00212695			13.0401	0	13.0401	0	0	0			13.0862	0	13.0862	0	0	0			13.0697	0	13.0697	0	0	0
	13.1167	0	13.1167	275	0	0.00212695			13.0442	0	13.0442	0	0	0			13.0935	0	13.0935	0	0	0			13.0737	0	13.0737	0	0	0
	13.1204	0	13.1204	541	0	0.00418428			13.0482	0	13.0482	0	0	0			13.0974	0	13.0974	0	0	0			13.0776	0	13.0776	0	0	0
	13.1241	0	13.1241	541	0	0.00418428			13.0522	0	13.0522	0	0	0			13.1013	0	13.1013	0	0	0			13.0815	0	13.0815	0	0	0
	13.1276	0	13.1276	541	0	0.00418428			13.0562	0	13.0562	0	0	0			13.1052	0	13.1052	0	0	0			13.0853	0	13.0853	0	0	0
	13.1312	0	13.1312	867	0	0.00670568			13.0602	0	13.0602	0	0	0			13.109	0	13.109	544	0	0.00441672			13.0928	0	13.0928	0	0	0
	13.1348	0	13.1348	905	0	0.00699958			13.0642	0	13.0642	0	0	0			13.113	0	13.113	544	0	0.00441672			13.0967	0	13.0967	0	0	0
	13.1384	0	13.1384	905	0	0.00699958			13.0681	0	13.0681	0	0	0			13.1168	0	13.1168	544	0	0.00441672			13.1007	0	13.1007	0	0	0
	13.142	0	13.142	905	0	0.00699958			13.0721	0	13.0721	0	0	0			13.1207	0	13.1207	544	0	0.00441672			13.1045	0	13.1045	0	0	0
	13.1455	0	13.1455	1061	0	0.00820614			13.076	0	13.076	0	0	0			13.1246	0	13.1246	544	0	0.00441672			13.1083	0	13.1083	0	0	0
	13.1491	0	13.1491	1061	0	0.00820614			13.0799	0	13.0799	0	0	0			13.1283	0	13.1283	544	0	0.00441672			13.1122	0	13.1122	0	0	0
	13.1527	0	13.1527	1367	0	0.0105729			13.0838	0	13.0838	0	0	0			13.1321	0	13.1321	544	0	0.00441672			13.1161	0	13.1161	0	0	0
	13.1563	0	13.1563	1491	0	0.0115319			13.0876	0	13.0876	0	0	0			13.1359	0	13.1359	0	0	0			13.12	0	13.12	0	0	0
	13.1599	0	13.1599	1178	0	0.00911106			13.0949	0	13.0949	0	0	0			13.1397	0	13.1397	0	0	0			13.1238	0	13.1238	0	0	0
	13.1634	0	13.1634	1603	0	0.0123982			13.0987	0	13.0987	0	0	0			13.1434	275	13.1434	0	0.0068198	0			13.1275	0	13.1275	0	0	0
	13.167	0	13.167	1994	0	0.0154223			13.1026	0	13.1026	0	0	0			13.1471	275	13.1471	0	0.0068198	0			13.1313	0	13.1313	0	0	0
	13.1706	0	13.1706	1954	0	0.0151129			13.1063	0	13.1063	0	0	0			13.1507	275	13.1507	0	0.0068198	0			13.135	0	13.135	0	0	0
	13.1777	0	13.1777	2435	0	0.0188331			13.1101	0	13.1101	0	0	0			13.1544	275	13.1544	0	0.0068198	0			13.1386	0	13.1386	0	0	0
	13.1812	0	13.1812	3126	0	0.0241776			13.1138	0	13.1138	0	0	0			13.1579	275	13.1579	0	0.0068198	0			13.1423	0	13.1423	0	0	0
	13.1848	0	13.1848	3829	0	0.0296148			13.1176	0	13.1176	0	0	0			13.1615	275	13.1615	0	0.0068198	0			13.1459	0	13.1459	0	0	0
	13.1884	0	13.1884	5125	0	0.0396385			13.1213	0	13.1213	0	0	0			13.1651	275	13.1651	0	0.0068198	0			13.1495	0	13.1495	0	0	0
	13.192	0	13.192	5753	0	0.0444957			13.1251	228	13.1251	0	0.00529751	0			13.1687	0	13.1687	399	0	0.00323947			13.1531	0	13.1531	0	0	0
	13.1956	0	13.1956	6750	0	0.0522068			13.1288	228	13.1288	0	0.00529751	0			13.1744	0	13.1744	399	0	0.00323947			13.1567	0	13.1567	0	0	0
	13.1992	0	13.1992	7575	0	0.0585877			13.1325	228	13.1325	0	0.00529751	0			13.178	0	13.178	752	0	0.00610547			13.1603	0	13.1603	329	0	0.0027734
	13.2027	0	13.2027	8349	0	0.0645741			13.1362	228	13.1362	0	0.00529751	0			13.1815	0	13.1815	1085	0	0.00880909			13.1638	0	13.1638	329	0	0.0027734
	13.2063	0	13.2063	8897	0	0.0688125			13.1398	228	13.1398	0	0.00529751	0			13.1851	0	13.1851	1618	0	0.0131365			13.1674	236	13.1674	329	0.00615685	0.0027734
	13.2099	0	13.2099	9101	0	0.0703903			13.1435	228	13.1435	0	0.00529751	0			13.1887	0	13.1887	1618	0	0.0131365			13.171	236	13.171	329	0.00615685	0.0027734
	13.2135	0	13.2135	9475	0	0.0732829			13.1471	228	13.1471	0	0.00529751	0			13.1923	0	13.1923	1618	0	0.0131365			13.1781	236	13.1781	820	0.00615685	0.00691243
	13.2171	0	13.2171	9728	0	0.0752397			13.1507	0	13.1507	0	0	0			13.1959	0	13.1959	1479	0	0.012008			13.1816	236	13.1816	820	0.00615685	0.00691243
	13.2206	0	13.2206	10256	0	0.0793234			13.1543	0	13.1543	0	0	0			13.1995	0	13.1995	2035	0	0.0165221			13.1852	236	13.1852	1295	0.00615685	0.0109166
	13.2242	0	13.2242	10501	0	0.0812184			13.1579	0	13.1579	0	0	0			13.203	268	13.203	2046	0.0066462	0.0166114			13.1888	497	13.1888	1503	0.0129659	0.01267
	13.2278	0	13.2278	11233	0	0.0868799			13.1615	0	13.1615	0	0	0			13.2066	268	13.2066	1713	0.0066462	0.0139078			13.1924	497	13.1924	2218	0.0129659	0.0186973
	13.2314	0	13.2314	11416	0	0.0882953			13.1651	0	13.1651	336	0	0.00255158			13.2102	268	13.2102	2170	0.0066462	0.0176182			13.196	262	13.196	3077	0.00683515	0.0259385
	13.235	0	13.235	12520	0	0.096834			13.1687	0	13.1687	336	0	0.00255158			13.2138	268	13.2138	3930	0.0066462	0.0319076			13.1996	262	13.1996	3535	0.00683515	0.0297993
	13.2386	0	13.2386	12966	0	0.100284			13.1757	0	13.1757	336	0	0.00255158			13.2174	268	13.2174	4455	0.0066462	0.03617			13.2031	262	13.2031	3962	0.00683515	0.0333988
	13.2421	0	13.2421	13734	0	0.106224			13.1793	0	13.1793	667	0	0.0050652			13.2209	268	13.2209	5327	0.0066462	0.0432498			13.2067	262	13.2067	4410	0.00683515	0.0371754
	13.2457	0	13.2457	14518	0	0.112287			13.1829	0	13.1829	1104	0	0.00838377			13.2245	268	13.2245	5884	0.0066462	0.047772			13.2103	262	13.2103	4829	0.00683515	0.0407075
	13.2493	0	13.2493	15289	0	0.11825			13.1865	0	13.1865	1406	0	0.0106772			13.2281	0	13.2281	6667	0	0.0541292			13.2139	0	13.2139	5437	0	0.0458328
	13.2529	0	13.2529	15675	0	0.121236			13.19	0	13.19	1406	0	0.0106772			13.2317	0	13.2317	8055	0	0.0653983			13.2175	0	13.2175	6113	0	0.0515313
	13.2599	0	13.2599	16334	0	0.126333			13.1936	0	13.1936	1575	0	0.0119605			13.2353	0	13.2353	7921	0	0.0643104			13.221	0	13.221	6491	0	0.0547178
	13.2635	0	13.2635	15762	0	0.121909			13.1972	0	13.1972	1575	0	0.0119605			13.2389	0	13.2389	7519	0	0.0610466			13.2246	0	13.2246	6995	0	0.0589664
	13.2671	0	13.2671	15787	0	0.122102			13.2008	0	13.2008	2011	0	0.0152715			13.2424	0	13.2424	8315	0	0.0675093			13.2282	0	13.2282	7497	0	0.0631981
	13.2707	0	13.2707	16780	0	0.129782			13.2044	0	13.2044	2700	0	0.0205038			13.246	0	13.246	8778	0	0.0712683			13.2318	0	13.2318	8143	0	0.0686438
	13.2743	0	13.2743	16808	0	0.129999			13.2079	0	13.2079	2713	0	0.0206025			13.2496	0	13.2496	9930	0	0.0806214			13.2354	0	13.2354	8890	0	0.0749408
	13.2778	0	13.2778	16674	0	0.128962			13.2115	0	13.2115	3540	0	0.0268827			13.2532	0	13.2532	10598	0	0.0860449			13.2389	0	13.2389	9590	0	0.0808417
	13.2814	0	13.2814	16251	0	0.125691			13.2151	0	13.2151	4110	0	0.0312113			13.2602	0	13.2602	11594	0	0.0941314			13.2425	0	13.2425	9688	0	0.0816678
	13.285	0	13.285	15892	0	0.122914			13.2187	0	13.2187	4773	0	0.0362461			13.2638	0	13.2638	12283	0	0.0997253			13.2461	0	13.2461	10167	0	0.0857057
	13.2886	0	13.2886	16282	0	0.125931			13.2223	0	13.2223	5772	0	0.0438325			13.2674	0	13.2674	12964	0	0.105254			13.2497	0	13.2497	11403	0	0.0961249
	13.2922	328	13.2922	17037	0.00777477	0.13177			13.2258	0	13.2258	6910	0	0.0524745			13.271	0	13.271	13660	0	0.110905			13.2533	0	13.2533	12199	0	0.102835
	13.2957	328	13.2957	15988	0.00777477	0.123657			13.2294	0	13.2294	7415	0	0.0563095			13.2746	0	13.2746	14010	0	0.113747			13.2603	0	13.2603	12866	0	0.108458
	13.2993	328	13.2993	15256	0.00777477	0.117995			13.233	266	13.233	8276	0.00618043	0.0628479			13.2781	0	13.2781	13615	0	0.11054			13.2639	0	13.2639	13602	0	0.114662
	13.3029	328	13.3029	15619	0.00777477	0.120803			13.2366	266	13.2366	8077	0.00618043	0.0613367			13.2817	0	13.2817	13882	0	0.112708			13.2675	241	13.2675	13521	0.0062873	0.113979
	13.3065	328	13.3065	15756	0.00777477	0.121862			13.2402	266	13.2402	9291	0.00618043	0.0705558			13.2853	0	13.2853	13561	0	0.110101			13.2711	241	13.2711	14408	0.0062873	0.121456
	13.3101	328	13.3101	15782	0.00777477	0.122063			13.2438	266	13.2438	9916	0.00618043	0.0753021			13.2889	0	13.2889	13702	0	0.111246			13.2747	241	13.2747	15076	0.0062873	0.127088
	13.3137	627	13.3137	15666	0.0148621	0.121166			13.2473	266	13.2473	10788	0.00618043	0.081924			13.2925	0	13.2925	13569	0	0.110166			13.2782	241	13.2782	14722	0.0062873	0.124103
	13.3172	299	13.3172	14909	0.00708737	0.115311			13.2509	266	13.2509	10770	0.00618043	0.0817873			13.2961	0	13.2961	13821	0	0.112212			13.2818	241	13.2818	15450	0.0062873	0.13024
	13.3208	299	13.3208	15130	0.00708737	0.117021			13.2545	266	13.2545	11169	0.00618043	0.0848173			13.2996	0	13.2996	13732	0	0.11149			13.2854	241	13.2854	15434	0.0062873	0.130105
	13.3244	299	13.3244	15181	0.00708737	0.117415			13.2615	0	13.2615	11096	0	0.084263			13.3032	234	13.3032	13792	0.00580303	0.111977			13.289	241	13.289	14878	0.0062873	0.125418
	13.328	624	13.328	15341	0.014791	0.118653			13.2651	0	13.2651	11831	0	0.0898446			13.3068	234	13.3068	13349	0.00580303	0.10838			13.2926	0	13.2926	15356	0	0.129448
	13.3316	919	13.3316	15512	0.0217836	0.119975			13.2687	0	13.2687	12445	0	0.0945073			13.3104	234	13.3104	12443	0.00580303	0.101024			13.2961	0	13.2961	14837	0	0.125073
	13.3351	1413	13.3351	15200	0.0334932	0.117562			13.2723	0	13.2723	12659	0	0.0961324			13.314	468	13.314	13461	0.0116061	0.109289			13.2997	0	13.2997	14461	0	0.121903
	13.3422	2417	13.3422	14716	0.0572916	0.113819			13.2759	0	13.2759	13022	0	0.098889			13.3175	468	13.3175	13018	0.0116061	0.105693			13.3033	0	13.3033	15020	0	0.126615
	13.3458	3600	13.3458	14957	0.0853329	0.115683			13.2795	0	13.2795	13707	0	0.104091			13.3211	468	13.3211	13133	0.0116061	0.106626			13.3069	0	13.3069	14085	0	0.118734
	13.3494	5502	13.3494	14756	0.130417	0.114128			13.283	0	13.283	13644	0	0.103612			13.3247	468	13.3247	13334	0.0116061	0.108258			13.3105	0	13.3105	14557	0	0.122712
	13.3529	7112	13.3529	14909	0.16858	0.115311			13.2866	0	13.2866	14580	0	0.11072			13.3283	234	13.3283	14122	0.00580303	0.114656			13.3141	0	13.3141	14574	0	0.122856
	13.3565	9081	13.3565	14323	0.215252	0.110779			13.2902	0	13.2902	15130	0	0.114897			13.3319	234	13.3319	14597	0.00580303	0.118513			13.3176	0	13.3176	14361	0	0.12106
	13.3601	11099	13.3601	14368	0.263086	0.111127			13.2938	0	13.2938	14840	0	0.112695			13.3355	234	13.3355	15129	0.00580303	0.122832			13.3212	0	13.3212	14396	0	0.121355
	13.3637	13541	13.3637	15127	0.32097	0.116997			13.2974	0	13.2974	15704	0	0.119256			13.3425	0	13.3425	14900	0	0.120973			13.3248	0	13.3248	14714	0	0.124036
	13.3673	15874	13.3673	16563	0.376271	0.128104			13.3009	0	13.3009	15718	0	0.119362			13.3461	0	13.3461	15712	0	0.127565			13.3284	0	13.3284	14907	0	0.125663
	13.3709	18312	13.3709	16834	0.43406	0.1302			13.3045	0	13.3045	16250	0	0.123402			13.3497	0	13.3497	15344	0	0.124578			13.332	0	13.332	14931	0	0.125865
	13.3744	21415	13.3744	17555	0.507612	0.135776			13.3081	0	13.3081	17023	0	0.129273			13.3532	813	13.3532	15072	0.0201618	0.122369			13.3355	280	13.3355	14810	0.00730474	0.124845
	13.378	25465	13.378	17514	0.603612	0.135459			13.3117	0	13.3117	17255	0	0.131034			13.3568	1347	13.3568	14640	0.0334046	0.118862			13.3426	622	13.3426	15190	0.016227	0.128048
	13.3816	28884	13.3816	18780	0.684654	0.145251			13.3153	0	13.3153	17427	0	0.132341			13.3604	1700	13.3604	13964	0.0421587	0.113373			13.3462	1064	13.3462	15171	0.027758	0.127888
	13.3852	33449	13.3852	20097	0.792861	0.155437			13.3189	227	13.3189	17173	0.00527428	0.130412			13.364	1700	13.364	12273	0.0421587	0.0996442			13.3498	1452	13.3498	15338	0.0378803	0.129296
	13.3888	37960	13.3888	21124	0.899788	0.16338			13.3224	227	13.3224	16963	0.00527428	0.128817			13.3676	1700	13.3676	9799	0.0421587	0.0795578			13.3533	1893	13.3533	14920	0.0493853	0.125772
	13.3923	43145	13.3923	22083	1.02269	0.170798			13.326	227	13.326	17513	0.00527428	0.132994			13.3712	2995	13.3712	9327	0.0742738	0.0757257			13.3569	2862	13.3569	14115	0.0746649	0.118986
	13.3959	48532	13.3959	23619	1.15038	0.182678			13.3296	227	13.3296	17194	0.00527428	0.130571			13.3747	3965	13.3747	9469	0.0983291	0.0768786			13.3605	4143	13.3605	14063	0.108084	0.118548
	13.3995	53894	13.3995	25955	1.27748	0.200745			13.3332	227	13.3332	16830	0.00527428	0.127807			13.3783	4729	13.3783	9994	0.117276	0.081141			13.3641	4908	13.3641	14368	0.128042	0.121119
	13.4031	58919	13.4031	29808	1.39659	0.230545			13.3368	503	13.3368	16576	0.0116871	0.125878			13.3819	5705	13.3819	9962	0.14148	0.0808812			13.3677	5758	13.3677	14099	0.150217	0.118852
	13.4067	66651	13.4067	32886	1.57987	0.254352			13.3438	503	13.3438	16606	0.0116871	0.126106			13.3855	7136	13.3855	10453	0.176967	0.0848676			13.3712	7061	13.3712	13567	0.18421	0.114367
	13.4103	74121	13.4103	35569	1.75693	0.275103			13.3474	276	13.3474	16860	0.00641278	0.128035			13.3891	9366	13.3891	12636	0.23227	0.102591			13.3748	8454	13.3748	13433	0.220551	0.113237
	13.4138	82006	13.4138	39929	1.94384	0.308825			13.351	559	13.351	16328	0.0129882	0.123995			13.3926	12799	13.3926	15474	0.317406	0.125633			13.3784	10189	13.3784	13505	0.265814	0.113844
	13.4174	90102	13.4174	43469	2.13574	0.336204			13.3546	559	13.3546	15968	0.0129882	0.121261			13.3962	14574	13.3962	15853	0.361424	0.12871			13.382	11909	13.382	14498	0.310686	0.122215
	13.421	100899	13.421	47350	2.39167	0.366221			13.3581	833	13.3581	15236	0.0193545	0.115702			13.3998	16904	13.3998	15825	0.419207	0.128483			13.3856	13744	13.3856	14752	0.358559	0.124356
	13.428	110561	13.428	51207	2.62069	0.396053			13.3617	1367	13.3617	15152	0.0317618	0.115064			13.4034	19097	13.4034	15830	0.473591	0.128523			13.3892	16230	13.3892	14430	0.423414	0.121642
	13.4316	120704	13.4316	54178	2.86112	0.419031			13.3653	1662	13.3653	14704	0.0386161	0.111662			13.407	23134	13.407	16177	0.573706	0.131341			13.3927	18482	13.3927	14801	0.482165	0.124769
	13.4352	127695	13.4352	57895	3.02683	0.44778			13.3689	2231	13.3689	14397	0.0518366	0.109331			13.4106	29436	13.4106	18630	0.729991	0.151256			13.3963	21369	13.3963	16318	0.557482	0.137557
	13.4388	137573	13.4388	61097	3.26097	0.472545			13.3725	3532	13.3725	14154	0.082065	0.107485			13.4141	34304	13.4141	19687	0.850714	0.159838			13.3999	24290	13.3999	16992	0.633686	0.143239
	13.4424	145851	13.4424	64973	3.45719	0.502524			13.376	4416	13.376	13957	0.102604	0.105989			13.4177	43213	13.4177	23814	1.07165	0.193345			13.4035	27083	13.4035	17407	0.706551	0.146737
	13.446	154612	13.446	69632	3.66486	0.538558			13.3796	5700	13.3796	14454	0.132438	0.109764			13.4213	48845	13.4213	25968	1.21132	0.210833			13.4071	30598	13.4071	17678	0.798252	0.149022
	13.4495	159093	13.4495	72641	3.77107	0.561831			13.3832	7438	13.3832	15112	0.17282	0.11476			13.4283	56591	13.4283	29757	1.40341	0.241596			13.4106	34776	13.4106	18903	0.907249	0.159348
	13.4531	164141	13.4531	74139	3.89073	0.573417			13.3868	8762	13.3868	14528	0.203582	0.110326			13.4319	62812	13.4319	32901	1.55769	0.267122			13.4142	39194	13.4142	20985	1.02251	0.176899
	13.4567	168776	13.4567	77024	4.0006	0.59573			13.3904	10742	13.3904	15157	0.249587	0.115102			13.4355	69587	13.4355	35355	1.72571	0.287046			13.4178	46699	13.4178	22680	1.2183	0.191188
	13.4603	175691	13.4603	79164	4.16451	0.612282			13.394	12532	13.394	15058	0.291177	0.11435			13.4391	74254	13.4391	37049	1.84144	0.3008			13.4214	52212	13.4214	24600	1.36213	0.207373
	13.4639	180249	13.4639	83084	4.27255	0.6426			13.3975	14534	13.3975	16104	0.337693	0.122294			13.4427	79084	13.4427	39730	1.96122	0.322567			13.4284	58660	13.4284	27568	1.53034	0.232392
	13.4674	185136	13.4674	83555	4.38839	0.646243			13.4011	17962	13.4011	17062	0.417342	0.129569			13.4463	80950	13.4463	39586	2.0075	0.321398			13.432	66766	13.432	31777	1.74182	0.267873
	13.471	186646	13.471	84546	4.42418	0.653908			13.4047	20644	13.4047	16946	0.479657	0.128688			13.4498	88080	13.4498	42556	2.18432	0.345511			13.4356	75160	13.4356	35404	1.9608	0.298448
	13.4746	191320	13.4746	85870	4.53497	0.664148			13.4083	23305	13.4083	17786	0.541485	0.135067			13.4534	95161	13.4534	44398	2.35992	0.360466			13.4392	81852	13.4392	38037	2.13539	0.320644
	13.4782	195573	13.4782	88236	4.63578	0.682448			13.4119	29034	13.4119	19884	0.674596	0.150999			13.457	101847	13.457	46638	2.52573	0.378653			13.4428	89672	13.4428	41515	2.3394	0.349963
	13.4818	199424	13.4818	88760	4.72706	0.686501			13.4154	34429	13.4154	21592	0.799947	0.16397			13.4606	107446	13.4606	50704	2.66458	0.411664			13.4463	96144	13.4463	45929	2.50824	0.387172
	13.4854	200678	13.4854	89844	4.75679	0.694885			13.419	40714	13.419	23873	0.945977	0.181291			13.4642	115063	13.4642	54776	2.85348	0.444725			13.4499	103525	13.4499	49185	2.7008	0.414619
	13.4889	199183	13.4889	90365	4.72135	0.698914			13.4261	47448	13.4261	25598	1.10244	0.194391			13.4677	126021	13.4677	58147	3.12523	0.472094			13.4535	112150	13.4535	51672	2.92581	0.435584
	13.4925	198817	13.4925	91101	4.71267	0.704607			13.4297	52982	13.4297	28065	1.23102	0.213125			13.4713	133257	13.4713	61568	3.30467	0.499869			13.4571	118545	13.4571	54698	3.09265	0.461093
	13.4961	198465	13.4961	90347	4.70433	0.698775			13.4332	59984	13.4332	30457	1.39371	0.23129			13.4749	140598	13.4749	64430	3.48673	0.523105			13.4607	125352	13.4607	56737	3.27023	0.478281
	13.4997	196798	13.4997	89559	4.66482	0.69268			13.4368	69029	13.4368	32771	1.60387	0.248863			13.4785	145735	13.4785	67944	3.61412	0.551635			13.4643	132654	13.4643	60460	3.46073	0.509665
	13.5033	190866	13.5033	87670	4.52421	0.67807			13.4404	75012	13.4404	35824	1.74288	0.272047			13.4821	153513	13.4821	71050	3.80701	0.576853			13.4678	138914	13.4678	63026	3.62404	0.531296
	13.5103	186946	13.5103	86212	4.43129	0.666793			13.444	81797	13.444	38076	1.90053	0.289149			13.4857	161349	13.4857	73520	4.00134	0.596907			13.4714	144178	13.4714	65158	3.76137	0.549268
	13.5139	183246	13.5139	84767	4.34359	0.655617			13.4476	90136	13.4476	40836	2.09428	0.310108			13.4892	166195	13.4892	75691	4.12151	0.614533			13.475	150903	13.475	67543	3.93681	0.569373
	13.5175	181261	13.5175	81424	4.29653	0.629761			13.4511	98514	13.4511	44943	2.28894	0.341297			13.4928	168051	13.4928	76771	4.16754	0.623302			13.4786	155962	13.4786	69555	4.06879	0.586334
	13.5211	176261	13.5211	79774	4.17802	0.617			13.4547	108215	13.4547	49188	2.51434	0.373533			13.4964	172366	13.4964	78437	4.27455	0.636828			13.4822	160661	13.4822	70415	4.19138	0.593584
	13.5246	172727	13.5246	77597	4.09425	0.600162			13.4583	117206	13.4583	53693	2.72325	0.407744			13.5	176459	13.5	80698	4.37605	0.655185			13.4857	163757	13.4857	73478	4.27215	0.619404
	13.5282	166643	13.5282	74749	3.95004	0.578135			13.4619	124367	13.4619	58229	2.88963	0.442191			13.5036	180350	13.5036	81319	4.47255	0.660227			13.4893	168668	13.4893	74950	4.40027	0.631813
	13.5318	162824	13.5318	73263	3.85951	0.566641			13.4655	135045	13.4655	61592	3.13773	0.467729			13.5106	183271	13.5106	83063	4.54498	0.674386			13.4929	171727	13.4929	77197	4.48008	0.650754
	13.5354	157300	13.5354	70120	3.72857	0.542332			13.4691	143728	13.4691	64383	3.33948	0.488924			13.5142	184474	13.5142	84360	4.57482	0.684917			13.4965	176212	13.4965	79033	4.59708	0.666232
	13.539	151867	13.539	68049	3.59979	0.526314			13.4726	150705	13.4726	68441	3.50159	0.519741			13.5178	185984	13.5178	84722	4.61226	0.687856			13.5001	178617	13.5001	79704	4.65983	0.671888
	13.5425	144627	13.5425	64447	3.42818	0.498455			13.4762	158156	13.4762	73195	3.67471	0.555843			13.5214	204923	13.5214	92750	5.08194	0.753035			13.5037	178639	13.5037	80946	4.6604	0.682358
	13.5461	137601	13.5461	60707	3.26164	0.469529			13.4798	164110	13.4798	74590	3.81305	0.566436			13.5249	205530	13.5249	92643	5.09699	0.752166			13.5107	179688	13.5107	82659	4.68777	0.696798
	13.5497	129259	13.5497	58417	3.0639	0.451817			13.4834	170449	13.4834	76551	3.96033	0.581328			13.5285	202969	13.5285	89766	5.03348	0.728808			13.5143	180655	13.5143	83096	4.71299	0.700482
	13.5533	123190	13.5533	56282	2.92004	0.435304			13.487	175860	13.487	78891	4.08605	0.599098			13.5321	201727	13.5321	88628	5.00268	0.719568			13.5179	178304	13.5179	83752	4.65166	0.706012
	13.5569	120214	13.5569	53762	2.8495	0.415814			13.4905	179237	13.4905	82145	4.16452	0.623809			13.5357	198452	13.5357	88285	4.92146	0.716784			13.5214	175636	13.5214	82821	4.58206	0.698164
	13.5605	114323	13.5605	53266	2.70986	0.411978			13.4941	183387	13.4941	85187	4.26094	0.64691			13.5393	194938	13.5393	85211	4.83432	0.691826			13.525	172260	13.525	81789	4.49398	0.689464
	13.564	109596	13.564	50279	2.59782	0.388875			13.4977	186899	13.4977	88730	4.34254	0.673815			13.5428	205882	13.5428	92055	5.10572	0.747392			13.5286	168501	13.5286	81959	4.39592	0.690897
	13.5676	105953	13.5676	48951	2.51147	0.378604			13.5013	190129	13.5013	88320	4.41759	0.670702			13.5464	185590	13.5464	84026	4.60249	0.682205			13.5322	167273	13.5322	80711	4.36388	0.680377
	13.5712	103484	13.5712	47159	2.45294	0.364744			13.5049	194003	13.5049	92498	4.5076	0.702429			13.55	180431	13.55	82665	4.47455	0.671155			13.5358	164892	13.5358	78122	4.30176	0.658552
	13.5748	101124	13.5748	44349	2.397	0.34301			13.5119	200303	13.5119	94967	4.65398	0.721179			13.5536	176471	13.5536	82733	4.37635	0.671707			13.5394	161821	13.5394	75873	4.22165	0.639593
	13.5784	97849	13.5784	42460	2.31937	0.3284			13.5155	203557	13.5155	95230	4.72959	0.723176			13.5572	170499	13.5572	80783	4.22825	0.655875			13.5429	158388	13.5429	74485	4.13208	0.627893
	13.5819	92317	13.5819	40320	2.18824	0.311849			13.5191	204025	13.5191	95825	4.74046	0.727695			13.5608	165099	13.5608	77503	4.09433	0.629245			13.5465	156095	13.5465	71690	4.07226	0.604332
	13.5855	89426	13.5855	37859	2.11972	0.292815			13.5227	205382	13.5227	95881	4.77199	0.72812			13.5643	160949	13.5643	76699	3.99142	0.622717			13.5501	152414	13.5501	70173	3.97623	0.591544
	13.5926	83032	13.5926	36307	1.96816	0.280811			13.5263	205294	13.5263	94444	4.76994	0.717207			13.5679	138354	13.5679	65783	3.43108	0.53409			13.5537	149033	13.5537	68416	3.88803	0.576732
	13.5962	77698	13.5962	35271	1.84172	0.272798			13.5298	203446	13.5298	92011	4.72701	0.698731			13.5715	133383	13.5715	65211	3.3078	0.529446			13.5573	144392	13.5573	66599	3.76695	0.561416
	13.5997	74428	13.5997	33590	1.76421	0.259797			13.5334	200244	13.5334	87870	4.65261	0.667284			13.5751	129274	13.5751	62734	3.2059	0.509336			13.5608	137452	13.5608	65678	3.5859	0.553652
	13.6033	71090	13.6033	32827	1.68509	0.253895			13.537	193375	13.537	86541	4.49301	0.657192			13.5787	123482	13.5787	60325	3.06226	0.489777			13.5644	131876	13.5644	63044	3.44043	0.531448
	13.6069	67724	13.6069	32341	1.6053	0.250136			13.5406	188946	13.5406	85023	4.3901	0.645664			13.5822	118995	13.5822	58312	2.95099	0.473434			13.568	127068	13.568	60571	3.315	0.510601
	13.6105	64301	13.6105	31407	1.52416	0.242913			13.5442	186099	13.5442	82323	4.32395	0.625161			13.5858	117263	13.5858	58117	2.90804	0.47185			13.5716	121890	13.5716	59026	3.17991	0.497577
	13.6141	61693	13.6141	29828	1.46234	0.2307			13.5477	179854	13.5477	80841	4.17885	0.613906			13.5929	112065	13.5929	54369	2.77913	0.44142			13.5752	116335	13.5752	56261	3.03499	0.474268
	13.6176	60691	13.6176	27869	1.43859	0.215548			13.5513	175606	13.5513	77541	4.08015	0.588846			13.5965	111459	13.5965	51241	2.7641	0.416024			13.5788	111331	13.5788	53350	2.90444	0.449729
	13.6212	58869	13.6212	25976	1.39541	0.200907			13.5549	170955	13.5549	76591	3.97209	0.581632			13.6	104830	13.6	47300	2.59971	0.384027			13.5823	105670	13.5823	51575	2.75676	0.434766
	13.6248	55119	13.6248	24737	1.30652	0.191325			13.5585	167088	13.5585	76631	3.88224	0.581935			13.6036	101101	13.6036	45633	2.50723	0.370493			13.5859	102529	13.5859	48208	2.67481	0.406383
	13.6284	52241	13.6284	23319	1.2383	0.180357			13.5621	164629	13.5621	74107	3.8251	0.562768			13.6072	97390	13.6072	44030	2.4152	0.357478			13.593	97061	13.593	46220	2.53216	0.389625
	13.632	50297	13.632	22563	1.19222	0.17451			13.5657	160534	13.5657	70945	3.72996	0.538756			13.6108	92992	13.6108	41506	2.30613	0.336986			13.5965	93634	13.5965	43126	2.44276	0.363543
	13.6356	50014	13.6356	22675	1.18551	0.175376			13.5692	155471	13.5692	68378	3.61232	0.519262			13.6144	93842	13.6144	40872	2.32721	0.331839			13.6001	88682	13.6001	40570	2.31357	0.341997
	13.6391	47459	13.6391	21885	1.12495	0.169266			13.5728	149830	13.5728	66389	3.48125	0.504158			13.6179	90088	13.6179	39966	2.23412	0.324483			13.6037	84553	13.6037	38718	2.20585	0.326385
	13.6427	46516	13.6427	21440	1.1026	0.165824			13.5764	142491	13.5764	64901	3.31074	0.492858			13.6215	83553	13.6215	38872	2.07205	0.315601			13.6073	81220	13.6073	36292	2.1189	0.305934
	13.6463	45756	13.6463	21747	1.08458	0.168199			13.58	136335	13.58	62762	3.1677	0.476614			13.6251	80413	13.6251	37816	1.99418	0.307027			13.6109	76303	13.6109	34505	1.99062	0.29087
	13.6499	45368	13.6499	21956	1.07538	0.169815			13.5836	128901	13.5836	58341	2.99498	0.443041			13.6287	75246	13.6287	34549	1.86604	0.280502			13.6145	71191	13.6145	32994	1.85726	0.278132
	13.6535	44585	13.6535	21575	1.05682	0.166869			13.5871	119256	13.5871	55558	2.77088	0.421907			13.6323	72364	13.6323	33182	1.79457	0.269404			13.618	69091	13.618	31322	1.80247	0.264038
	13.657	42865	13.657	20011	1.01605	0.154772			13.5942	111112	13.5942	54847	2.58165	0.416508			13.6359	70082	13.6359	32422	1.73798	0.263233			13.6216	65241	13.6216	30675	1.70203	0.258584
	13.6606	39963	13.6606	18726	0.947266	0.144833			13.5978	104283	13.5978	52136	2.42298	0.395921			13.6394	60292	13.6394	27754	1.4952	0.225334			13.6252	63020	13.6252	30086	1.64409	0.253619
	13.6642	39048	13.6642	18665	0.925577	0.144362			13.6014	100885	13.6014	49434	2.34403	0.375402			13.643	57494	13.643	26486	1.42581	0.215039			13.6288	59967	13.6288	28588	1.56444	0.240991
	13.6678	37567	13.6678	18453	0.890472	0.142722			13.6049	96442	13.6049	45843	2.2408	0.348132			13.6466	55926	13.6466	26234	1.38692	0.212993			13.6324	56286	13.6324	27430	1.46841	0.231229
	13.6714	36137	13.6714	17084	0.856576	0.132134			13.6085	90073	13.6085	43196	2.09282	0.32803			13.6502	54512	13.6502	24409	1.35186	0.198176			13.6359	54603	13.6359	26181	1.4245	0.2207
	13.6784	34240	13.6784	16288	0.811611	0.125977			13.6121	85934	13.6121	42471	1.99665	0.322525			13.6538	54070	13.6538	24844	1.3409	0.201708			13.6395	53817	13.6395	25711	1.404	0.216738
	13.682	33626	13.682	16117	0.797057	0.124654			13.6157	82798	13.6157	39921	1.92379	0.30316			13.6573	53053	13.6573	24215	1.31567	0.196601			13.6431	51248	13.6431	25235	1.33698	0.212726
	13.6856	32592	13.6856	16217	0.772547	0.125428			13.6193	80041	13.6193	37613	1.85973	0.285633			13.6609	50581	13.6609	24118	1.25437	0.195813			13.6467	49585	13.6467	24092	1.29359	0.20309
	13.6892	32468	13.6892	15697	0.769608	0.121406			13.6228	75446	13.6228	36024	1.75296	0.273566			13.6645	48100	13.6645	22830	1.19284	0.185356			13.6503	47473	13.6503	23085	1.23849	0.194602
	13.6928	32350	13.6928	15066	0.766811	0.116526			13.6264	71205	13.6264	34209	1.65443	0.259783			13.6681	45978	13.6681	22353	1.14022	0.181483			13.6539	46178	13.6539	22220	1.20471	0.18731
	13.6963	32120	13.6963	14094	0.761359	0.109008			13.63	69221	13.63	33041	1.60833	0.250913			13.6717	45211	13.6717	20546	1.1212	0.166812			13.6574	44990	13.6574	21789	1.17372	0.183677
	13.6999	30502	13.6999	14030	0.723007	0.108513			13.6336	67509	13.6336	32009	1.56855	0.243076			13.6787	43955	13.6787	20575	1.09005	0.167048			13.661	43717	13.661	20889	1.14051	0.17609
	13.7035	29774	13.7035	13468	0.70575	0.104166			13.6372	64439	13.6372	29995	1.49722	0.227782			13.6823	41342	13.6823	19641	1.02525	0.159465			13.6646	42308	13.6646	20000	1.10375	0.168596
	13.7071	28099	13.7071	12784	0.666047	0.0988759			13.6408	61832	13.6408	28627	1.43665	0.217393			13.6859	38696	13.6859	18135	0.959632	0.147238			13.6682	40500	13.6682	19175	1.05658	0.161641
	13.7107	27991	13.7107	12177	0.663487	0.0941811			13.6443	59606	13.6443	27042	1.38493	0.205357			13.6895	37898	13.6895	17079	0.939842	0.138664			13.6718	39099	13.6718	18705	1.02003	0.157679
	13.7142	27504	13.7142	11622	0.651943	0.0898886			13.6479	58089	13.6479	26577	1.34968	0.201826			13.6931	37024	13.6931	17238	0.918168	0.139955			13.6788	38496	13.6788	18559	1.0043	0.156448
	13.7178	26140	13.7178	11951	0.619612	0.0924332			13.6515	55637	13.6515	25319	1.29271	0.192272			13.6966	36659	13.6966	16355	0.909116	0.132786			13.6824	37572	13.6824	18149	0.980192	0.152992
	13.7214	25199	13.7214	11805	0.597307	0.091304			13.6551	53335	13.6551	25093	1.23922	0.190556			13.7002	36364	13.7002	16562	0.9018	0.134466			13.686	36296	13.686	17807	0.946903	0.150109
	13.725	24973	13.725	11620	0.59195	0.0898731			13.6587	51987	13.6587	24250	1.2079	0.184154			13.7038	34588	13.7038	15828	0.857757	0.128507			13.6896	35799	13.6896	17510	0.933937	0.147606
	13.7286	24444	13.7286	11387	0.57941	0.088071			13.6622	50101	13.6622	23472	1.16408	0.178246			13.7074	33982	13.7074	15904	0.842728	0.129124			13.6931	35254	13.6931	17481	0.919719	0.147361
	13.7321	24191	13.7321	11077	0.573413	0.0856733			13.6658	48719	13.6658	23102	1.13197	0.175436			13.711	33477	13.711	15813	0.830205	0.128385			13.6967	35597	13.6967	17749	0.928668	0.14962
	13.7357	23521	13.7357	10994	0.557532	0.0850314			13.6694	47217	13.6694	23225	1.09707	0.176371			13.7145	32091	13.7145	15407	0.795833	0.125089			13.7003	34605	13.7003	17078	0.902788	0.143964
	13.7393	23031	13.7393	11053	0.545917	0.0854877			13.6765	46255	13.6765	22243	1.07472	0.168913			13.7181	31071	13.7181	15476	0.770538	0.125649			13.7039	34408	13.7039	16075	0.897649	0.135509
	13.7429	21999	13.7429	10259	0.521455	0.0793467			13.68	45451	13.68	21717	1.05604	0.164919			13.7217	29998	13.7217	15757	0.743928	0.127931			13.7075	33620	13.7075	15773	0.877091	0.132963
	13.7465	20764	13.7465	9662	0.492181	0.0747292			13.6836	43443	13.6836	20535	1.00938	0.155943			13.7253	28910	13.7253	15053	0.716946	0.122215			13.711	33323	13.711	15017	0.869343	0.12659
	13.7501	19930	13.7501	9995	0.472412	0.0773048			13.6872	41584	13.6872	20403	0.966192	0.15494			13.7289	27400	13.7289	14039	0.6795	0.113982			13.7146	32715	13.7146	14563	0.853481	0.122763
	13.7536	19442	13.7536	9550	0.460845	0.073863			13.6908	41294	13.6908	19793	0.959454	0.150308			13.7325	26014	13.7325	12956	0.645128	0.105189			13.7182	31006	13.7182	13787	0.808896	0.116222
	13.7607	18767	13.7607	9069	0.444845	0.0701428			13.6944	40283	13.6944	19004	0.935963	0.144316			13.736	28793	13.736	12875	0.714045	0.104532			13.7218	29879	13.7218	12645	0.779494	0.106595
	13.7643	18315	13.7643	8829	0.434131	0.0682865			13.698	38850	13.698	17462	0.902668	0.132606			13.7396	27979	13.7396	12602	0.693858	0.102315			13.7254	29231	13.7254	12101	0.762589	0.102009
	13.7679	17000	13.7679	8206	0.402961	0.063468			13.7015	36628	13.7015	16632	0.85104	0.126303			13.7432	27453	13.7432	11218	0.680814	0.0910786			13.729	27665	13.729	12223	0.721735	0.103037
	13.7714	16740	13.7714	7441	0.396798	0.0575513			13.7051	35094	13.7051	15846	0.815398	0.120334			13.7468	26770	13.7468	10685	0.663876	0.0867512			13.7325	26672	13.7325	11320	0.695829	0.0954252
	13.775	17072	13.775	7018	0.404668	0.0542796			13.7087	34913	13.7087	15563	0.811193	0.118185			13.7504	26167	13.7504	10249	0.648922	0.0832114			13.7361	25023	13.7361	11398	0.652809	0.0960827
	13.7786	16799	13.7786	6316	0.398196	0.0488501			13.7123	34984	13.7123	14663	0.812843	0.111351			13.7539	26642	13.7539	10515	0.660702	0.085371			13.7397	22856	13.7397	11070	0.596276	0.0933178
	13.7822	16662	13.7822	5749	0.394949	0.0444648			13.7159	33719	13.7159	14492	0.783451	0.110052			13.761	26245	13.761	10429	0.650856	0.0846728			13.7433	22228	13.7433	10516	0.579892	0.0886477
	13.7858	16525	13.7858	5692	0.391702	0.0440239			13.7194	31809	13.7194	13917	0.739072	0.105686			13.7646	22050	13.7646	10205	0.546824	0.0828541			13.7469	21241	13.7469	10446	0.554143	0.0880576
	13.7894	16131	13.7894	5088	0.382362	0.0393524			13.723	30986	13.723	13482	0.71995	0.102382			13.7682	21097	13.7682	9066	0.52319	0.0736066			13.7504	20274	13.7504	10211	0.528916	0.0860766
	13.7929	15719	13.7929	5022	0.372597	0.0388419			13.7266	31328	13.7266	13153	0.727897	0.0998838			13.7717	20265	13.7717	9169	0.502557	0.0744429			13.754	19444	13.754	9534	0.507262	0.0803696
	13.7965	15451	13.7965	5417	0.366244	0.041897			13.7302	29874	13.7302	13302	0.694113	0.101015			13.7753	19361	13.7753	8958	0.480138	0.0727298			13.7611	18427	13.7611	9588	0.48073	0.0808248
	13.8001	14437	13.8001	5943	0.342209	0.0459652			13.7338	28768	13.7338	13240	0.668416	0.100545			13.7789	18417	13.7789	8789	0.456728	0.0713577			13.7647	18202	13.7647	9171	0.47486	0.0773096
	13.8037	14750	13.8037	5832	0.349628	0.0451067			13.7373	26647	13.7373	13291	0.619135	0.100932			13.7825	17247	13.7825	8564	0.427713	0.0695309			13.7682	18469	13.7682	9083	0.481826	0.0765678
	13.8073	13932	13.8073	6544	0.330238	0.0506136			13.7409	25798	13.7409	12738	0.599409	0.0967323			13.7861	18066	13.7861	8451	0.448023	0.0686134			13.7718	18261	13.7718	9673	0.4764	0.0815413
	13.8108	13580	13.8108	6535	0.321895	0.0505439			13.7445	25577	13.7445	12060	0.594274	0.0915836			13.7896	17746	13.7896	7493	0.440088	0.0608355			13.7754	17277	13.7754	9602	0.450729	0.0809428
	13.8144	13081	13.8144	7154	0.310067	0.0553315			13.7481	25180	13.7481	12151	0.58505	0.0922746			13.7932	17844	13.7932	7515	0.442518	0.0610141			13.779	16862	13.779	9389	0.439902	0.0791473
	13.818	13300	13.818	7112	0.315258	0.0550067			13.7517	24046	13.7517	11882	0.558702	0.0902319			13.7968	17736	13.7968	7499	0.43984	0.0608842			13.7826	16841	13.7826	9276	0.439354	0.0781947
	13.8216	13066	13.8216	6621	0.309711	0.0512091			13.7553	23414	13.7553	11401	0.544017	0.0865791			13.8004	17365	13.8004	7125	0.430639	0.0578477			13.7862	16481	13.7862	8527	0.429962	0.0718808
	13.8252	12936	13.8252	6640	0.30663	0.0513561			13.7623	22983	13.7623	11088	0.534003	0.0842022			13.804	16862	13.804	7263	0.418165	0.0589681			13.7897	15814	13.7897	7757	0.412561	0.0653899
	13.8288	12099	13.8288	6545	0.28679	0.0506213			13.7659	22597	13.7659	10289	0.525034	0.0781346			13.8075	18252	13.8075	6911	0.452636	0.0561102			13.7933	15079	13.7933	6855	0.393386	0.0577862
	13.8323	12058	13.8323	5849	0.285818	0.0452382			13.7695	21794	13.7695	9750	0.506377	0.0740415			13.8111	16979	13.8111	5589	0.421067	0.0453769			13.7969	14476	13.7969	5712	0.377655	0.048151
	13.8359	11631	13.8359	5225	0.275696	0.040412			13.773	20821	13.773	9912	0.48377	0.0752717			13.8147	16911	13.8147	5941	0.41938	0.0482348			13.8005	14332	13.8005	4894	0.373898	0.0412554
	13.843	11852	13.843	4666	0.280935	0.0360885			13.7766	20284	13.7766	9583	0.471293	0.0727733			13.8183	16932	13.8183	6647	0.419901	0.0539668			13.8041	14350	13.8041	4368	0.374368	0.0368213
	13.8466	11634	13.8466	4299	0.275767	0.03325			13.7802	19482	13.7802	9117	0.452658	0.0692345			13.8219	17301	13.8219	6579	0.429052	0.0534147			13.8076	14027	13.8076	4556	0.365942	0.0384061
	13.8502	11304	13.8502	4864	0.267945	0.0376199			13.7838	19327	13.7838	9096	0.449057	0.069075			13.8255	17373	13.8255	6102	0.430837	0.049542			13.8112	13904	13.8112	5170	0.362733	0.043582
	13.8538	11257	13.8538	4377	0.266831	0.0338532			13.7874	18162	13.7874	9090	0.421989	0.0690294			13.829	17131	13.829	5835	0.424836	0.0473742			13.8148	13887	13.8148	5763	0.362289	0.0485809
	13.8574	10911	13.8574	3969	0.25863	0.0306976			13.791	17736	13.791	8405	0.412091	0.0638275			13.8326	15557	13.8326	5441	0.385802	0.0441753			13.8184	13834	13.8184	5872	0.360906	0.0494997
	13.8609	11290	13.8609	4410	0.267613	0.0341085			13.7945	16577	13.7945	8193	0.385162	0.0622176			13.8362	15159	13.8362	5970	0.375932	0.0484703			13.822	13719	13.822	6449	0.357906	0.0543637
	13.8645	11327	13.8645	4417	0.26849	0.0341626			13.7981	17324	13.7981	8165	0.402518	0.062005			13.8433	14232	13.8433	5378	0.352943	0.0436638			13.8256	14456	13.8256	7162	0.377133	0.0603741
	13.8681	10541	13.8681	4801	0.249859	0.0371326			13.8017	16583	13.8017	7404	0.385301	0.0562259			13.8469	13316	13.8469	4591	0.330227	0.0372742			13.8291	14086	13.8291	7626	0.367481	0.0642856
	13.8717	10018	13.8717	4691	0.237462	0.0362818			13.8053	16416	13.8053	7688	0.381421	0.0583826			13.8505	12582	13.8505	5063	0.312024	0.0411064			13.8327	13917	13.8327	7305	0.363072	0.0615796
	13.8753	9888	13.8753	4149	0.234381	0.0320898			13.8089	16291	13.8089	6943	0.378516	0.0527251			13.8541	12314	13.8541	5703	0.305378	0.0463025			13.8363	13383	13.8363	6495	0.349141	0.0547515
	13.8788	9709	13.8788	4118	0.230138	0.03185			13.8124	16725	13.8124	6552	0.3886	0.0497559			13.8576	12105	13.8576	5079	0.300195	0.0412363			13.8433	13250	13.8433	6367	0.345671	0.0536725
	13.8824	9609	13.8824	3939	0.227768	0.0304656			13.816	16501	13.816	6493	0.383396	0.0493078			13.8612	12130	13.8612	5565	0.300815	0.0451821			13.8469	13090	13.8469	6903	0.341497	0.0581908
	13.886	8820	13.886	3004	0.209066	0.023234			13.8196	16949	13.8196	6432	0.393805	0.0488446			13.8648	11805	13.8648	5905	0.292755	0.0479425			13.8505	13867	13.8505	6808	0.361767	0.05739
	13.8896	8384	13.8896	2959	0.198731	0.0228859			13.8232	16291	13.8232	6338	0.378516	0.0481307			13.8684	12039	13.8684	5907	0.298558	0.0479588			13.8541	12680	13.8541	5826	0.330801	0.049112
	13.8932	9375	13.8932	2254	0.222221	0.0174332			13.8268	16016	13.8268	6859	0.372127	0.0520872			13.872	12329	13.872	6399	0.30575	0.0519533			13.8577	12305	13.8577	5299	0.321017	0.0446695
	13.8968	9692	13.8968	2229	0.229735	0.0172399			13.8304	16033	13.8304	7201	0.372522	0.0546844			13.8755	13144	13.8755	5620	0.325961	0.0456286			13.8613	11772	13.8613	4524	0.307112	0.0381364
	13.9003	10096	13.9003	1757	0.239311	0.0135892			13.8339	16124	13.8339	7857	0.374636	0.059666			13.8791	13009	13.8791	5082	0.322614	0.0412606			13.8648	12047	13.8648	4488	0.314287	0.0378329
	13.9039	10119	13.9039	1643	0.239857	0.0127075			13.8375	15601	13.8375	7807	0.362485	0.0592863			13.8827	12699	13.8827	4995	0.314926	0.0405543			13.8684	11712	13.8684	4442	0.305547	0.0374451
	13.9075	10344	13.9075	1372	0.24519	0.0106115			13.8446	15803	13.8446	7626	0.367178	0.0579118			13.8863	13294	13.8863	4720	0.329681	0.0383216			13.872	11309	13.872	3857	0.295033	0.0325137
	13.9111	10420	13.9111	1865	0.246991	0.0144246			13.8482	15592	13.8482	7845	0.362275	0.0595749			13.8899	13129	13.8899	4379	0.325589	0.035553			13.8756	10399	13.8756	3404	0.271293	0.028695
	13.9147	9923	13.9147	1858	0.235211	0.0143704			13.8517	15094	13.8517	7607	0.350705	0.0577675			13.8935	12757	13.8935	4417	0.316364	0.0358615			13.8792	10316	13.8792	3657	0.269128	0.0308277
	13.9182	9056	13.9182	2013	0.21466	0.0155692			13.8553	14350	13.8553	6940	0.333418	0.0527023			13.897	12748	13.897	3896	0.316141	0.0316315			13.8827	10106	13.8827	3664	0.263649	0.0308867
	13.9218	8931	13.9218	1589	0.211697	0.0122899			13.8589	14037	13.8589	5779	0.326145	0.0438857			13.9006	11265	13.9006	3513	0.279364	0.028522			13.8863	10832	13.8863	3798	0.282589	0.0320163
	13.9289	8434	13.9289	1904	0.199916	0.0147262			13.8625	13955	13.8625	5682	0.32424	0.0431491			13.9042	10820	13.9042	3456	0.268328	0.0280592			13.8899	10428	13.8899	3977	0.272049	0.0335253
	13.9325	8182	13.9325	1743	0.193943	0.013481			13.8661	14026	13.8661	5088	0.32589	0.0386383			13.9078	10740	13.9078	3531	0.266344	0.0286681			13.8935	9963	13.8935	3404	0.259918	0.028695
	13.936	7445	13.936	2001	0.176473	0.0154764			13.8696	13430	13.8696	5787	0.312042	0.0439465			13.9114	9450	13.9114	3275	0.234353	0.0265896			13.8971	10118	13.8971	3363	0.263962	0.0283494
	13.9396	7296	13.9396	1973	0.172941	0.0152599			13.8732	12983	13.8732	5013	0.301656	0.0380687			13.9149	9271	13.9149	3108	0.229914	0.0252338			13.9007	9862	13.9007	3398	0.257283	0.0286444
	13.9432	7821	13.9432	1686	0.185386	0.0130401			13.8768	12680	13.8768	5088	0.294616	0.0386383			13.9185	9547	13.9185	3012	0.236758	0.0244543			13.9042	10347	13.9042	3134	0.269936	0.026419
	13.9468	7652	13.9468	1550	0.18138	0.0119882			13.8804	13243	13.8804	5182	0.307697	0.0393521			13.9256	9969	13.9256	3682	0.247224	0.0298941			13.9078	10479	13.9078	3091	0.27338	0.0260565
	13.9504	7519	13.9504	2004	0.178227	0.0154996			13.884	13262	13.884	5167	0.308139	0.0392382			13.9292	9951	13.9292	3812	0.246777	0.0309495			13.9114	9265	13.9114	3076	0.241709	0.02593
	13.9539	6842	13.9539	1688	0.16218	0.0130556			13.8876	12501	13.8876	4855	0.290457	0.0368688			13.9327	9735	13.9327	4316	0.241421	0.0350415			13.915	9561	13.915	3046	0.249431	0.0256771
	13.9575	6773	13.9575	1753	0.160544	0.0135583			13.8911	11912	13.8911	4864	0.276772	0.0369372			13.9363	9796	13.9363	4123	0.242934	0.0334745			13.9186	9356	13.9186	3085	0.244083	0.0260059
	13.9611	6629	13.9611	1494	0.157131	0.0115551			13.8947	11475	13.8947	4329	0.266618	0.0328744			13.9399	9942	13.9399	4123	0.246554	0.0334745			13.9256	9304	13.9256	3155	0.242726	0.026596
	13.9647	5974	13.9647	1309	0.141605	0.0101243			13.8983	11158	13.8983	4475	0.259253	0.0339831			13.9435	9278	13.9435	4348	0.230087	0.0353013			13.9292	8416	13.9292	2929	0.21956	0.0246909
	13.9683	5373	13.9683	1641	0.127359	0.0126921			13.9019	11355	13.9019	3759	0.26383	0.0285458			13.9471	9235	13.9471	4298	0.229021	0.0348953			13.9328	8174	13.9328	3199	0.213246	0.0269669
	13.9719	5289	13.9719	1636	0.125368	0.0126534			13.9055	10654	13.9055	4076	0.247542	0.0309531			13.9507	8327	13.9507	3599	0.206503	0.0292202			13.9364	7844	13.9364	3201	0.204637	0.0269838
	13.9754	5161	13.9754	1454	0.122334	0.0112457			13.909	9995	13.909	3907	0.232231	0.0296697			13.9542	7958	13.9542	3153	0.197352	0.0255991			13.9399	7952	13.9399	3108	0.207455	0.0261998
	13.979	5586	13.979	1454	0.132408	0.0112457			13.9126	9884	13.9126	3406	0.229652	0.0258651			13.9578	6921	13.9578	2191	0.171636	0.0177887			13.9435	8029	13.9435	3200	0.209464	0.0269753
	13.9826	4785	13.9826	1576	0.113422	0.0121893			13.9162	9798	13.9162	3701	0.227654	0.0281054			13.9614	6649	13.9614	2298	0.16489	0.0186574			13.9471	8365	13.9471	2812	0.218229	0.0237046
	13.9862	5401	13.9862	1576	0.128023	0.0121893			13.9198	9869	13.9198	3513	0.229303	0.0266777			13.965	6373	13.965	2698	0.158046	0.021905			13.9507	8376	13.9507	2525	0.218516	0.0212852
	13.9898	5441	13.9898	1296	0.128971	0.0100237			13.9268	10017	13.9268	3496	0.232742	0.0265486			13.9686	6466	13.9686	2112	0.160352	0.0171473			13.9543	8938	13.9543	2544	0.233178	0.0214454
	13.9933	5341	13.9933	1307	0.126601	0.0101088			13.9304	9575	13.9304	3444	0.222472	0.0261537			13.9721	6355	13.9721	2121	0.157599	0.0172203			13.9578	8440	13.9578	2437	0.220186	0.0205434
	13.9969	5287	13.9969	1052	0.125321	0.00813653			13.934	9338	13.934	2953	0.216966	0.0224251			13.9757	6348	13.9757	1944	0.157426	0.0157833			13.9614	7862	13.9614	1994	0.205107	0.016809
	14.0005	5230	14.0005	781	0.12397	0.00604052			13.9376	9672	13.9376	2875	0.224726	0.0218327			13.9793	6699	13.9793	2424	0.16613	0.0196804			13.965	8018	13.965	1947	0.209177	0.0164128
	14.0041	4763	14.0041	781	0.1129	0.00604052			13.9412	9641	13.9412	3101	0.224006	0.023549			13.9829	7843	13.9829	2743	0.194501	0.0222703			13.9686	7769	13.9686	1725	0.202681	0.0145414
	14.0111	4766	14.0111	616	0.112971	0.00476436			13.9447	9575	13.9447	2681	0.222472	0.0203595			13.9865	7782	13.9865	2678	0.192988	0.0217426			13.9722	6960	13.9722	2107	0.181575	0.0177616
	14.0147	4081	14.0147	616	0.0967343	0.00476436			13.9483	9451	13.9483	2924	0.219591	0.0222048			13.9901	6767	13.9901	1769	0.167817	0.0143625			13.9758	6874	13.9758	2257	0.179331	0.019026
	14.0183	4017	14.0183	902	0.0952173	0.00697638			13.9519	9176	13.9519	2769	0.213202	0.0210278			13.9936	6099	13.9936	1769	0.151251	0.0143625			13.9793	7112	13.9793	2145	0.18554	0.0180819
	14.0219	3956	14.0219	557	0.0937714	0.00430803			13.9555	8746	13.9555	2860	0.203211	0.0217188			13.9972	5141	13.9972	1623	0.127493	0.0131771			13.9829	6923	13.9829	2281	0.18061	0.0192283
	14.0255	3338	14.0255	932	0.0791226	0.00720841			13.9591	8726	13.9591	2551	0.202746	0.0193723			14.0008	4843	14.0008	1378	0.120103	0.0111879			13.9865	7399	13.9865	2281	0.193028	0.0192283
	14.029	2691	14.029	932	0.0637863	0.00720841			13.9627	8203	13.9627	2569	0.190594	0.019509			14.0044	4353	14.0044	899	0.107951	0.00729896			13.9901	7096	13.9901	1999	0.185123	0.0168511
	14.0326	2659	14.0326	932	0.0630278	0.00720841			13.9662	7421	13.9662	2378	0.172425	0.0180585			14.0114	4262	14.0114	1060	0.105694	0.00860611			13.9937	6664	13.9937	2077	0.173853	0.0175087
	14.0362	2687	14.0362	660	0.0636915	0.00510467			13.9698	7273	13.9698	1933	0.168986	0.0146792			14.015	3927	14.015	748	0.0973867	0.00607299			13.9972	6581	13.9972	2206	0.171688	0.0185961
	14.0398	2575	14.0398	928	0.0610367	0.00717747			13.9734	7419	13.9734	1379	0.172378	0.0104721			14.0186	4292	14.0186	748	0.106438	0.00607299			14.0008	5811	14.0008	2075	0.1516	0.0174918
	14.0434	2631	14.0434	643	0.0623641	0.00497318			13.977	7449	13.977	1306	0.173075	0.00991776			14.0222	4779	14.0222	1096	0.118516	0.00889839			14.0044	5590	14.0044	1786	0.145834	0.0150556
	14.047	2741	14.047	643	0.0649715	0.00497318			13.9806	7426	13.9806	1327	0.172541	0.0100772			14.0258	4923	14.0258	1163	0.122087	0.00944237			14.0115	5373	14.0115	1557	0.140173	0.0131252
	14.0505	2426	14.0505	269	0.0575049	0.00208054			13.9841	6780	13.9841	1671	0.157531	0.0126896			14.0293	4303	14.0293	1445	0.106711	0.0117319			14.015	5259	14.015	1789	0.137199	0.0150809
	14.0541	2508	14.0541	269	0.0594486	0.00208054			13.9877	6554	13.9877	1705	0.15228	0.0129478			14.0329	4159	14.0329	1445	0.10314	0.0117319			14.0186	5432	14.0186	2054	0.141712	0.0173148
	14.0577	2074	14.0577	269	0.0491612	0.00208054			13.9913	6779	13.9913	1635	0.157508	0.0124162			14.0365	3534	14.0365	965	0.0876406	0.00783481			14.0222	4901	14.0222	1628	0.127859	0.0137237
	14.0613	1979	14.0613	269	0.0469094	0.00208054			13.9949	6444	13.9949	1924	0.149724	0.0146108			14.0401	3122	14.0401	1362	0.0774233	0.011058			14.0258	4929	14.0258	1347	0.12859	0.0113549
	14.0649	1663	14.0649	0	0.0394191	0			13.9985	5643	13.9985	2161	0.131113	0.0164106			14.0437	3541	14.0437	1362	0.0878142	0.011058			14.0294	5721	14.0294	1335	0.149252	0.0112538
	14.0684	1179	14.0684	0	0.0279465	0			14.0021	5744	14.0021	2148	0.13346	0.0163119			14.0472	3474	14.0472	1014	0.0861526	0.00823264			14.0329	5165	14.0329	1612	0.134746	0.0135888
	14.072	734	14.072	0	0.0173984	0			14.0091	5293	14.0091	2075	0.122981	0.0157575			14.0508	3343	14.0508	678	0.0829039	0.00550466			14.0365	4827	14.0365	1500	0.125929	0.0126447
	14.0756	1073	14.0756	255	0.0254339	0.00197226			14.0127	6138	14.0127	2074	0.142615	0.0157499			14.0544	3354	14.0544	396	0.0831767	0.00321511			14.0401	4214	14.0401	1268	0.109936	0.010689
	14.0792	656	14.0792	255	0.0155495	0.00197226			14.0163	5739	14.0163	1761	0.133344	0.013373			14.058	3287	14.058	396	0.0815152	0.00321511			14.0437	3704	14.0437	1377	0.0966313	0.0116078
	14.0828	1016	14.0828	255	0.0240828	0.00197226			14.0198	5376	14.0198	1520	0.12491	0.0115429			14.0616	3352	14.0616	396	0.0831271	0.00321511			14.0473	4315	14.0473	1377	0.112571	0.0116078
	14.0864	699	14.0864	255	0.0165688	0.00197226			14.0234	4928	14.0234	1606	0.114501	0.012196			14.0652	3898	14.0652	0	0.0966675	0			14.0509	4139	14.0509	1147	0.10798	0.00966897
	14.0934	986	14.0934	255	0.0233717	0.00197226			14.027	4759	14.027	1827	0.110574	0.0138742			14.0687	3559	14.0687	0	0.0882606	0			14.0544	3940	14.0544	1132	0.102788	0.00954252
	14.097	986	14.097	537	0.0233717	0.00415334			14.0306	4105	14.0306	1783	0.0953784	0.0135401			14.0723	3549	14.0723	0	0.0880126	0			14.058	3888	14.058	855	0.101432	0.00720747
	14.1006	1254	14.1006	537	0.0297243	0.00415334			14.0342	3932	14.0342	1458	0.0913588	0.011072			14.0759	3354	14.0759	0	0.0831767	0			14.0616	3798	14.0616	632	0.0990836	0.00532763
	14.1041	1299	14.1041	577	0.030791	0.00446272			14.0378	3658	14.0378	1115	0.0849925	0.00846731			14.0795	2916	14.0795	0	0.0723146	0			14.0652	3967	14.0652	632	0.103493	0.00532763
	14.1077	1750	14.1077	577	0.0414813	0.00446272			14.0413	3561	14.0413	1115	0.0827388	0.00846731			14.0831	2498	14.0831	307	0.0619485	0.00249252			14.0688	3411	14.0688	551	0.0889874	0.00464481
	14.1113	1756	14.1113	577	0.0416235	0.00446272			14.0449	3631	14.0449	1374	0.0843652	0.0104342			14.0866	2322	14.0866	307	0.0575839	0.00249252			14.0723	2858	14.0723	927	0.0745606	0.00781441
	14.1149	1756	14.1149	805	0.0416235	0.00622615			14.0485	4179	14.0485	998	0.0970978	0.00757881			14.0937	1848	14.0937	307	0.045829	0.00249252			14.0759	2812	14.0759	927	0.0733605	0.00781441
	14.1185	1720	14.1185	1114	0.0407702	0.00861606			14.0521	4350	14.0521	837	0.101071	0.00635617			14.0973	1792	14.0973	307	0.0444403	0.00249252			14.0795	2141	14.0795	927	0.0558552	0.00781441
	14.1221	1720	14.1221	832	0.0407702	0.00643498			14.0557	4257	14.0557	554	0.0989101	0.00420707			14.1009	1382	14.1009	307	0.0342726	0.00249252			14.0831	2170	14.0831	927	0.0566118	0.00781441
	14.1256	1762	14.1256	832	0.0417657	0.00643498			14.0592	4293	14.0592	554	0.0997466	0.00420707			14.1044	1360	14.1044	307	0.033727	0.00249252			14.0867	2071	14.0867	1216	0.054029	0.0102506
	14.1292	1379	14.1292	781	0.0326872	0.00604052			14.0628	3754	14.0628	794	0.0872231	0.00602963			14.108	1573	14.108	561	0.0390092	0.00455474			14.0937	1620	14.0937	1502	0.0422632	0.0126615
	14.1328	1308	14.1328	781	0.0310043	0.00604052			14.0664	4292	14.0664	1160	0.0997233	0.00880904			14.1116	1993	14.1116	254	0.0494249	0.00206222			14.0973	2058	14.0973	1208	0.0536899	0.0101832
	14.1364	941	14.1364	781	0.0223051	0.00604052			14.07	4166	14.07	1176	0.0967957	0.00893054			14.1152	2014	14.1152	254	0.0499457	0.00206222			14.1009	1628	14.1009	832	0.0424719	0.00701358
	14.14	1234	14.14	553	0.0292502	0.00427709			14.0736	3130	14.0736	1176	0.0727246	0.00893054			14.1188	1638	14.1188	254	0.0406212	0.00206222			14.1045	1639	14.1045	832	0.0427588	0.00701358
	14.1435	983	14.1435	244	0.0233006	0.00188718			14.0772	2601	14.0772	880	0.0604334	0.00668272			14.1223	1248	14.1223	254	0.0309495	0.00206222			14.108	1751	14.108	574	0.0456807	0.0048387
	14.1471	983	14.1471	244	0.0233006	0.00188718			14.0807	2591	14.0807	1156	0.0602011	0.00877866			14.1259	1946	14.1259	717	0.0482594	0.0058213			14.1116	1770	14.1116	862	0.0461764	0.00726648
	14.1507	912	14.1507	244	0.0216177	0.00188718			14.0843	2498	14.0843	1156	0.0580403	0.00877866			14.1295	1973	14.1295	717	0.0489289	0.0058213			14.1152	1513	14.1152	573	0.0394717	0.00483027
	14.1543	1364	14.1543	0	0.0323317	0			14.0879	3045	14.0879	1194	0.0707497	0.00906723			14.1331	1759	14.1331	463	0.0436219	0.00375908			14.1188	1863	14.1188	581	0.0486026	0.00489771
	14.1579	984	14.1579	0	0.0233243	0			14.095	2059	14.095	828	0.0478402	0.00628783			14.1367	1616	14.1367	463	0.0400756	0.00375908			14.1224	1425	14.1224	904	0.0371759	0.00762053
	14.1615	984	14.1615	279	0.0233243	0.00215788			14.0985	1999	14.0985	848	0.0464462	0.00643971			14.1403	1280	14.1403	463	0.031743	0.00375908			14.126	1425	14.126	904	0.0371759	0.00762053
	14.165	691	14.165	279	0.0163792	0.00215788			14.1021	2431	14.1021	1060	0.0564835	0.00804964			14.1438	1280	14.1438	463	0.031743	0.00375908			14.1295	1118	14.1295	1194	0.0291668	0.0100652
	14.1686	691	14.1686	279	0.0163792	0.00215788			14.1057	2808	14.1057	1060	0.065243	0.00804964			14.1474	1280	14.1474	463	0.031743	0.00375908			14.1331	1024	14.1331	1194	0.0267145	0.0100652
	14.1757	691	14.1757	279	0.0163792	0.00215788			14.1093	2393	14.1093	785	0.0556006	0.00596129			14.151	917	14.151	0	0.0227409	0			14.1367	991	14.1367	906	0.0258536	0.00763739
	14.1793	452	14.1793	279	0.010714	0.00215788			14.1129	2423	14.1129	785	0.0562977	0.00596129			14.1546	972	14.1546	0	0.0241049	0			14.1403	1331	14.1403	906	0.0347236	0.00763739
	14.1828	0	14.1828	279	0	0.00215788			14.1164	1670	14.1164	507	0.0388019	0.00385016			14.1582	1632	14.1582	0	0.0404724	0			14.1439	981	14.1439	613	0.0255927	0.00516746
	14.1864	310	14.1864	279	0.00734811	0.00215788			14.12	1980	14.12	507	0.0460047	0.00385016			14.1617	1355	14.1617	0	0.033603	0			14.1474	981	14.1474	614	0.0255927	0.00517589
	14.19	310	14.19	0	0.00734811	0			14.1236	1668	14.1236	530	0.0387555	0.00402482			14.1653	1896	14.1653	0	0.0470194	0			14.151	1314	14.151	614	0.0342801	0.00517589
	14.1936	580	14.1936	264	0.0137481	0.00204187			14.1272	1583	14.1272	318	0.0367805	0.00241489			14.1689	1896	14.1689	0	0.0470194	0			14.1546	1314	14.1546	324	0.0342801	0.00273125
	14.1972	961	14.1972	521	0.0227791	0.00402959			14.1308	1480	14.1308	318	0.0343874	0.00241489			14.176	1896	14.176	0	0.0470194	0			14.1582	1018	14.1582	324	0.026558	0.00273125
	14.2007	1197	14.2007	792	0.0283732	0.0061256			14.1343	1480	14.1343	543	0.0343874	0.00412354			14.1795	1561	14.1795	0	0.0387116	0			14.1618	673	14.1618	324	0.0175575	0.00273125
	14.2043	1528	14.2043	792	0.0362191	0.0061256			14.1379	1446	14.1379	905	0.0335974	0.00687257			14.1831	1201	14.1831	0	0.0297839	0			14.1654	333	14.1654	324	0.00868743	0.00273125
	14.2079	1528	14.2079	1289	0.0362191	0.00996957			14.1415	1218	14.1415	905	0.0282999	0.00687257			14.1867	541	14.1867	0	0.0134164	0			14.1689	660	14.1689	324	0.0172183	0.00273125
	14.2115	1529	14.2115	1289	0.0362428	0.00996957			14.1451	1316	14.1451	905	0.0305769	0.00687257			14.1903	541	14.1903	235	0.0134164	0.00190796			14.176	969	14.176	246	0.0252796	0.00207373
	14.2151	1529	14.2151	1289	0.0362428	0.00996957			14.1487	1773	14.1487	587	0.0411951	0.00445768			14.1939	0	14.1939	518	0	0.00420563			14.1796	1023	14.1796	527	0.0266884	0.0044425
	14.2187	1561	14.2187	1503	0.0370013	0.0116247			14.1523	1926	14.1523	587	0.04475	0.00445768			14.1974	0	14.1974	775	0	0.0062922			14.1832	1325	14.1832	527	0.0345671	0.0044425
	14.2222	1181	14.2222	1245	0.0279939	0.00962926			14.1558	1964	14.1558	587	0.0456329	0.00445768			14.201	0	14.201	775	0	0.0062922			14.1867	1325	14.1867	791	0.0345671	0.00666796
	14.2258	1311	14.2258	1529	0.0310754	0.0118258			14.1594	2449	14.1594	362	0.0569018	0.00274903			14.2046	280	14.2046	775	0.00694379	0.0062922			14.1903	1611	14.1903	791	0.0420284	0.00666796
	14.2294	1323	14.2294	2406	0.0313598	0.0186088			14.163	2493	14.163	0	0.0579241	0			14.2082	665	14.2082	775	0.0164915	0.0062922			14.1939	1973	14.1939	791	0.0514723	0.00666796
	14.233	1631	14.233	1909	0.0386605	0.0147649			14.1666	2493	14.1666	0	0.0579241	0			14.2118	919	14.2118	775	0.0227905	0.0062922			14.1975	1986	14.1975	791	0.0518115	0.00666796
	14.2366	1730	14.2366	2849	0.0410072	0.0220352			14.1702	2085	14.1702	0	0.0484443	0			14.2154	1259	14.2154	539	0.0312223	0.00437613			14.2011	1676	14.2011	818	0.0437241	0.00689557
	14.2401	2764	14.2401	3418	0.0655167	0.026436			14.1772	1968	14.1772	0	0.0457259	0			14.2189	1685	14.2189	257	0.0417867	0.00208658			14.2046	1617	14.2046	536	0.0421849	0.00451837
	14.2437	3516	14.2437	4056	0.0833418	0.0313705			14.1808	1816	14.1808	0	0.0421942	0			14.2225	1965	14.2225	0	0.0487305	0			14.2082	1710	14.2082	911	0.0446111	0.00767954
	14.2473	4333	14.2473	5181	0.102708	0.0400716			14.1844	1504	14.1844	0	0.034945	0			14.2261	1965	14.2261	276	0.0487305	0.00224084			14.2118	1710	14.2118	648	0.0446111	0.0054625
	14.2509	4374	14.2509	6378	0.103679	0.0493297			14.188	1019	14.188	0	0.0236762	0			14.2297	1965	14.2297	593	0.0487305	0.00481455			14.2154	1726	14.2154	648	0.0450285	0.0054625
	14.2545	5305	14.2545	7274	0.125747	0.0562596			14.1916	688	14.1916	0	0.0159855	0			14.2333	1581	14.2333	593	0.0392076	0.00481455			14.219	1363	14.219	648	0.0355584	0.0054625
	14.2615	6284	14.2615	9139	0.148953	0.0706842			14.1951	688	14.1951	0	0.0159855	0			14.2368	1327	14.2368	881	0.0329086	0.00715282			14.2226	1301	14.2226	648	0.033941	0.0054625
	14.2651	7288	14.2651	10360	0.172752	0.0801278			14.1987	933	14.1987	0	0.021678	0			14.2404	1317	14.2404	881	0.0326606	0.00715282			14.2261	1619	14.2261	747	0.0422371	0.00629705
	14.2687	7721	14.2687	12665	0.183015	0.0979555			14.2023	593	14.2023	238	0.0137782	0.00180737			14.244	891	14.244	1231	0.0220961	0.00999446			14.2297	1749	14.2297	747	0.0456286	0.00629705
	14.2723	8661	14.2723	14417	0.205297	0.111506			14.2059	245	14.2059	238	0.0056925	0.00180737			14.2476	1003	14.2476	1736	0.0248737	0.0140945			14.2333	1353	14.2333	781	0.0352976	0.00658367
	14.2759	9515	14.2759	16310	0.22554	0.126147			14.2095	681	14.2095	580	0.0158228	0.00440452			14.2512	1531	14.2512	2022	0.0379677	0.0164166			14.2369	2205	14.2369	781	0.0575249	0.00658367
	14.2794	10890	14.2794	18185	0.258132	0.140649			14.213	1168	14.213	912	0.0271381	0.00692572			14.2548	2313	14.2548	2663	0.0573607	0.0216208			14.2405	2786	14.2405	1230	0.0726822	0.0103686
	14.283	11912	14.283	21049	0.282357	0.1628			14.2166	1554	14.2166	912	0.0361067	0.00692572			14.2618	3187	14.2618	4013	0.0790352	0.0325814			14.244	3149	14.244	1516	0.0821523	0.0127796
	14.2866	12667	14.2866	23560	0.300253	0.182221			14.2202	1554	14.2202	1192	0.0361067	0.00905204			14.2654	4256	14.2654	5168	0.105546	0.0419589			14.2476	3194	14.2476	2469	0.0833262	0.0208131
	14.2902	13272	14.2902	25103	0.314594	0.194155			14.2238	1856	14.2238	1437	0.0431236	0.0109126			14.269	4827	14.269	6864	0.119706	0.0557286			14.2512	3394	14.2512	2935	0.0885439	0.0247414
	14.2938	13809	14.2938	27398	0.327323	0.211906			14.2274	2218	14.2274	1570	0.0515346	0.0119226			14.2725	5336	14.2725	8313	0.132329	0.067493			14.2548	3259	14.2548	3495	0.085022	0.0294621
	14.2974	14142	14.2974	30085	0.335216	0.232688			14.231	2665	14.231	1918	0.0619205	0.0145653			14.2761	6187	14.2761	11702	0.153433	0.0950082			14.2618	4363	14.2618	4320	0.113824	0.0364167
	14.3009	15261	14.3009	33060	0.36174	0.255697			14.2345	2683	14.2345	1870	0.0623387	0.0142008			14.2797	6798	14.2797	13671	0.168585	0.110994			14.2654	4490	14.2654	5495	0.117137	0.0463217
	14.3045	16641	14.3045	36591	0.394451	0.283007			14.2381	2589	14.2381	2059	0.0601546	0.015636			14.2833	6984	14.2833	16313	0.173198	0.132445			14.269	4725	14.269	6793	0.123268	0.0572636
	14.3081	16848	14.3081	38614	0.399358	0.298654			14.2417	2494	14.2417	3048	0.0579473	0.0231465			14.2869	7219	14.2869	18530	0.179026	0.150445			14.2726	5502	14.2726	8195	0.143538	0.0690821
	14.3117	17907	14.3117	42048	0.42446	0.325214			14.2453	2901	14.2453	3197	0.0674039	0.024278			14.2905	8751	14.2905	22071	0.217018	0.179194			14.2762	6042	14.2762	9166	0.157626	0.0772674
	14.3153	19301	14.3153	46034	0.457503	0.356043			14.2489	2854	14.2489	4148	0.0663118	0.0314999			14.294	9776	14.294	23343	0.242438	0.189521			14.2797	6761	14.2797	10678	0.176383	0.0900133
	14.3188	21114	14.3188	50007	0.500477	0.386771			14.2524	3583	14.2524	4821	0.0832499	0.0366107			14.2976	11832	14.2976	25948	0.293425	0.210671			14.2833	7454	14.2833	12448	0.194463	0.104934
	14.3224	23422	14.3224	53566	0.555185	0.414298			14.2595	3569	14.2595	5556	0.0829246	0.0421922			14.3012	12637	14.3012	25910	0.313388	0.210363			14.2869	7651	14.2869	14595	0.199602	0.123033
	14.326	25366	14.326	58648	0.601265	0.453604			14.2631	3690	14.2631	6554	0.085736	0.049771			14.3048	13436	14.3048	27967	0.333203	0.227063			14.2905	8443	14.2905	16875	0.220264	0.142253
	14.3296	27780	14.3296	65384	0.658485	0.505702			14.2667	4761	14.2667	7632	0.11062	0.0579574			14.3084	16200	14.3084	35513	0.401748	0.288329			14.2941	9447	14.2941	18680	0.246457	0.157468
	14.3332	31649	14.3332	75168	0.750195	0.581375			14.2702	5669	14.2702	8114	0.131717	0.0616177			14.3119	17565	14.3119	36561	0.435599	0.296838			14.2977	10195	14.2977	20045	0.265971	0.168975
	14.3367	36689	14.3367	84440	0.869661	0.653088			14.2738	6437	14.2738	9512	0.149562	0.0722341			14.3155	17180	14.3155	37497	0.426051	0.304437			14.3012	11228	14.3012	22255	0.29292	0.187605
	14.3438	41955	14.3438	97621	0.994484	0.755035			14.2774	7141	14.2774	10739	0.165919	0.0815519			14.3191	17758	14.3191	41233	0.440385	0.33477			14.3048	12013	14.3048	24407	0.3134	0.205746
	14.3474	48080	14.3474	114874	1.13967	0.888475			14.281	7176	14.281	11347	0.166732	0.0861691			14.3227	15192	14.3227	41072	0.37675	0.333462			14.3084	13353	14.3084	27145	0.348358	0.228827
	14.351	54280	14.351	135221	1.28663	1.04585			14.2846	8677	14.2846	13323	0.201607	0.101175			14.3263	16414	14.3263	44037	0.407055	0.357535			14.312	14726	14.312	28926	0.384177	0.24384
	14.3545	62684	14.3545	159142	1.48584	1.23086			14.2881	9924	14.2881	15367	0.230581	0.116697			14.3299	18923	14.3299	54511	0.469276	0.442573			14.3156	15551	14.3156	30729	0.4057	0.259039
	14.3581	73167	14.3581	183475	1.73432	1.41906			14.2917	10344	14.2917	17307	0.24034	0.131429			14.3334	19042	14.3334	50617	0.472227	0.410958			14.3191	15920	14.3191	32185	0.415327	0.271313
	14.3617	85733	14.3617	212521	2.03218	1.64371			14.2953	11111	14.2953	19655	0.258161	0.14926			14.337	19163	14.337	56673	0.475228	0.460127			14.3227	17678	14.3227	34974	0.46119	0.294823
	14.3653	99301	14.3653	249704	2.35379	1.9313			14.2989	11979	14.2989	21569	0.278328	0.163795			14.3434	20853	14.3434	60409	0.517139	0.490459			14.3263	18807	14.3263	37677	0.490644	0.317609
	14.3689	115536	14.3689	296001	2.73862	2.28937			14.3025	13090	14.3025	24262	0.304142	0.184246			14.347	21966	14.347	66055	0.54474	0.536299			14.3299	20149	14.3299	40831	0.525655	0.344197
	14.3725	137789	14.3725	348078	3.26609	2.69216			14.3061	14627	14.3061	26405	0.339854	0.200519			14.3506	27559	14.3506	74478	0.683443	0.604685			14.3335	21129	14.3335	44430	0.551221	0.374536
	14.376	162235	14.376	410530	3.84555	3.17518			14.3096	15809	14.3096	28304	0.367317	0.21494			14.3541	34007	14.3541	91740	0.843348	0.744835			14.3371	22753	14.3371	48816	0.593589	0.411509
	14.3796	191378	14.3796	485867	4.53634	3.75786			14.3132	16829	14.3132	30295	0.391017	0.23006			14.3577	37304	14.3577	93683	0.925111	0.76061			14.3441	24754	14.3441	54209	0.645791	0.45697
	14.3832	226675	14.3832	582877	5.37301	4.50817			14.3168	17176	14.3168	33341	0.399079	0.253191			14.3613	45800	14.3613	119834	1.13581	0.972929			14.3477	27102	14.3477	60420	0.707047	0.509328
	14.3868	265268	14.3868	697745	6.2878	5.3966			14.3204	18189	14.3204	36720	0.422616	0.278852			14.3649	51494	14.3649	131689	1.27701	1.06918			14.3513	28728	14.3513	67793	0.749467	0.571481
	14.3904	314502	14.3904	828380	7.45482	6.40698			14.324	19009	14.324	39032	0.441668	0.296409			14.3685	59143	14.3685	151653	1.4667	1.23127			14.3548	31797	14.3548	76897	0.829532	0.648225
	14.3939	369956	14.3939	982477	8.76928	7.59882			14.3275	19634	14.3275	42094	0.45619	0.319662			14.372	68451	14.372	173099	1.69753	1.40539			14.3584	34766	14.3584	87389	0.906988	0.736671
	14.3975	431853	14.3975	1156027	10.2365	8.94111			14.3311	20702	14.3311	48442	0.481005	0.367868			14.3756	82770	14.3756	212679	2.05263	1.72674			14.362	40253	14.362	100146	1.05014	0.84421
	14.4011	506938	14.4011	1370682	12.0162	10.6013			14.3347	22318	14.3347	54069	0.518552	0.4106			14.3792	90727	14.3792	233262	2.24996	1.89385			14.3656	46038	14.3656	114490	1.20106	0.965127
	14.4047	601393	14.4047	1639103	14.2552	12.6774			14.3383	25023	14.3383	59332	0.581402	0.450567			14.3828	103123	14.3828	266300	2.55737	2.16208			14.3692	53515	14.3692	133257	1.39612	1.12333
	14.4083	699942	14.4083	1939854	16.5911	15.0035			14.3453	27918	14.3453	65584	0.648666	0.498045			14.3864	113904	14.3864	293100	2.82473	2.37967			14.3728	61484	14.3728	155549	1.60402	1.31125
	14.4119	837508	14.4119	2349474	19.8519	18.1716			14.3489	30510	14.3489	71209	0.708891	0.540761			14.39	134433	14.39	346343	3.33384	2.81195			14.3763	70463	14.3763	182356	1.83826	1.53722
	14.4154	999688	14.4154	2815216	23.6962	21.7739			14.3525	35916	14.3525	81357	0.834497	0.617825			14.3935	157632	14.3935	407437	3.90916	3.30797			14.3799	83581	14.3799	217460	2.18049	1.83314
	14.419	1186910	14.419	3339946	28.134	25.8323			14.3561	41417	14.3561	92037	0.962311	0.698929			14.3971	182697	14.3971	474338	4.53075	3.85114			14.3835	99006	14.3835	254976	2.5829	2.14939
	14.426	1372988	14.426	3922196	32.5447	30.3356			14.3597	47046	14.3597	105554	1.0931	0.801577			14.4007	237847	14.4007	630353	5.89843	5.11782			14.3871	117705	14.3871	301522	3.07073	2.54177
	14.4295	1575961	14.4295	4514772	37.3559	34.9188			14.3632	53712	14.3632	122123	1.24798	0.927402			14.4043	274038	14.4043	725543	6.79594	5.89066			14.3907	139380	14.3907	358392	3.6362	3.02117
	14.4331	1771137	14.4331	5131165	41.9823	39.6862			14.3668	61381	14.3668	143422	1.42617	1.08915			14.4079	315011	14.4079	841480	7.81204	6.83195			14.3942	163671	14.3942	424388	4.26991	3.5775
	14.4367	1989583	14.4367	5825696	47.1602	45.0579			14.3704	70982	14.3704	167430	1.64925	1.27146			14.4114	378134	14.4114	1020893	9.37744	8.2886			14.3978	194216	14.3978	505344	5.06678	4.25994
	14.4403	2205413	14.4403	6478746	52.2762	50.1089			14.374	83135	14.374	198664	1.93162	1.50865			14.415	454637	14.415	1232121	11.2747	10.0036			14.4014	231610	14.4014	600570	6.04233	5.06268
	14.4439	2417849	14.4439	7155083	57.3117	55.3399			14.3776	95610	14.3776	236144	2.22147	1.79328			14.4186	539787	14.4186	1469709	13.3863	11.9325			14.405	271019	14.405	706657	7.07044	5.95697
	14.4474	2598149	14.4474	7763128	61.5854	60.0427			14.3812	112317	14.3812	279910	2.60965	2.12564			14.4257	642439	14.4257	1758965	15.932	14.281			14.4086	320069	14.4086	839118	8.35008	7.07359
	14.451	2793211	14.451	8401261	66.2091	64.9783			14.3847	130088	14.3847	329306	3.02256	2.50075			14.4292	731078	14.4292	2011446	18.1302	16.3309			14.4122	394342	14.4122	1050010	10.2877	8.85136
	14.4546	2994012	14.4546	9042648	70.9688	69.939			14.3883	150032	14.3883	388633	3.48595	2.95128			14.4328	865962	14.4328	2410254	21.4752	19.5688			14.4157	476156	14.4157	1286216	12.4221	10.8425
	14.4582	3185461	14.4582	9633570	75.5068	74.5094			14.3919	177612	14.3919	462013	4.12676	3.50852			14.4364	1011708	14.4364	2839373	25.0896	23.0528			14.4193	563834	14.4193	1555687	14.7095	13.1141
	14.4618	3415488	14.4618	10300969	80.9593	79.6713			14.3955	209963	14.3955	544265	4.87843	4.13315			14.44	1151307	14.44	3266509	28.5516	26.5207			14.4264	676586	14.4264	1877579	17.651	15.8276
	14.4654	3545719	14.4654	10818802	84.0462	83.6764			14.3991	247195	14.3991	644968	5.7435	4.89788			14.4436	1304947	14.4436	3710489	32.3617	30.1254			14.43	799118	14.43	2228835	20.8477	18.7886
	14.4689	3708638	14.4689	11335910	87.908	87.6758			14.4026	288767	14.4026	758619	6.70941	5.76095			14.4471	1491693	14.4471	4285804	36.9929	34.7963			14.4335	937320	14.4335	2642290	24.4531	22.2739
	14.4725	3858417	14.4725	11813862	91.4583	91.3725			14.4062	338196	14.4062	895243	7.85788	6.79847			14.4507	1675891	14.4507	4871325	41.5609	39.5502			14.4371	1088552	14.4371	3091903	28.3985	26.0641
	14.4761	3992148	14.4761	12134157	94.6282	93.8498			14.4098	399458	14.4098	1064317	9.28129	8.08242			14.4543	1865201	14.4543	5448684	46.2556	44.2377			14.4407	1248395	14.4407	3558220	32.5686	29.995
	14.4797	4085195	14.4797	12475100	96.8337	96.4867			14.4134	491601	14.4134	1311806	11.4222	9.96185			14.4579	2041822	14.4579	5968521	50.6357	48.4583			14.4443	1410503	14.4443	4055301	36.7977	34.1853
	14.4833	4142880	14.4833	12723812	98.2011	98.4104			14.417	594589	14.417	1608077	13.8151	12.2117			14.4615	2238867	14.4615	6553110	55.5222	53.2045			14.4479	1583438	14.4479	4558740	41.3093	38.4292
	14.4868	4150997	14.4868	12811320	98.3935	99.0872			14.4205	708479	14.4205	1954086	16.4613	14.8393			14.4651	2504746	14.4651	7293720	62.1158	59.2175			14.4515	1773594	14.4515	5146092	46.2702	43.3805
	14.4904	4218772	14.4904	12929342	100	100			14.4276	839434	14.4276	2341280	19.504	17.7797			14.4686	2812338	14.4686	8236724	69.7439	66.8737			14.455	1966363	14.455	5767198	51.2992	48.6163
	14.494	4191948	14.494	12863829	99.3642	99.4933			14.4312	986049	14.4312	2771602	22.9106	21.0475			14.4722	2993667	14.4722	8835831	74.2407	71.7379			14.4586	2170514	14.4586	6400788	56.6252	53.9573
	14.4976	4138635	14.4976	12755086	98.1005	98.6522			14.4348	1160268	14.4348	3279448	26.9585	24.9041			14.4758	3361154	14.4758	9940030	83.3541	80.7028			14.4622	2373751	14.4622	7069238	61.9273	59.5922
	14.5012	4060587	14.5012	12622127	96.2504	97.6239			14.4383	1354740	14.4383	3842954	31.477	29.1834			14.4794	3518458	14.4794	10455196	87.2551	84.8855			14.4658	2573534	14.4658	7663600	67.1393	64.6025
	14.5047	3969459	14.5047	12374481	94.0904	95.7085			14.4419	1538476	14.4419	4377465	35.746	33.2425			14.483	3717386	14.483	11136198	92.1884	90.4145			14.4694	2766487	14.4694	8272873	72.1731	69.7386
	14.5105	3909497	14.5105	12129589	92.6691	93.8144			14.4455	1726484	14.4455	4968220	40.1143	37.7286			14.4865	3918471	14.4865	11743350	97.1752	95.3439			14.4729	2939259	14.4729	8860501	76.6805	74.6922
	14.5141	3807302	14.5141	11840620	90.2467	91.5794			14.4491	1942421	14.4491	5644367	45.1316	42.8633			14.4901	3964237	14.4901	12017788	98.3101	97.5721			14.4765	3101335	14.4765	9436842	80.9088	79.5506
	14.5177	3659569	14.5177	11462817	86.7449	88.6574			14.4527	2170517	14.4527	6295224	50.4313	47.8059			14.4937	3963512	14.4937	12091595	98.2921	98.1713			14.4801	3257195	14.4801	9952541	84.9749	83.8978
	14.5213	3526181	14.5213	11059911	83.5831	85.5412			14.4563	2403387	14.4563	7011712	55.842	53.2469			14.4973	4032379	14.4973	12361525	100	100.363			14.4837	3405747	14.4837	10409189	88.8504	87.7473
	14.5248	3384583	14.5248	10600620	80.2267	81.9889			14.4598	2605283	14.4598	7641098	60.533	58.0265			14.5009	3941913	14.5009	12075523	97.7565	98.0408			14.4873	3525019	14.4873	10719712	91.962	90.3649
	14.5284	3236710	14.5284	10118973	76.7216	78.2636			14.4634	2797868	14.4634	8280257	65.0076	62.8802			14.5045	3988067	14.5045	12316829	98.9011	100			14.4909	3640441	14.4909	11134097	94.9732	93.8581
	14.532	3064026	14.532	9602772	72.6284	74.2712			14.467	3007526	14.467	8933736	69.879	67.8428			14.51	3945454	14.51	12217987	97.8443	99.1975			14.4944	3702282	14.4944	11402561	96.5865	96.1212
	14.5356	2883158	14.5356	9059608	68.3412	70.0701			14.4706	3204818	14.4706	9509022	74.463	72.2115			14.5135	3893672	14.5135	12172448	96.5602	98.8278			14.498	3782249	14.498	11643453	98.6727	98.1519
	14.5392	2676098	14.5392	8416656	63.4331	65.0973			14.4742	3387438	14.4742	10111256	78.7061	76.7848			14.5171	3906765	14.5171	12176613	96.8849	98.8616			14.5016	3810554	14.5016	11703389	99.4111	98.6571
	14.5427	2510538	14.5427	7853760	59.5087	60.7437			14.4777	3529174	14.4777	10690648	81.9993	81.1847			14.5207	3881744	14.5207	12073756	96.2644	98.0265			14.5052	3830883	14.5052	11822539	99.9415	99.6615
	14.5463	2335250	14.5463	7312297	55.3538	56.5558			14.4813	3670472	14.4813	11199406	85.2823	85.0482			14.5243	3830952	14.5243	11875546	95.0048	96.4172			14.511	3833126	14.511	11859034	100	99.9692
	14.5499	2191941	14.5499	6823177	51.9568	52.7728			14.4849	3849002	14.4849	11702781	89.4304	88.8709			14.5279	3814838	14.5279	11835493	94.6051	96.092			14.5145	3803219	14.5145	11862693	99.2198	100
	14.5535	2054156	14.5535	6405567	48.6909	49.5429			14.4885	3977298	14.4885	12144864	92.4113	92.228			14.5314	3728394	14.5314	11519269	92.4614	93.5246			14.5181	3758479	14.5181	11704058	98.0526	98.6627
	14.5571	1928035	14.5571	5957762	45.7013	46.0794			14.4921	4067012	14.4921	12475544	94.4958	94.7392			14.535	3666501	14.535	11283689	90.9265	91.612			14.5217	3719382	14.5217	11519446	97.0326	97.1065
	14.5607	1788153	14.5607	5504357	42.3856	42.5726			14.4957	4166053	14.4957	12767127	96.797	96.9535			14.5386	3555984	14.5386	10883054	88.1858	88.3592			14.5253	3640215	14.5253	11288153	94.9673	95.1567
	14.5642	1675242	14.5642	5102110	39.7092	39.4615			14.4992	4215833	14.4992	12948582	97.9536	98.3315			14.5422	3414078	14.5422	10504170	84.6666	85.2831			14.5289	3563707	14.5289	11075882	92.9713	93.3673
	14.5678	1545049	14.5678	4685433	36.6232	36.2388			14.5028	4280282	14.5028	13080537	99.4511	99.3335			14.5458	3319651	14.5458	10275029	82.3249	83.4227			14.5325	3469012	14.5325	10731412	90.5009	90.4635
	14.5714	1431668	14.5714	4338197	33.9357	33.5531			14.5086	4303908	14.5086	13168298	100	100			14.5494	3170750	14.5494	9813791	78.6322	79.6779			14.536	3316182	14.536	10316157	86.5138	86.963
	14.575	1327187	14.575	4025253	31.4591	31.1327			14.5122	4262559	14.5122	13062286	99.0393	99.1949			14.5529	2921542	14.5529	9096022	72.4521	73.8504			14.5396	3188722	14.5396	9920498	83.1886	83.6277
	14.5786	1211317	14.5786	3649631	28.7125	28.2275			14.5157	4211128	14.5157	12943448	97.8443	98.2925			14.5565	2772674	14.5565	8611240	68.7603	69.9144			14.5432	3027565	14.5432	9490998	78.9842	80.0071
	14.5821	1118538	14.5821	3348732	26.5134	25.9003			14.5193	4139261	14.5193	12784125	96.1745	97.0826			14.5601	2621011	14.5601	8135643	64.9991	66.0531			14.5468	2906355	14.5468	9084800	75.8221	76.5829
	14.5857	1038604	14.5857	3094665	24.6186	23.9352			14.5229	4047348	14.5229	12576512	94.0389	95.506			14.5637	2446598	14.5637	7633817	60.6738	61.9788			14.5504	2785775	14.5504	8656983	72.6763	72.9765
	14.5925	968873	14.5925	2852294	22.9658	22.0606			14.5265	3955828	14.5265	12207087	91.9125	92.7006			14.5673	2290797	14.5673	7135058	56.8101	57.9293			14.5539	2640924	14.5539	8187390	68.8974	69.018
	14.5961	905235	14.5961	2644170	21.4573	20.4509			14.5301	3808794	14.5301	11806649	88.4962	89.6596			14.5708	2060000	14.5708	6404602	51.0865	51.9988			14.5575	2498563	14.5575	7671165	65.1834	64.6663
	14.5997	843378	14.5997	2426120	19.9911	18.7645			14.5336	3639223	14.5336	11272629	84.5562	85.6043			14.5744	1922083	14.5744	5969269	47.6662	48.4643			14.5611	2371032	14.5611	7224395	61.8564	60.9001
	14.6033	777926	14.6033	2215589	18.4396	17.1361			14.5372	3463138	14.5372	10814297	80.465	82.1237			14.578	1778744	14.578	5530934	44.1115	44.9055			14.5647	2236568	14.5647	6787805	58.3484	57.2198
	14.6069	732066	14.6069	2066541	17.3526	15.9833			14.5408	3318538	14.5408	10321474	77.1052	78.3812			14.5816	1646826	14.5816	5040193	40.8401	40.9212			14.5683	2097074	14.5683	6351302	54.7092	53.5401
	14.6104	689017	14.6104	1927492	16.3322	14.9079			14.5444	3188455	14.5444	9843328	74.0828	74.7502			14.5852	1510301	14.5852	4622536	37.4543	37.5302			14.5719	1941236	14.5719	5910902	50.6437	49.8277
	14.614	647624	14.614	1797565	15.351	13.903			14.548	2995651	14.548	9212712	69.603	69.9613			14.5915	1392748	14.5915	4209733	34.5391	34.1787			14.5754	1787619	14.5754	5467983	46.6361	46.0939
	14.6176	604761	14.6176	1680301	14.335	12.996			14.5516	2799941	14.5516	8656778	65.0558	65.7395			14.5951	1294148	14.5951	3858234	32.0939	31.3249			14.579	1652656	14.579	5023163	43.1151	42.3442
	14.6212	573717	14.6212	1571931	13.5991	12.1579			14.5551	2636151	14.5551	8134863	61.2502	61.7761			14.5987	1219976	14.5987	3576998	30.2545	29.0415			14.5826	1524051	14.5826	4664135	39.76	39.3177
	14.6248	546185	14.6248	1482273	12.9465	11.4644			14.5587	2476953	14.5587	7631481	57.5513	57.9534			14.6023	1128292	14.6023	3265624	27.9808	26.5135			14.5862	1405298	14.5862	4293772	36.6619	36.1956
	14.6284	524960	14.6284	1417143	12.4434	10.9607			14.5623	2332366	14.5623	7159629	54.1918	54.3702			14.6058	1057361	14.6058	3006516	26.2218	24.4098			14.5927	1292429	14.5927	3932337	33.7174	33.1488
	14.6319	505893	14.6319	1353212	11.9915	10.4662			14.5659	2167346	14.5659	6624011	50.3576	50.3027			14.6094	1040434	14.6094	3001131	25.802	24.3661			14.5963	1195974	14.5963	3600175	31.201	30.3487
	14.6355	484248	14.6355	1287013	11.4784	9.9542			14.5695	1986047	14.5695	6079804	46.1452	46.17			14.613	967104	14.613	2770931	23.9835	22.4971			14.5999	1107554	14.5999	3320229	28.8943	27.9888
	14.6391	460919	14.6391	1224270	10.9254	9.46893			14.573	1855236	14.573	5698592	43.1058	43.2751			14.6166	916622	14.6166	2628361	22.7315	21.3396			14.6034	1029661	14.6034	3079321	26.8622	25.958
	14.6427	446177	14.6427	1183865	10.576	9.15642			14.5766	1729357	14.5766	5284393	40.1811	40.1297			14.6202	858437	14.6202	2433965	21.2886	19.7613			14.607	964450	14.607	2862377	25.1609	24.1292
	14.6463	432379	14.6463	1148526	10.2489	8.8831			14.5802	1599055	14.5802	4842008	37.1536	36.7702			14.6237	802848	14.6237	2262614	19.91	18.3701			14.6106	889188	14.6106	2643232	23.1975	22.2819
	14.6498	417644	14.6498	1113485	9.89966	8.61208			14.5838	1482232	14.5838	4436657	34.4392	33.692			14.6273	753378	14.6273	2124645	18.6832	17.2499			14.6142	829169	14.6142	2445779	21.6317	20.6174
	14.6534	401176	14.6534	1069759	9.50931	8.27389			14.5874	1359203	14.5874	4057034	31.5807	30.8091			14.6309	742773	14.6309	2078894	18.4202	16.8785			14.6178	779508	14.6178	2270197	20.3361	19.1373
	14.657	386556	14.657	1032610	9.16276	7.98656			14.5939	1250593	14.5939	3713819	29.0571	28.2027			14.6345	648230	14.6345	1784021	16.0756	14.4844			14.6213	736667	14.6213	2126998	19.2184	17.9301
	14.6606	375204	14.6606	1002972	8.89368	7.75733			14.5975	1160285	14.5975	3430707	26.9589	26.0528			14.6381	621134	14.6381	1696364	15.4037	13.7727			14.6249	694627	14.6249	1977344	18.1217	16.6686
	14.6642	365823	14.6642	984702	8.67131	7.61603			14.601	1071780	14.601	3140306	24.9025	23.8475			14.6416	623622	14.6416	1685611	15.4654	13.6854			14.6285	652533	14.6285	1831395	17.0235	15.4383
	14.6677	351621	14.6677	951837	8.33468	7.36184			14.6046	989707	14.6046	2871566	22.9955	21.8067			14.6452	592757	14.6452	1592995	14.6999	12.9335			14.6321	607268	14.6321	1715475	15.8426	14.4611
	14.6713	334955	14.6713	914884	7.93963	7.07603			14.6082	914312	14.6082	2638147	21.2438	20.0341			14.6488	568931	14.6488	1526231	14.1091	12.3914			14.6357	576184	14.6357	1607605	15.0317	13.5518
	14.6784	321000	14.6784	884267	7.60885	6.83923			14.6118	854899	14.6118	2449163	19.8633	18.5989			14.6524	553872	14.6524	1458697	13.7356	11.8431			14.6393	550332	14.6393	1522467	14.3573	12.8341
	14.682	308080	14.682	849586	7.3026	6.57099			14.6154	805772	14.6154	2292028	18.7219	17.4057			14.656	502422	14.656	1322032	12.4597	10.7335			14.6428	525502	14.6428	1447610	13.7095	12.203
	14.6855	297036	14.6855	819972	7.04082	6.34195			14.6189	763622	14.6189	2146557	17.7425	16.3009			14.6596	481774	14.6596	1271892	11.9476	10.3265			14.6464	492855	14.6464	1353890	12.8578	11.413
	14.6891	285912	14.6891	785151	6.77714	6.07263			14.6225	713458	14.6225	1985826	16.577	15.0804			14.6631	462307	14.6631	1213803	11.4649	9.85483			14.65	469358	14.65	1278113	12.2448	10.7742
	14.6927	273565	14.6927	753716	6.48447	5.8295			14.6261	667543	14.6261	1852527	15.5102	14.0681			14.6667	414178	14.6667	1088588	10.2713	8.83822			14.6536	448748	14.6536	1222454	11.7071	10.305
	14.6963	263536	14.6963	728859	6.24675	5.63725			14.6297	627468	14.6297	1743616	14.579	13.241			14.6703	422125	14.6703	1119651	10.4684	9.09042			14.6572	433330	14.6572	1163812	11.3049	9.81069
	14.6999	256173	14.6999	708451	6.07222	5.4794			14.6333	598370	14.6333	1649046	13.9029	12.5228			14.6774	403234	14.6774	1078049	9.9999	8.75265			14.6607	413412	14.6607	1111545	10.7852	9.37009
	14.7035	246828	14.7035	686056	5.85071	5.30619			14.6369	566193	14.6369	1562039	13.1553	11.8621			14.6809	385354	14.6809	1035148	9.55649	8.40434			14.6643	395050	14.6643	1058791	10.3062	8.92538
	14.707	237728	14.707	665068	5.635	5.14387			14.6404	537055	14.6404	1475812	12.4783	11.2073			14.6845	365988	14.6845	993329	9.07623	8.06481			14.6679	375470	14.6679	1003037	9.7954	8.45539
	14.7106	229464	14.7106	641271	5.43912	4.95981			14.644	507923	14.644	1393303	11.8014	10.5807			14.6881	350031	14.6881	951922	8.68051	7.72863			14.6715	362048	14.6715	959246	9.44524	8.08624
	14.7142	221094	14.7142	621966	5.24072	4.8105			14.6476	485298	14.6476	1334022	11.2758	10.1306			14.6917	338411	14.6917	929820	8.39234	7.54918			14.6785	345824	14.6785	926819	9.02198	7.81289
	14.7178	215434	14.7178	601613	5.10656	4.65308			14.6512	464907	14.6512	1273812	10.802	9.67332			14.6953	321565	14.6953	887365	7.97457	7.20449			14.6821	332628	14.6821	887851	8.67772	7.4844
	14.7214	210504	14.7214	589208	4.9897	4.55714			14.6548	447360	14.6548	1217982	10.3943	9.24935			14.6988	283458	14.6988	788126	7.02955	6.39877			14.6857	319459	14.6857	849923	8.33416	7.16467
	14.7249	203750	14.7249	570871	4.8296	4.41531			14.6583	429537	14.6583	1171510	9.98016	8.89644			14.7024	276302	14.7024	761009	6.85208	6.17861			14.6893	305701	14.6893	809549	7.97524	6.82433
	14.7285	198562	14.7285	553529	4.70663	4.28118			14.6619	411196	14.6619	1116016	9.55401	8.47502			14.706	264288	14.706	739515	6.55415	6.0041			14.6929	295742	14.6929	779609	7.71543	6.57194
	14.7321	191041	14.7321	535204	4.52836	4.13945			14.6655	395827	14.6655	1072467	9.19692	8.14431			14.7096	258317	14.7096	723428	6.40607	5.87349			14.6964	286629	14.6964	757173	7.47768	6.38281
	14.7357	184712	14.7357	520860	4.37834	4.02851			14.6691	381239	14.6691	1034919	8.85797	7.85917			14.7132	249048	14.7132	705809	6.17621	5.73044			14.7	275047	14.7	733745	7.17553	6.18532
	14.7393	177614	14.7393	510725	4.21009	3.95012			14.6761	365135	14.6761	990365	8.4838	7.52083			14.7168	240564	14.7168	680638	5.96581	5.52608			14.7036	261970	14.7036	700153	6.83437	5.90214
	14.7429	172362	14.7429	502706	4.0856	3.8881			14.6797	351476	14.6797	952712	8.16644	7.23489			14.7203	234251	14.7203	664060	5.80925	5.39149			14.7072	251550	14.7072	676306	6.56253	5.70112
	14.7464	168027	14.7464	486238	3.98284	3.76073			14.6833	334477	14.6833	913003	7.77147	6.93334			14.7239	230449	14.7239	647821	5.71496	5.25964			14.7108	241003	14.7108	659372	6.28737	5.55837
	14.75	163542	14.75	473383	3.87653	3.66131			14.6869	316528	14.6869	864289	7.35443	6.56341			14.7275	225037	14.7275	632315	5.58075	5.13375			14.7144	234319	14.7144	642267	6.113	5.41418
	14.7536	156789	14.7536	459132	3.71646	3.55109			14.6905	303921	14.6905	836206	7.06151	6.35014			14.7311	217035	14.7311	610575	5.38231	4.95724			14.7179	223795	14.7179	626593	5.83845	5.28205
	14.7607	152798	14.7607	450306	3.62186	3.48282			14.694	292356	14.694	804082	6.7928	6.1062			14.7347	209795	14.7347	589803	5.20276	4.78859			14.7215	215204	14.7215	609645	5.61432	5.13918
	14.7642	149248	14.7642	439684	3.53771	3.40067			14.6976	280798	14.6976	778890	6.52426	5.91489			14.7382	205100	14.7382	570513	5.08633	4.63198			14.7251	209039	14.7251	594513	5.45349	5.01162
	14.7678	145207	14.7678	426892	3.44193	3.30173			14.7012	272022	14.7012	749543	6.32035	5.69203			14.7418	214633	14.7418	603529	5.32274	4.90004			14.7287	204234	14.7287	581104	5.32813	4.89858
	14.7714	141978	14.7714	413391	3.36539	3.19731			14.7048	260460	14.7048	724136	6.05171	5.49909			14.7454	207719	14.7454	587360	5.15128	4.76876			14.7323	197433	14.7323	567208	5.1507	4.78144
	14.775	137465	14.775	405648	3.25841	3.13742			14.7084	254348	14.7084	707279	5.9097	5.37107			14.749	201013	14.749	568738	4.98497	4.61757			14.7358	192995	14.7358	553084	5.03492	4.66238
	14.7786	134823	14.7786	395133	3.19579	3.0561			14.712	247843	14.712	692631	5.75856	5.25984			14.7526	193139	14.7526	555563	4.7897	4.5106			14.7394	186595	14.7394	539105	4.86796	4.54454
	14.7821	132841	14.7821	384001	3.14881	2.97			14.7155	242327	14.7155	674056	5.63039	5.11878			14.7596	192510	14.7596	545888	4.7741	4.43205			14.743	183956	14.743	526573	4.79911	4.4389
	14.7857	131176	14.7857	377381	3.10934	2.9188			14.7191	234402	14.7191	656385	5.44626	4.98458			14.7632	187305	14.7632	534416	4.64502	4.33891			14.7466	179756	14.7466	513301	4.68954	4.32702
	14.7893	125450	14.7893	371883	2.97361	2.87627			14.7227	227289	14.7227	631186	5.28099	4.79322			14.7668	181543	14.7668	523680	4.50213	4.25174			14.7502	174955	14.7502	499277	4.56429	4.2088
	14.7929	125135	14.7929	360659	2.96615	2.78946			14.7263	220208	14.7263	615294	5.11647	4.67254			14.7704	161378	14.7704	466699	4.00205	3.78912			14.7538	170842	14.7538	488085	4.45699	4.11445
	14.7965	120252	14.7965	350160	2.8504	2.70826			14.7299	215737	14.7299	603708	5.01258	4.58456			14.7739	157022	14.7739	451970	3.89403	3.66953			14.7608	169214	14.7608	475892	4.41452	4.01167
	14.8001	116528	14.8001	338793	2.76213	2.62034			14.7334	209092	14.7334	585288	4.85819	4.44467			14.7775	152632	14.7775	442440	3.78516	3.59216			14.7644	165396	14.7644	466999	4.31491	3.9367
	14.8036	113182	14.8036	331513	2.68282	2.56404			14.737	202679	14.737	571158	4.70919	4.33737			14.7811	150871	14.7811	433907	3.74149	3.52288			14.768	161055	14.768	457156	4.20166	3.85373
	14.8072	108427	14.8072	324966	2.57011	2.5134			14.7406	194896	14.7406	554319	4.52835	4.2095			14.7847	146388	14.7847	428794	3.63031	3.48137			14.7716	155979	14.7716	447767	4.06924	3.77458
	14.8108	105550	14.8108	312302	2.50191	2.41545			14.7442	188308	14.7442	537150	4.37528	4.07911			14.7883	149198	14.7883	439660	3.7	3.56959			14.7751	153244	14.7751	443189	3.99789	3.73599
	14.8144	105591	14.8144	300779	2.50288	2.32633			14.7478	183679	14.7478	529793	4.26773	4.02325			14.7919	145356	14.7919	428403	3.60472	3.47819			14.7787	149088	14.7787	437611	3.88946	3.68897
	14.818	100252	14.818	293440	2.37633	2.26957			14.7514	177955	14.7514	516037	4.13473	3.91878			14.7954	141625	14.7954	418896	3.51219	3.40101			14.7823	145392	14.7823	426590	3.79304	3.59606
	14.8215	97192	14.8215	286117	2.3038	2.21293			14.7549	171766	14.7549	501507	3.99093	3.80844			14.799	138678	14.799	412162	3.43911	3.34633			14.7859	142116	14.7859	416068	3.70757	3.50737
	14.8251	95085	14.8251	274669	2.25385	2.12438			14.762	167035	14.762	489937	3.88101	3.72058			14.8026	134991	14.8026	404827	3.34768	3.28678			14.7895	140037	14.7895	409560	3.65334	3.4525
	14.8287	90868	14.8287	266674	2.1539	2.06255			14.7656	163795	14.7656	476911	3.80573	3.62166			14.8062	131569	14.8062	395620	3.26281	3.21203			14.793	139096	14.793	402610	3.62879	3.39392
	14.8323	89461	14.8323	257993	2.12055	1.99541			14.7691	161434	14.7691	466346	3.75087	3.54143			14.8098	127700	14.8098	383390	3.16687	3.11273			14.7966	136725	14.7966	392058	3.56693	3.30497
	14.8359	85936	14.8359	250038	2.03699	1.93388			14.7727	157196	14.7727	453453	3.6524	3.44352			14.8133	117741	14.8133	353462	2.91989	2.86975			14.8002	132966	14.8002	383296	3.46887	3.2311
	14.8429	80954	14.8429	241055	1.9189	1.8644			14.7763	151645	14.7763	441507	3.52343	3.3528			14.8169	116440	14.8169	344129	2.88763	2.79397			14.8038	130077	14.8038	373807	3.3935	3.15111
	14.8465	80027	14.8465	233293	1.89693	1.80437			14.7799	148443	14.7799	435134	3.44903	3.30441			14.8205	114648	14.8205	336489	2.84319	2.73195			14.8074	129647	14.8074	371289	3.38228	3.12989
	14.8501	79093	14.8501	225844	1.87479	1.74676			14.7835	146717	14.7835	429003	3.40893	3.25785			14.8241	112407	14.8241	330549	2.78761	2.68372			14.8109	126368	14.8109	368522	3.29673	3.10656
	14.8537	76527	14.8537	220985	1.81396	1.70917			14.7871	144868	14.7871	423720	3.36596	3.21773			14.8277	110201	14.8277	321902	2.7329	2.61351			14.8145	121829	14.8145	356957	3.17832	3.00907
	14.8572	74765	14.8572	213951	1.7722	1.65477			14.7906	142101	14.7906	412317	3.30167	3.13113			14.8313	104705	14.8313	310232	2.59661	2.51877			14.8181	118612	14.8181	348700	3.09439	2.93947
	14.8608	72170	14.8608	207375	1.71069	1.60391			14.7942	137632	14.7942	405097	3.19784	3.0763			14.8348	102322	14.8348	302285	2.53751	2.45424			14.8217	116741	14.8217	341192	3.04558	2.87618
	14.8644	72104	14.8644	201275	1.70912	1.55673			14.7978	135670	14.7978	400734	3.15225	3.04317			14.8384	100254	14.8384	291595	2.48622	2.36745			14.8253	114396	14.8253	331084	2.9844	2.79097
	14.868	71396	14.868	196401	1.69234	1.51903			14.8014	134054	14.8014	390586	3.1147	2.96611			14.8455	95445	14.8455	287009	2.36697	2.33022			14.8289	111317	14.8289	325855	2.90408	2.74689
	14.8716	68745	14.8716	188741	1.6295	1.45979			14.805	131454	14.805	381764	3.05429	2.89911			14.849	91432	14.849	275599	2.26745	2.23758			14.8324	107830	14.8324	317543	2.81311	2.67682
	14.8752	66460	14.8752	182141	1.57534	1.40874			14.8085	127262	14.8085	370915	2.95689	2.81673			14.8526	88093	14.8526	267617	2.18464	2.17278			14.836	105392	14.836	307352	2.74951	2.59091
	14.8787	63689	14.8787	176571	1.50966	1.36566			14.8121	122815	14.8121	355774	2.85357	2.70175			14.8562	84589	14.8562	261320	2.09774	2.12165			14.8431	101760	14.8431	303383	2.65475	2.55745
	14.8823	61966	14.8823	171561	1.46882	1.32691			14.8157	117509	14.8157	350209	2.73029	2.65949			14.8598	84295	14.8598	257953	2.09045	2.09431			14.8467	99801	14.8467	294028	2.60365	2.47859
	14.8859	60030	14.8859	166063	1.42293	1.28439			14.8193	115638	14.8193	340015	2.68681	2.58207			14.8634	81197	14.8634	250692	2.01363	2.03536			14.8503	96640	14.8503	287313	2.52118	2.42199
	14.8895	58310	14.8895	161971	1.38216	1.25274			14.8229	112923	14.8229	333082	2.62373	2.52942			14.867	78596	14.867	247604	1.94912	2.01029			14.8539	92251	14.8539	278940	2.40668	2.35141
	14.8931	55769	14.8931	159434	1.32192	1.23312			14.8265	108966	14.8265	328424	2.53179	2.49405			14.8705	77812	14.8705	238057	1.92968	1.93278			14.8575	91108	14.8575	271357	2.37686	2.28748
	14.8966	53625	14.8966	157466	1.2711	1.2179			14.83	105238	14.83	317390	2.44517	2.41026			14.8741	76458	14.8741	233454	1.8961	1.89541			14.861	88522	14.861	265884	2.30939	2.24135
	14.9002	52075	14.9002	153495	1.23436	1.18718			14.8336	102035	14.8336	305856	2.37075	2.32267			14.8777	75584	14.8777	226549	1.87443	1.83935			14.8646	84564	14.8646	258525	2.20614	2.17931
	14.9038	51018	14.9038	149559	1.20931	1.15674			14.8372	100300	14.8372	297327	2.33044	2.2579			14.8813	73938	14.8813	218600	1.83361	1.77481			14.8682	82252	14.8682	248439	2.14582	2.09429
	14.9074	49432	14.9074	145762	1.17172	1.12737			14.8443	99360	14.8443	286768	2.3086	2.17771			14.8849	76139	14.8849	220839	1.88819	1.79299			14.8718	79604	14.8718	241442	2.07674	2.03531
	14.911	48481	14.911	144344	1.14917	1.11641			14.8479	94292	14.8479	276617	2.19085	2.10063			14.8884	74771	14.8884	214754	1.85427	1.74358			14.8754	75973	14.8754	233590	1.98201	1.96911
	14.9146	44531	14.9146	139544	1.05554	1.07928			14.8515	89741	14.8515	264159	2.0851	2.00602			14.892	72201	14.892	208993	1.79053	1.69681			14.8789	76059	14.8789	226010	1.98426	1.90522
	14.9181	43966	14.9181	133314	1.04215	1.0311			14.8551	86315	14.8551	249767	2.0055	1.89673			14.8956	70053	14.8956	205392	1.73726	1.66757			14.8825	74259	14.8825	219671	1.9373	1.85178
	14.9217	43368	14.9217	128017	1.02798	0.990128			14.8587	84949	14.8587	246663	1.97376	1.87316			14.8992	68656	14.8992	198225	1.70262	1.60938			14.8861	71777	14.8861	208731	1.87254	1.75956
	14.9288	42006	14.9288	125925	0.995693	0.973947			14.8622	82608	14.8622	237705	1.91937	1.80513			14.9028	66934	14.9028	192006	1.65991	1.55889			14.8897	69574	14.8897	204033	1.81507	1.71996
	14.9323	39529	14.9323	121681	0.936979	0.941123			14.8658	79237	14.8658	230635	1.84105	1.75144			14.9064	66553	14.9064	189050	1.65046	1.53489			14.8933	69134	14.8933	198554	1.80359	1.67377
	14.9359	38078	14.9359	118397	0.902585	0.915723			14.8694	76334	14.8694	225306	1.7736	1.71097			14.9099	61178	14.9099	173162	1.51717	1.4059			14.8969	66331	14.8969	195081	1.73047	1.64449
	14.9395	35964	14.9395	112753	0.852476	0.872071			14.873	74713	14.873	219327	1.73593	1.66557			14.9135	58681	14.9135	168351	1.45525	1.36684			14.9004	66103	14.9004	190732	1.72452	1.60783
	14.9431	36760	14.9431	108401	0.871344	0.838411			14.8766	73780	14.8766	215257	1.71426	1.63466			14.9171	58194	14.9171	159519	1.44317	1.29513			14.904	63345	14.904	185327	1.65257	1.56227
	14.9467	35241	14.9467	105196	0.835338	0.813622			14.8801	73085	14.8801	210027	1.69811	1.59494			14.9207	56510	14.9207	154327	1.40141	1.25298			14.9076	59348	14.9076	179652	1.54829	1.51443
	14.9503	33469	14.9503	103740	0.793335	0.802361			14.8837	70049	14.8837	201560	1.62757	1.53065			14.9277	53834	14.9277	150159	1.33504	1.21914			14.9112	57707	14.9112	177832	1.50548	1.49909
	14.9538	32139	14.9538	99488	0.761809	0.769475			14.8873	68079	14.8873	196842	1.58179	1.49482			14.9313	52049	14.9313	146336	1.29078	1.1881			14.9148	56471	14.9148	170800	1.47324	1.43981
	14.9574	32208	14.9574	97385	0.763445	0.753209			14.8909	65780	14.8909	191621	1.52838	1.45517			14.9349	51370	14.9349	145171	1.27394	1.17864			14.9183	53947	14.9183	164963	1.40739	1.3906
	14.961	30903	14.961	93006	0.732512	0.719341			14.8945	63072	14.8945	184620	1.46546	1.402			14.9385	48561	14.9385	140857	1.20428	1.14361			14.9219	51724	14.9219	158572	1.34939	1.33673
	14.9646	30231	14.9646	90120	0.716583	0.697019			14.8981	61042	14.8981	182825	1.41829	1.38837			14.9421	47606	14.9421	133937	1.18059	1.08743			14.929	49733	14.929	154358	1.29745	1.30121
	14.9682	28856	14.9682	89563	0.683991	0.692711			14.9016	58343	14.9016	175311	1.35558	1.33131			14.9456	45945	14.9456	132889	1.1394	1.07892			14.9326	48505	14.9326	149334	1.26542	1.25885
	14.9717	27381	14.9717	87140	0.649028	0.673971			14.9052	55743	14.9052	171372	1.29517	1.3014			14.9492	44293	14.9492	130300	1.09843	1.0579			14.9361	48479	14.9361	142787	1.26474	1.20366
	14.9753	27088	14.9753	83393	0.642083	0.64499			14.9088	54865	14.9088	166870	1.27477	1.26721			14.9528	43462	14.9528	126318	1.07783	1.02557			14.9397	47061	14.9397	136663	1.22774	1.15204
	14.9789	25985	14.9789	81345	0.615938	0.62915			14.9124	53592	14.9124	162909	1.24519	1.23713			14.9564	41497	14.9564	122956	1.02909	0.998276			14.9433	45044	14.9433	132438	1.17512	1.11642
	14.9825	24520	14.9825	78604	0.581212	0.607951			14.916	52274	14.916	160218	1.21457	1.21669			14.96	37708	14.96	115004	0.93513	0.933714			14.9469	43946	14.9469	129366	1.14648	1.09053
	14.9861	24650	14.9861	76242	0.584293	0.589682			14.9195	50770	14.9195	154396	1.17963	1.17248			14.9635	37597	14.9635	111113	0.932378	0.902123			14.9505	42506	14.9505	123932	1.10891	1.04472
	14.9897	24480	14.9897	74986	0.580264	0.579968			14.9266	49812	14.9266	146965	1.15737	1.11605			14.9671	36640	14.9671	110176	0.908645	0.894516			14.954	40380	14.954	116954	1.05345	0.985898
	14.9932	24285	14.9932	72081	0.575641	0.557499			14.9302	48489	14.9302	141913	1.12663	1.07769			14.9707	35553	14.9707	107287	0.881688	0.87106			14.9576	38697	14.9576	113897	1.00954	0.960128
	14.9968	24327	14.9968	70659	0.576637	0.546501			14.9338	47944	14.9338	137576	1.11396	1.04475			14.9743	34870	14.9743	103062	0.86475	0.836758			14.9612	36753	14.9612	111312	0.958826	0.938337
	15.0004	23734	15.0004	71292	0.562581	0.551397			14.9373	45397	14.9373	133273	1.05479	1.01207			14.9779	34245	14.9779	98803	0.849251	0.802179			14.9648	35220	14.9648	106399	0.918832	0.896921
	15.004	23334	15.004	69640	0.553099	0.53862			14.9409	43598	14.9409	128681	1.01299	0.977203			14.9815	33197	14.9815	93973	0.823261	0.762964			14.9684	34906	14.9684	103748	0.910641	0.874574
	15.011	23706	15.011	67991	0.561917	0.525866			14.9445	41448	14.9445	121668	0.963032	0.923946			14.985	32087	14.985	91141	0.795734	0.739971			14.972	33263	14.972	99913	0.867777	0.842246
	15.0146	23755	15.0146	67794	0.563079	0.524342			14.9481	39717	14.9481	118511	0.922812	0.899972			14.9886	30417	14.9886	88522	0.754319	0.718708			14.9755	33187	14.9755	98096	0.865795	0.826929
	15.0182	23122	15.0182	67764	0.548074	0.52411			14.9517	37592	14.9517	112586	0.873439	0.854978			14.9922	29946	14.9922	86711	0.742639	0.704004			14.9791	32983	14.9791	99239	0.860473	0.836564
	15.0218	22597	15.0218	68328	0.53563	0.528472			14.9552	36914	14.9552	111003	0.857686	0.842956			14.9958	30401	14.9958	89046	0.753922	0.722962			14.9827	32526	14.9827	95473	0.84855	0.804817
	15.0254	22346	15.0254	68032	0.52968	0.526183			14.9588	35359	14.9588	107382	0.821556	0.815458			14.9994	30365	14.9994	88490	0.753029	0.718448			14.9863	31888	14.9863	93240	0.831906	0.785994
	15.0289	22151	15.0289	65263	0.525058	0.504767			14.9624	35137	14.9624	101977	0.816398	0.774413			15.0029	29413	15.0029	85730	0.729421	0.69604			14.9899	31055	14.9899	92230	0.810174	0.777479
	15.0325	22028	15.0325	64871	0.522142	0.501735			14.966	33728	14.966	99234	0.78366	0.753583			15.01	28768	15.01	83123	0.713425	0.674873			14.9934	30501	14.9934	89326	0.795721	0.752999
	15.0361	21863	15.0361	66386	0.518231	0.513452			14.9696	32587	14.9696	97501	0.757149	0.740422			15.0136	28770	15.0136	80928	0.713475	0.657052			14.997	30162	14.997	88171	0.786877	0.743263
	15.0397	21302	15.0397	65833	0.504934	0.509175			14.9732	32681	14.9732	93049	0.759333	0.706614			15.0172	27853	15.0172	80766	0.690734	0.655737			15.0006	28764	15.0006	85325	0.750406	0.719272
	15.0433	21386	15.0433	63904	0.506925	0.494256			14.9767	31974	14.9767	90041	0.742906	0.683771			15.0207	26823	15.0207	78332	0.66519	0.635975			15.0042	27728	15.0042	81705	0.723378	0.688756
	15.0468	20916	15.0468	62615	0.495784	0.484286			14.9803	31061	14.9803	84833	0.721693	0.644221			15.0243	24773	15.0243	71205	0.614352	0.578111			15.0113	26880	15.0113	81000	0.701255	0.682813
	15.0504	20554	15.0504	61780	0.487203	0.477828			14.9839	29692	14.9839	82384	0.689885	0.625624			15.0279	24291	15.0279	68624	0.602399	0.557156			15.0148	26420	15.0148	78571	0.689255	0.662337
	15.054	20211	15.054	63026	0.479073	0.487465			14.9875	28322	14.9875	80828	0.658053	0.613807			15.0315	23862	15.0315	69772	0.59176	0.566477			15.0184	25281	15.0184	75999	0.65954	0.640656
	15.0576	20208	15.0576	63338	0.479002	0.489878			14.9911	28379	14.9911	80223	0.659377	0.609213			15.0351	23378	15.0351	70976	0.579757	0.576252			15.022	24834	15.022	74521	0.647879	0.628196
	15.0612	20265	15.0612	62181	0.480353	0.480929			14.9946	28525	14.9946	79505	0.66277	0.603761			15.0387	23287	15.0387	71328	0.5775	0.57911			15.0256	23866	15.0256	71868	0.622625	0.605832
	15.0648	19492	15.0648	61802	0.46203	0.477998			14.9982	27141	14.9982	78165	0.630613	0.593585			15.0422	23456	15.0422	69081	0.581691	0.560867			15.0292	23642	15.0292	70572	0.616781	0.594907
	15.0683	19711	15.0683	62191	0.467221	0.481007			15.0018	26234	15.0018	78492	0.609539	0.596068			15.0458	23428	15.0458	68580	0.580997	0.556799			15.0327	23644	15.0327	69033	0.616833	0.581934
	15.0719	19758	15.0719	62423	0.468335	0.482801			15.0054	25429	15.0054	78480	0.590835	0.595977			15.0494	23469	15.0494	68661	0.582014	0.557457			15.0363	22991	15.0363	68505	0.599798	0.577483
	15.0755	20139	15.0755	61593	0.477366	0.476382			15.0124	25336	15.0124	76901	0.588674	0.583986			15.053	22838	15.053	67940	0.566365	0.551603			15.0399	22683	15.0399	67304	0.591762	0.567359
	15.0791	20083	15.0791	59322	0.476039	0.458817			15.016	24843	15.016	76153	0.57722	0.578306			15.0566	22997	15.0566	66120	0.570308	0.536826			15.0435	22944	15.0435	67938	0.598572	0.572703
	15.0827	20897	15.0827	59234	0.495334	0.458136			15.0196	23882	15.0196	74220	0.554891	0.563626			15.0601	24865	15.0601	71147	0.616634	0.577641			15.0471	22513	15.0471	66914	0.587327	0.564071
	15.0862	20148	15.0862	57606	0.47758	0.445545			15.0232	23807	15.0232	72723	0.553148	0.552258			15.0637	24349	15.0637	70354	0.603837	0.571202			15.0507	22702	15.0507	65875	0.592258	0.555312
	15.0933	20007	15.0933	57302	0.474238	0.443193			15.0268	23165	15.0268	73192	0.538232	0.55582			15.0673	24458	15.0673	70913	0.60654	0.575741			15.0542	22794	15.0542	65731	0.594658	0.554098
	15.0969	19301	15.0969	56516	0.457503	0.437114			15.0303	22720	15.0303	72565	0.527892	0.551058			15.0709	24299	15.0709	70697	0.602597	0.573987			15.0578	22610	15.0578	64978	0.589858	0.547751
	15.1005	18715	15.1005	54839	0.443613	0.424144			15.0339	22124	15.0339	72066	0.514044	0.547269			15.0745	24581	15.0745	69669	0.609591	0.565641			15.0614	22612	15.0614	64113	0.58991	0.540459
	15.104	18727	15.104	54234	0.443897	0.419465			15.0375	22153	15.0375	71923	0.514718	0.546183			15.0781	24094	15.0781	70088	0.597513	0.569043			15.065	22360	15.065	64491	0.583336	0.543646
	15.1076	18347	15.1076	54263	0.43489	0.419689			15.0411	22112	15.0411	70660	0.513766	0.536592			15.0816	23270	15.0816	70055	0.577079	0.568775			15.0686	22344	15.0686	62946	0.582918	0.530622
	15.1112	17333	15.1112	53573	0.410854	0.414352			15.0447	22053	15.0447	70616	0.512395	0.536258			15.0852	21453	15.0852	63459	0.532018	0.515222			15.0721	21810	15.0721	63208	0.568987	0.53283
	15.1148	16968	15.1148	53828	0.402202	0.416324			15.0483	21589	15.0483	69198	0.501614	0.525489			15.0923	20002	15.0923	62174	0.496035	0.504789			15.0757	21529	15.0757	62205	0.561656	0.524375
	15.1184	17422	15.1184	53345	0.412964	0.412589			15.0518	21870	15.0518	67746	0.508143	0.514463			15.0958	19333	15.0958	60860	0.479444	0.494121			15.0793	21085	15.0793	60672	0.550073	0.511452
	15.1219	17592	15.1219	52831	0.416993	0.408613			15.0554	21819	15.0554	66543	0.506958	0.505327			15.0994	19461	15.0994	60558	0.482618	0.491669			15.0829	20542	15.0829	59727	0.535907	0.503486
	15.1255	18047	15.1255	51674	0.427779	0.399665			15.059	22265	15.059	67125	0.517321	0.509747			15.103	18704	15.103	60574	0.463845	0.491799			15.0865	20394	15.0865	59757	0.532046	0.503739
	15.1291	17353	15.1291	50939	0.411328	0.39398			15.0626	21327	15.0626	65379	0.495526	0.496488			15.1066	17678	15.1066	58585	0.438401	0.47565			15.0935	20934	15.0935	58605	0.546134	0.494028
	15.1327	17846	15.1327	50373	0.423014	0.389602			15.0662	21541	15.0662	65828	0.500499	0.499898			15.1102	17022	15.1102	57835	0.422133	0.469561			15.0971	20515	15.0971	57447	0.535203	0.484266
	15.1363	17217	15.1363	49209	0.408105	0.380599			15.0697	21565	15.0697	63985	0.501056	0.485902			15.1138	16589	15.1138	57036	0.411395	0.463074			15.1007	19925	15.1007	56402	0.519811	0.475457
	15.1399	17204	15.1399	47080	0.407796	0.364133			15.0733	21255	15.0733	63212	0.493853	0.480032			15.1173	17651	15.1173	56460	0.437732	0.458397			15.1043	19764	15.1043	57500	0.51561	0.484713
	15.1434	16689	15.1434	46672	0.395589	0.360977			15.0769	21071	15.0769	62023	0.489578	0.471002			15.1209	17849	15.1209	57419	0.442642	0.466183			15.1078	19608	15.1078	58139	0.511541	0.4901
	15.147	16379	15.147	44749	0.388241	0.346104			15.0805	21335	15.0805	60734	0.495712	0.461214			15.1245	16853	15.1245	57353	0.417942	0.465647			15.1114	19862	15.1114	56928	0.518167	0.479891
	15.1506	16602	15.1506	45081	0.393527	0.348672			15.0841	20403	15.0841	59487	0.474058	0.451744			15.1281	16142	15.1281	56814	0.40031	0.461271			15.115	19656	15.115	56644	0.512793	0.477497
	15.1542	16856	15.1542	44694	0.399548	0.345679			15.0877	20439	15.0877	58948	0.474894	0.447651			15.1317	19272	15.1317	61468	0.477931	0.499057			15.1186	18923	15.1186	56447	0.49367	0.475836
	15.1578	16008	15.1578	44470	0.379447	0.343946			15.0947	19611	15.0947	58004	0.455656	0.440482			15.1352	20069	15.1352	61023	0.497696	0.495444			15.1222	19100	15.1222	57464	0.498288	0.484409
	15.1613	16239	15.1613	43351	0.384922	0.335292			15.0983	19673	15.0983	57795	0.457096	0.438895			15.1388	18978	15.1388	60302	0.47064	0.48959			15.1258	19220	15.1258	57940	0.501418	0.488422
	15.1649	16043	15.1649	44929	0.380277	0.347496			15.1019	19936	15.1019	57583	0.463207	0.437285			15.1424	16520	15.1424	57564	0.409684	0.467361			15.1293	19165	15.1293	57372	0.499984	0.483634
	15.1685	16009	15.1685	44265	0.379471	0.342361			15.1054	19869	15.1054	57139	0.46165	0.433913			15.146	16079	15.146	55373	0.398747	0.449572			15.1329	19044	15.1329	55854	0.496827	0.470837
	15.1756	15605	15.1756	45964	0.369894	0.355501			15.109	19550	15.109	57252	0.454238	0.434771			15.1496	16578	15.1496	54536	0.411122	0.442776			15.1365	17953	15.1365	56048	0.468364	0.472473
	15.1791	14407	15.1791	46102	0.341497	0.356569			15.1126	19517	15.1126	56872	0.453472	0.431886			15.1532	17265	15.1532	52282	0.428159	0.424476			15.1401	17968	15.1401	54955	0.468756	0.463259
	15.1827	13968	15.1827	47104	0.331092	0.364319			15.1162	19325	15.1162	56823	0.449011	0.431514			15.1567	14862	15.1567	47777	0.368567	0.3879			15.1437	17915	15.1437	55363	0.467373	0.466698
	15.1863	14066	15.1863	46041	0.333415	0.356097			15.1198	18910	15.1198	57043	0.439368	0.433184			15.1603	14304	15.1603	47629	0.354729	0.386699			15.1472	18146	15.1472	53950	0.4734	0.454787
	15.1899	13843	15.1899	47167	0.328129	0.364806			15.1234	18657	15.1234	57175	0.43349	0.434187			15.1639	15149	15.1639	47541	0.375684	0.385984			15.1508	17917	15.1508	53115	0.467425	0.447748
	15.1935	14200	15.1935	46276	0.336591	0.357915			15.1269	18098	15.1269	56047	0.420502	0.425621			15.1675	18050	15.1675	49983	0.447627	0.405811			15.1544	17717	15.1544	52986	0.462208	0.446661
	15.197	13670	15.197	46044	0.324028	0.35612			15.1305	17284	15.1305	56579	0.401589	0.429661			15.1711	17754	15.1711	49810	0.440286	0.404406			15.158	16851	15.158	53881	0.439615	0.454205
	15.2006	13889	15.2006	45022	0.329219	0.348216			15.1341	17320	15.1341	55217	0.402425	0.419318			15.1781	17637	15.1781	49085	0.437384	0.39852			15.1616	16829	15.1616	53018	0.439041	0.446931
	15.2042	14285	15.2042	43664	0.338606	0.337712			15.1377	17859	15.1377	54783	0.414948	0.416022			15.1817	16828	15.1817	49446	0.417322	0.401451			15.1652	16157	15.1652	51707	0.42151	0.435879
	15.2078	13602	15.2078	42541	0.322416	0.329027			15.1413	17957	15.1413	53841	0.417225	0.408868			15.1853	16515	15.1853	48990	0.40956	0.397748			15.1687	15947	15.1687	49622	0.416031	0.418303
	15.2114	13690	15.2114	42402	0.324502	0.327952			15.1448	18360	15.1448	53169	0.426589	0.403765			15.1889	16479	15.1889	48303	0.408667	0.392171			15.1758	14454	15.1758	48477	0.377081	0.408651
	15.215	13190	15.215	41600	0.31265	0.321749			15.1484	17817	15.1484	52504	0.413973	0.398715			15.1924	17375	15.1924	50540	0.430887	0.410333			15.1794	14228	15.1794	48330	0.371185	0.407412
	15.2185	12994	15.2185	40169	0.308004	0.310681			15.152	18012	15.152	52562	0.418503	0.399156			15.196	16425	15.196	49068	0.407328	0.398382			15.1829	13835	15.1829	46908	0.360933	0.395425
	15.2221	12990	15.2221	39271	0.30791	0.303735			15.1556	18566	15.1556	52017	0.431375	0.395017			15.1996	16728	15.1996	48895	0.414842	0.396977			15.1865	14365	15.1865	45940	0.374759	0.387265
	15.2257	12523	15.2257	38871	0.29684	0.300642			15.1592	18421	15.1592	53017	0.428006	0.402611			15.2032	15770	15.2032	48178	0.391084	0.391156			15.1901	14187	15.1901	46415	0.370116	0.391269
	15.2293	12014	15.2293	39091	0.284775	0.302343			15.1628	17649	15.1628	51405	0.410069	0.390369			15.2068	16237	15.2068	47775	0.402666	0.387884			15.1937	14490	15.1937	46235	0.37802	0.389751
	15.2329	12490	15.2329	39256	0.296058	0.303619			15.1663	16898	15.1663	50267	0.39262	0.381727			15.2103	16735	15.2103	48723	0.415016	0.395581			15.1973	14261	15.1973	45995	0.372046	0.387728
	15.2364	12385	15.2364	39184	0.293569	0.303063			15.1699	16548	15.1699	49665	0.384488	0.377156			15.2139	16924	15.2139	47885	0.419703	0.388777			15.2009	15039	15.2009	45690	0.392343	0.385157
	15.24	12713	15.24	38502	0.301344	0.297788			15.177	16566	15.177	48730	0.384906	0.370055			15.2175	15559	15.2175	45452	0.385852	0.369024			15.2044	15325	15.2044	44856	0.399804	0.378127
	15.2436	12150	15.2436	39205	0.287998	0.303225			15.1806	16022	15.1806	48391	0.372266	0.367481			15.2211	15829	15.2211	45890	0.392547	0.37258			15.208	15313	15.208	43740	0.399491	0.368719
	15.2472	12249	15.2472	39099	0.290345	0.302405			15.1841	16246	15.1841	48439	0.377471	0.367846			15.2247	15305	15.2247	45140	0.379553	0.36649			15.2116	14857	15.2116	43293	0.387595	0.364951
	15.2508	12113	15.2508	39065	0.287121	0.302142			15.1877	16063	15.1877	46829	0.373219	0.355619			15.2283	15519	15.2283	45404	0.38486	0.368634			15.2152	15005	15.2152	42713	0.391456	0.360062
	15.2544	12333	15.2544	39694	0.292336	0.307007			15.1913	15654	15.1913	46331	0.363716	0.351837			15.2318	14568	15.2318	45043	0.361276	0.365703			15.2188	14150	15.2188	42561	0.36915	0.35878
	15.2614	12294	15.2614	39447	0.291412	0.305097			15.1949	16263	15.1949	46318	0.377866	0.351739			15.2354	14179	15.2354	42779	0.351629	0.347322			15.2223	13703	15.2223	41940	0.357489	0.353545
	15.265	11682	15.265	39688	0.276905	0.306961			15.1985	16410	15.1985	46056	0.381281	0.349749			15.239	13593	15.239	43350	0.337096	0.351957			15.2259	13115	15.2259	41893	0.342149	0.353149
	15.2686	11616	15.2686	39127	0.275341	0.302622			15.202	16691	15.202	46049	0.38781	0.349696			15.2426	13751	15.2426	42395	0.341015	0.344204			15.2295	12515	15.2295	41459	0.326496	0.349491
	15.2722	11887	15.2722	39024	0.281764	0.301825			15.2056	16725	15.2056	45174	0.3886	0.343051			15.2462	13157	15.2462	42029	0.326284	0.341232			15.2331	12354	15.2331	41833	0.322296	0.352643
	15.2757	11406	15.2757	39262	0.270363	0.303666			15.2092	15471	15.2092	43607	0.359464	0.331151			15.2497	12901	15.2497	42609	0.319935	0.345941			15.2367	12788	15.2367	41767	0.333618	0.352087
	15.2793	11021	15.2793	39029	0.261237	0.301864			15.2128	15179	15.2128	43515	0.352679	0.330453			15.2533	12271	15.2533	42490	0.304312	0.344975			15.2403	12691	15.2403	41708	0.331087	0.35159
	15.2829	10675	15.2829	38263	0.253036	0.295939			15.2164	15697	15.2164	43730	0.364715	0.332085			15.2604	13102	15.2604	44675	0.32492	0.362715			15.2438	12821	15.2438	41187	0.334479	0.347198
	15.2865	9947	15.2865	38290	0.23578	0.296148			15.2199	15393	15.2199	43443	0.357652	0.329906			15.264	11970	15.264	44977	0.296847	0.365167			15.2474	12867	15.2474	42188	0.335679	0.355636
	15.2901	10114	15.2901	37484	0.239738	0.289914			15.2235	15075	15.2235	42946	0.350263	0.326132			15.2675	10306	15.2675	41935	0.255581	0.340469			15.251	13135	15.251	41315	0.342671	0.348277
	15.2936	9974	15.2936	38173	0.23642	0.295243			15.2271	14516	15.2271	41843	0.337275	0.317756			15.2711	10019	15.2711	42037	0.248464	0.341297			15.2546	12972	15.2546	40850	0.338418	0.344357
	15.2972	9503	15.2972	37646	0.225255	0.291167			15.2307	13950	15.2307	41309	0.324124	0.3137			15.2747	9743	15.2747	41301	0.241619	0.335322			15.2616	13123	15.2616	40810	0.342358	0.34402
	15.3008	9695	15.3008	36786	0.229806	0.284516			15.2343	14399	15.2343	40987	0.334556	0.311255			15.2783	9486	15.2783	39927	0.235246	0.324166			15.2652	12765	15.2652	41029	0.333018	0.345866
	15.3044	9739	15.3044	37185	0.230849	0.287602			15.2379	14237	15.2379	40685	0.330792	0.308962			15.2819	9742	15.2819	39849	0.241594	0.323533			15.2688	12676	15.2688	40697	0.330696	0.343067
	15.308	9512	15.308	37598	0.225468	0.290796			15.2414	13355	15.2414	40052	0.310299	0.304155			15.2854	8969	15.2854	38375	0.222425	0.311566			15.2724	12521	15.2724	40268	0.326652	0.339451
	15.3116	9374	15.3116	36332	0.222197	0.281004			15.245	12653	15.245	40353	0.293989	0.306441			15.289	9429	15.289	38325	0.233832	0.31116			15.276	12367	15.276	40148	0.322635	0.338439
	15.3151	9474	15.3151	35929	0.224568	0.277887			15.2486	12021	15.2486	38793	0.279304	0.294594			15.2926	11034	15.2926	40581	0.273635	0.329476			15.2795	11768	15.2795	40477	0.307008	0.341213
	15.3187	9150	15.3187	34934	0.216888	0.270192			15.2522	11841	15.2522	37735	0.275122	0.286559			15.2962	10399	15.2962	39406	0.257887	0.319936			15.2831	11632	15.2831	40516	0.30346	0.341541
	15.3223	9365	15.3223	35053	0.221984	0.271112			15.2592	11641	15.2592	37585	0.270475	0.28542			15.2998	10450	15.2998	39097	0.259152	0.317427			15.2867	11133	15.2867	39672	0.290442	0.334427
	15.3259	8799	15.3259	34930	0.208568	0.270161			15.2628	11158	15.2628	37719	0.259253	0.286438			15.3034	11091	15.3034	40157	0.275049	0.326034			15.2903	11573	15.2903	38222	0.301921	0.322203
	15.3295	8664	15.3295	33832	0.205368	0.261668			15.2664	10920	15.2664	39200	0.253723	0.297685			15.3069	10567	15.3069	38669	0.262054	0.313953			15.2939	11715	15.2939	38027	0.305625	0.32056
	15.333	9213	15.333	32677	0.218381	0.252735			15.27	10850	15.27	39174	0.252096	0.297487			15.3105	10118	15.3105	36866	0.250919	0.299314			15.2975	11182	15.2975	38139	0.29172	0.321504
	15.3366	10103	15.3366	32814	0.239477	0.253795			15.2736	11090	15.2736	38395	0.257673	0.291571			15.3141	9443	15.3141	36659	0.234179	0.297633			15.301	10712	15.301	36435	0.279459	0.307139
	15.3437	9853	15.3437	32561	0.233551	0.251838			15.2771	10935	15.2771	38814	0.254071	0.294753			15.3177	8368	15.3177	37527	0.20752	0.304681			15.3046	10520	15.3046	36960	0.27445	0.311565
	15.3473	9690	15.3473	31925	0.229688	0.246919			15.2807	10469	15.2807	39845	0.243244	0.302583			15.3213	7111	15.3213	35213	0.176348	0.285893			15.3082	10939	15.3082	36539	0.285381	0.308016
	15.3508	9590	15.3508	30609	0.227317	0.236741			15.2843	10518	15.2843	40242	0.244383	0.305598			15.3248	6770	15.3248	36068	0.167891	0.292835			15.3118	11182	15.3118	36520	0.29172	0.307856
	15.3544	10562	15.3544	29641	0.250357	0.229254			15.2879	10046	15.2879	40531	0.233416	0.307792			15.3284	5797	15.3284	34197	0.143761	0.277645			15.3154	10354	15.3154	36355	0.270119	0.306465
	15.358	10604	15.358	29603	0.251353	0.22896			15.2915	10093	15.2915	38658	0.234508	0.293569			15.332	6290	15.332	35471	0.155987	0.287988			15.3189	9520	15.3189	36008	0.248361	0.30354
	15.3616	9871	15.3616	29021	0.233978	0.224458			15.295	10090	15.295	38417	0.234438	0.291739			15.3356	6674	15.3356	34996	0.16551	0.284132			15.3225	9999	15.3225	35724	0.260858	0.301146
	15.3652	9139	15.3652	28695	0.216627	0.221937			15.2986	10200	15.2986	38993	0.236994	0.296113			15.3418	7421	15.3418	33874	0.184035	0.275022			15.3261	10049	15.3261	35480	0.262162	0.299089
	15.3687	9176	15.3687	28743	0.217504	0.222308			15.3022	10641	15.3022	38482	0.24724	0.292232			15.3454	8694	15.3454	34391	0.215605	0.27922			15.3297	10575	15.3297	35514	0.275884	0.299376
	15.3723	9310	15.3723	28012	0.22068	0.216654			15.3058	10598	15.3058	38454	0.246241	0.29202			15.3489	10161	15.3489	36868	0.251985	0.29933			15.3333	9623	15.3333	34633	0.251048	0.291949
	15.3759	9383	15.3759	27607	0.222411	0.213522			15.3094	10462	15.3094	38242	0.243081	0.29041			15.3525	10443	15.3525	35724	0.258979	0.290042			15.3368	9395	15.3368	34628	0.2451	0.291907
	15.3795	8788	15.3795	27756	0.208307	0.214674			15.313	10711	15.313	37294	0.248867	0.28321			15.3561	11401	15.3561	36670	0.282736	0.297723			15.3439	9620	15.3439	34473	0.25097	0.2906
	15.3831	8671	15.3831	27465	0.205534	0.212424			15.3165	11137	15.3165	37693	0.258765	0.28624			15.3597	11033	15.3597	34875	0.27361	0.283149			15.3475	9795	15.3475	33459	0.255536	0.282052
	15.3867	8480	15.3867	25800	0.201006	0.199546			15.3201	11391	15.3201	37730	0.264666	0.286521			15.3633	11857	15.3633	38165	0.294045	0.309861			15.3511	9860	15.3511	32378	0.257231	0.27294
	15.3902	7802	15.3902	25080	0.184935	0.193977			15.3237	10609	15.3237	36583	0.246497	0.277811			15.3669	11270	15.3669	37258	0.279488	0.302497			15.3546	9949	15.3546	33637	0.259553	0.283553
	15.3938	7522	15.3938	24572	0.178298	0.190048			15.3273	10934	15.3273	37288	0.254048	0.283165			15.3704	10825	15.3704	35065	0.268452	0.284692			15.3582	9868	15.3582	32093	0.25744	0.270537
	15.3974	7434	15.3974	23873	0.176212	0.184642			15.3309	10978	15.3309	37174	0.255071	0.282299			15.374	10427	15.374	34249	0.258582	0.278067			15.3618	10286	15.3618	31064	0.268345	0.261863
	15.401	7043	15.401	23608	0.166944	0.182592			15.3344	10646	15.3344	37148	0.247357	0.282102			15.3776	10320	15.3776	34482	0.255928	0.279958			15.3654	10490	15.3654	30819	0.273667	0.259798
	15.4046	6449	15.4046	23244	0.152864	0.179777			15.338	11090	15.338	37091	0.257673	0.281669			15.3812	9471	15.3812	32947	0.234874	0.267496			15.369	9944	15.369	29594	0.259423	0.249471
	15.4081	6516	15.4081	22347	0.154453	0.172839			15.3451	10059	15.3451	37169	0.233718	0.282261			15.3848	9459	15.3848	32443	0.234576	0.263404			15.3725	10124	15.3725	29491	0.264119	0.248603
	15.4117	6626	15.4117	23451	0.15706	0.181378			15.3487	9892	15.3487	36047	0.229838	0.273741			15.3883	8212	15.3883	29257	0.203651	0.237537			15.3761	10121	15.3761	29884	0.26404	0.251916
	15.4153	7123	15.4153	22802	0.168841	0.176359			15.3522	10459	15.3522	35192	0.243012	0.267248			15.3919	8884	15.3919	31331	0.220317	0.254376			15.3797	9891	15.3797	28082	0.25804	0.236725
	15.4189	7356	15.4189	22372	0.174364	0.173033			15.3558	8549	15.3558	34294	0.198633	0.260428			15.3955	8488	15.3955	30771	0.210496	0.249829			15.3833	9290	15.3833	27908	0.242361	0.235259
	15.426	7165	15.426	22049	0.169836	0.170535			15.3594	8317	15.3594	32593	0.193243	0.247511			15.3991	8784	15.3991	30032	0.217837	0.243829			15.3869	9358	15.3869	29471	0.244135	0.248434
	15.4295	7159	15.4295	21838	0.169694	0.168903			15.363	8783	15.363	30897	0.20407	0.234632			15.4027	7549	15.4027	26764	0.18721	0.217296			15.3905	8144	15.3905	28935	0.212464	0.243916
	15.4331	6927	15.4331	20886	0.164195	0.16154			15.3666	8566	15.3666	30114	0.199028	0.228686			15.4063	6888	15.4063	27194	0.170817	0.220787			15.394	8429	15.394	29444	0.219899	0.248207
	15.4367	6110	15.4367	20138	0.144829	0.155754			15.3701	8583	15.3701	28880	0.199423	0.219315			15.4098	6177	15.4098	26765	0.153185	0.217304			15.3976	8464	15.3976	29004	0.220812	0.244498
	15.4403	5724	15.4403	19679	0.135679	0.152204			15.3737	8152	15.3737	28674	0.189409	0.21775			15.4134	6107	15.4134	25719	0.151449	0.208812			15.4012	8122	15.4012	28636	0.21189	0.241395
	15.4439	5903	15.4439	18875	0.139922	0.145986			15.3773	7825	15.3773	29342	0.181812	0.222823			15.417	5550	15.417	22964	0.137636	0.186444			15.4048	8305	15.4048	28802	0.216664	0.242795
	15.4474	5644	15.4474	17892	0.133783	0.138383			15.3809	8367	15.3809	29135	0.194405	0.221251			15.4206	5085	15.4206	22058	0.126104	0.179088			15.4084	8264	15.4084	28152	0.215594	0.237315
	15.451	5610	15.451	18328	0.132977	0.141755			15.3845	8616	15.3845	29246	0.20019	0.222094			15.4276	4654	15.4276	21004	0.115416	0.170531			15.4119	7863	15.4119	26928	0.205133	0.226997
	15.4546	5783	15.4546	18065	0.137078	0.139721			15.3881	8144	15.3881	29952	0.189223	0.227455			15.4312	5181	15.4312	22562	0.128485	0.18318			15.4155	8427	15.4155	25909	0.219847	0.218407
	15.4582	6484	15.4582	18955	0.153694	0.146605			15.3916	7859	15.3916	29785	0.182601	0.226187			15.4348	5226	15.4348	21787	0.129601	0.176888			15.4191	8035	15.4191	25631	0.20962	0.216064
	15.4618	6605	15.4618	19222	0.156562	0.14867			15.3952	7921	15.3952	29054	0.184042	0.220636			15.4384	5111	15.4384	21310	0.126749	0.173015			15.4262	6919	15.4262	25606	0.180505	0.215853
	15.4653	7014	15.4653	18779	0.166257	0.145243			15.3988	8458	15.3988	28823	0.196519	0.218882			15.442	5074	15.442	21391	0.125831	0.173673			15.4297	6841	15.4297	25046	0.178471	0.211132
	15.4689	6352	15.4689	19318	0.150565	0.149412			15.4024	8289	15.4024	27662	0.192592	0.210065			15.4455	4230	15.4455	20607	0.104901	0.167308			15.4333	6618	15.4333	24380	0.172653	0.205518
	15.4725	5762	15.4725	19658	0.13658	0.152042			15.406	8644	15.406	26650	0.200841	0.20238			15.4491	4150	15.4491	20363	0.102917	0.165327			15.4369	6816	15.4369	23844	0.177818	0.201
	15.4761	5721	15.4761	19170	0.135608	0.148267			15.4095	8165	15.4095	26337	0.189711	0.200003			15.4527	4133	15.4527	20936	0.102495	0.169979			15.4405	6715	15.4405	23052	0.175183	0.194323
	15.4797	4869	15.4797	19351	0.115413	0.149667			15.4131	7943	15.4131	25750	0.184553	0.195545			15.4563	4391	15.4563	20801	0.108894	0.168883			15.4441	6591	15.4441	23282	0.171948	0.196262
	15.4833	4570	15.4833	18709	0.108325	0.144702			15.4167	7663	15.4167	24714	0.178047	0.187678			15.4599	4589	15.4599	20483	0.113804	0.166301			15.4477	6596	15.4477	22338	0.172079	0.188305
	15.4868	4608	15.4868	18151	0.109226	0.140386			15.4203	7556	15.4203	24308	0.175561	0.184595			15.4634	5099	15.4634	20812	0.126451	0.168972			15.4512	7073	15.4512	21386	0.184523	0.180279
	15.4904	4591	15.4904	17628	0.108823	0.136341			15.4273	6337	15.4273	24153	0.147238	0.183418			15.467	4606	15.467	20449	0.114225	0.166025			15.4548	6487	15.4548	21434	0.169235	0.180684
	15.494	5063	15.494	17411	0.120011	0.134663			15.4309	5767	15.4309	22961	0.133994	0.174366			15.4706	5155	15.4706	21215	0.12784	0.172244			15.4584	6388	15.4584	21153	0.166652	0.178315
	15.4976	5001	15.4976	17334	0.118542	0.134067			15.4345	5272	15.4345	22594	0.122493	0.171579			15.4742	5241	15.4742	23786	0.129973	0.193118			15.462	5614	15.462	21109	0.14646	0.177944
	15.5012	5237	15.5012	17701	0.124136	0.136906			15.4381	4850	15.4381	21676	0.112688	0.164607			15.4778	5128	15.4778	23743	0.127171	0.192769			15.4656	5122	15.4656	20609	0.133625	0.17373
	15.5047	5409	15.5047	17141	0.128213	0.132574			15.4417	4364	15.4417	21301	0.101396	0.16176			15.4814	4798	15.4814	22903	0.118987	0.185949			15.4691	4604	15.4691	19621	0.120111	0.165401
	15.5118	5229	15.5118	16858	0.123946	0.130386			15.4452	4238	15.4452	21509	0.0984686	0.163339			15.4849	5524	15.4849	22748	0.136991	0.18469			15.4727	4996	15.4727	20046	0.130337	0.168984
	15.5154	5250	15.5154	17410	0.124444	0.134655			15.4488	3720	15.4488	20864	0.0864331	0.158441			15.4885	5201	15.4885	21786	0.128981	0.17688			15.4763	5019	15.4763	19803	0.130938	0.166935
	15.519	4895	15.519	17630	0.116029	0.136357			15.4524	4315	15.4524	19940	0.100258	0.151424			15.4921	6108	15.4921	21714	0.151474	0.176295			15.4799	4888	15.4799	18997	0.12752	0.160141
	15.5225	4239	15.5225	17688	0.100479	0.136805			15.456	4197	15.456	20431	0.097516	0.155153			15.4957	5660	15.4957	21391	0.140364	0.173673			15.4835	4549	15.4835	18327	0.118676	0.154493
	15.5261	4999	15.5261	18208	0.118494	0.140827			15.4596	4254	15.4596	20322	0.0988404	0.154325			15.4993	5600	15.4993	18540	0.138876	0.150526			15.487	4538	15.487	17987	0.118389	0.151627
	15.5297	4416	15.5297	17748	0.104675	0.137269			15.4632	4161	15.4632	20206	0.0966796	0.153444			15.5028	5275	15.5028	18204	0.130816	0.147798			15.4906	4480	15.4906	18324	0.116876	0.154467
	15.5333	4481	15.5333	18083	0.106216	0.13986			15.4667	4138	15.4667	19161	0.0961452	0.145509			15.5099	5436	15.5099	18897	0.134809	0.153424			15.4942	4516	15.4942	18375	0.117815	0.154897
	15.5369	4645	15.5369	18241	0.110103	0.141082			15.4703	3587	15.4703	18992	0.0833429	0.144225			15.5135	4625	15.5135	18252	0.114697	0.148187			15.4978	4096	15.4978	18058	0.106858	0.152225
	15.5404	4582	15.5404	17736	0.10861	0.137176			15.4739	3986	15.4739	19212	0.0926135	0.145896			15.5171	6334	15.5171	21106	0.157078	0.171359			15.5014	3538	15.5014	17716	0.0923006	0.149342
	15.544	4789	15.544	18221	0.113516	0.140928			15.4775	3347	15.4775	19440	0.0777665	0.147627			15.5206	5830	15.5206	20718	0.14458	0.168209			15.505	3679	15.505	17158	0.0959791	0.144638
	15.5476	5035	15.5476	17979	0.119348	0.139056			15.4811	3997	15.4811	19588	0.0928691	0.148751			15.5242	5250	15.5242	20908	0.130196	0.169751			15.512	3673	15.512	17205	0.0958226	0.145035
	15.5512	4997	15.5512	17798	0.118447	0.137656			15.4846	4632	15.4846	18953	0.107623	0.143929			15.5278	5700	15.5278	20969	0.141356	0.170247			15.5156	3562	15.5156	17360	0.0929268	0.146341
	15.5548	4828	15.5548	18359	0.114441	0.141995			15.4882	4716	15.4882	18467	0.109575	0.140238			15.5314	5817	15.5314	20665	0.144257	0.167779			15.5192	4212	15.5192	17238	0.109884	0.145313
	15.5584	5316	15.5584	18041	0.126008	0.139535			15.4918	5389	15.4918	19040	0.125212	0.14459			15.535	6362	15.535	20411	0.157773	0.165716			15.5228	4916	15.5228	17175	0.12825	0.144782
	15.5619	4938	15.5619	18069	0.117048	0.139752			15.4954	5541	15.4954	18599	0.128743	0.141241			15.5386	5743	15.5386	20202	0.142422	0.164019			15.5263	4388	15.5263	16936	0.114476	0.142767
	15.5655	5397	15.5655	17853	0.127928	0.138081			15.499	5551	15.499	18377	0.128976	0.139555			15.5421	4024	15.5421	17167	0.0997922	0.139378			15.5299	4902	15.5299	17462	0.127885	0.147201
	15.5691	5570	15.5691	17660	0.132029	0.136589			15.5026	6053	15.5026	18336	0.14064	0.139244			15.5457	3708	15.5457	17381	0.0919556	0.141116			15.5335	5085	15.5335	18164	0.132659	0.153119
	15.5727	5471	15.5727	17712	0.129682	0.136991			15.5096	6009	15.5096	17977	0.139617	0.136517			15.5493	3708	15.5493	16624	0.0919556	0.13497			15.5371	4975	15.5371	17991	0.12979	0.15166
	15.5763	4641	15.5763	17105	0.110008	0.132296			15.5132	5428	15.5132	18137	0.126118	0.137732			15.5529	2813	15.5529	16471	0.0697603	0.133728			15.5407	5374	15.5407	17752	0.140199	0.149646
	15.5798	4282	15.5798	16678	0.101499	0.128993			15.5168	5433	15.5168	18092	0.126234	0.137391			15.5565	2782	15.5565	16453	0.0689915	0.133581			15.5442	5291	15.5442	17750	0.138034	0.149629
	15.5834	3774	15.5834	16712	0.0894573	0.129256			15.5203	4659	15.5203	18154	0.10825	0.137861			15.56	2214	15.56	16231	0.0549056	0.131779			15.5478	5015	15.5478	18194	0.130833	0.153372
	15.587	4035	15.587	16722	0.0956439	0.129334			15.5239	4610	15.5239	18376	0.107112	0.139547			15.5636	3247	15.5636	16530	0.0805232	0.134207			15.5514	5508	15.5514	18115	0.143695	0.152706
	15.5941	3611	15.5941	16817	0.0855936	0.130068			15.5275	4144	15.5275	18678	0.0962846	0.141841			15.5672	3088	15.5672	16951	0.0765801	0.137625			15.555	5913	15.555	17724	0.154261	0.14941
	15.5976	3028	15.5976	16511	0.0717744	0.127702			15.5311	4249	15.5311	18824	0.0987242	0.142949			15.5708	2960	15.5708	17021	0.0734058	0.138193			15.5586	5602	15.5586	17450	0.146147	0.1471
	15.6012	2563	15.6012	16959	0.0607523	0.131167			15.5347	3716	15.5347	18539	0.0863401	0.140785			15.5744	3392	15.5744	17080	0.0841191	0.138672			15.5622	5634	15.5622	17955	0.146982	0.151357
	15.6048	3204	15.6048	16933	0.0759463	0.130966			15.5383	3743	15.5383	18568	0.0869675	0.141005			15.5779	3392	15.5779	15454	0.0841191	0.125471			15.5657	5357	15.5657	17754	0.139755	0.149662
	15.6084	4126	15.6084	16809	0.097801	0.130007			15.5418	4200	15.5418	18708	0.0975857	0.142068			15.5815	3817	15.5815	15708	0.0946588	0.127533			15.5693	4722	15.5693	17988	0.123189	0.151635
	15.612	4313	15.612	16677	0.102234	0.128986			15.5454	4363	15.5454	18797	0.101373	0.142744			15.5851	3711	15.5851	16371	0.09203	0.132916			15.5729	4731	15.5729	17446	0.123424	0.147066
	15.6156	4602	15.6156	16557	0.109084	0.128058			15.549	4331	15.549	19044	0.100629	0.14462			15.5887	3341	15.5887	16239	0.0828543	0.131844			15.5765	4340	15.5765	17480	0.113224	0.147353
	15.6191	4409	15.6191	16475	0.104509	0.127423			15.5526	4278	15.5526	18641	0.099398	0.14156			15.5957	3269	15.5957	16063	0.0810688	0.130415			15.5801	3529	15.5801	17956	0.0920658	0.151365
	15.6227	4865	15.6227	16238	0.115318	0.12559			15.5562	3670	15.5562	17636	0.0852713	0.133928			15.5993	3435	15.5993	15768	0.0851854	0.12802			15.5836	3605	15.5836	17980	0.0940486	0.151568
	15.6263	5230	15.6263	15630	0.12397	0.120888			15.5597	3763	15.5597	17611	0.0874322	0.133738			15.6029	3415	15.6029	15455	0.0846895	0.125479			15.5872	3937	15.5872	17412	0.10271	0.146779
	15.6299	4625	15.6299	16038	0.109629	0.124043			15.5633	4259	15.5633	17505	0.0989566	0.132933			15.6065	4316	15.6065	16588	0.107034	0.134678			15.5943	3783	15.5943	17583	0.0986923	0.148221
	15.6335	4178	15.6335	16139	0.0990336	0.124825			15.5669	3619	15.5669	18034	0.0840864	0.13695			15.6101	3819	15.6101	16624	0.0947084	0.13497			15.5979	3861	15.5979	17307	0.100727	0.145894
	15.637	3937	15.637	15955	0.093321	0.123401			15.5705	3087	15.5705	17440	0.0717255	0.132439			15.6136	3852	15.6136	16037	0.0955267	0.130204			15.6014	3437	15.6014	17355	0.0896657	0.146299
	15.6406	3358	15.6406	16133	0.0795966	0.124778			15.5741	3003	15.5741	17088	0.0697738	0.129766			15.6172	3189	15.6172	16073	0.0790848	0.130496			15.605	3519	15.605	16848	0.091805	0.142025
	15.6442	3396	15.6442	16074	0.0804974	0.124322			15.5777	3055	15.5777	17056	0.070982	0.129523			15.6208	2885	15.6208	15849	0.0715459	0.128678			15.6086	3610	15.6086	17055	0.094179	0.14377
	15.6478	3090	15.6478	16218	0.0732441	0.125436			15.5812	2983	15.5812	17647	0.0693091	0.134011			15.6244	3531	15.6244	15695	0.0875662	0.127427			15.6122	4147	15.6122	17469	0.108188	0.14726
	15.6514	3164	15.6514	16042	0.0749981	0.124074			15.5848	2866	15.5848	17953	0.0665906	0.136335			15.628	4012	15.628	15557	0.0994946	0.126307			15.6158	3633	15.6158	17681	0.094779	0.149047
	15.6549	3410	15.6549	15620	0.0808292	0.12081			15.5884	2830	15.5884	18575	0.0657542	0.141058			15.6316	3510	15.6316	15557	0.0870454	0.126307			15.6193	3757	15.6193	17668	0.098014	0.148938
	15.6585	3407	15.6585	14627	0.0807581	0.11313			15.5955	3590	15.5955	17690	0.0834126	0.134338			15.6351	3410	15.6351	14757	0.0845655	0.119812			15.6229	3811	15.6229	17697	0.0994228	0.149182
	15.6621	3367	15.6621	14693	0.07981	0.113641			15.599	3590	15.599	17985	0.0834126	0.136578			15.6387	4014	15.6387	14460	0.0995442	0.1174			15.6265	4306	15.6265	17361	0.112337	0.14635
	15.6657	3372	15.6657	14161	0.0799285	0.109526			15.6026	3696	15.6026	18022	0.0858754	0.136859			15.6423	5086	15.6423	14443	0.126129	0.117262			15.6301	4671	15.6301	17876	0.121859	0.150691
	15.6693	3963	15.6693	14388	0.0939373	0.111282			15.6062	4104	15.6062	17943	0.0953552	0.136259			15.6459	5463	15.6459	14224	0.135478	0.115484			15.6337	4704	15.6337	16786	0.12272	0.141502
	15.6763	4511	15.6763	14273	0.106927	0.110392			15.6098	4509	15.6098	17564	0.104765	0.133381			15.6495	4784	15.6495	14017	0.11864	0.113804			15.6373	4235	15.6373	16135	0.110484	0.136015
	15.6799	4396	15.6799	13731	0.104201	0.1062			15.6134	5029	15.6134	17207	0.116847	0.13067			15.653	4244	15.653	13934	0.105248	0.11313			15.6408	4337	15.6408	15673	0.113145	0.13212
	15.6835	4199	15.6835	13630	0.0995313	0.105419			15.6169	5172	15.6169	16620	0.12017	0.126212			15.6566	4125	15.6566	14139	0.102297	0.114794			15.6444	3823	15.6444	15127	0.0997358	0.127517
	15.6871	4020	15.6871	14582	0.0952884	0.112782			15.6205	4562	15.6205	16840	0.105997	0.127883			15.6602	4557	15.6602	14342	0.11301	0.116442			15.648	4411	15.648	15010	0.115076	0.126531
	15.6907	3918	15.6907	14686	0.0928706	0.113587			15.6241	5128	15.6241	16772	0.119148	0.127366			15.6638	3980	15.6638	14176	0.098701	0.115095			15.6516	3960	15.6516	15484	0.10331	0.130527
	15.6942	3866	15.6942	14784	0.091638	0.114345			15.6277	5094	15.6277	16349	0.118358	0.124154			15.6674	3651	15.6674	14310	0.0905421	0.116183			15.6552	3290	15.6552	15897	0.0858307	0.134008
	15.6978	3402	15.6978	14183	0.0806396	0.109696			15.6313	4712	15.6313	16385	0.109482	0.124428			15.671	4191	15.671	15740	0.103934	0.127793			15.6587	3169	15.6587	16008	0.082674	0.134944
	15.7014	2727	15.7014	13025	0.0646397	0.10074			15.6348	4420	15.6348	16508	0.102697	0.125362			15.678	4180	15.678	16190	0.103661	0.131446			15.6623	3021	15.6623	15437	0.078813	0.130131
	15.705	2912	15.705	13458	0.0690248	0.104089			15.6384	4522	15.6384	16647	0.105067	0.126417			15.6816	4794	15.6816	16067	0.118888	0.130448			15.6659	3149	15.6659	15643	0.0821523	0.131867
	15.7086	2903	15.7086	13278	0.0688115	0.102697			15.642	3872	15.642	16743	0.0899647	0.127146			15.6852	5056	15.6852	16110	0.125385	0.130797			15.6695	4105	15.6695	16060	0.107093	0.135382
	15.7121	3536	15.7121	13244	0.0838159	0.102434			15.6456	4271	15.6456	17123	0.0992354	0.130032			15.6888	4749	15.6888	15544	0.117772	0.126201			15.6766	3590	15.6766	16039	0.0936572	0.135205
	15.7157	3640	15.7157	12990	0.086281	0.100469			15.6492	4210	15.6492	17002	0.0978181	0.129113			15.6923	4579	15.6923	15483	0.113556	0.125706			15.6801	3508	15.6801	15454	0.091518	0.130274
	15.7193	3632	15.7193	12370	0.0860914	0.0956739			15.6528	4238	15.6528	17203	0.0984686	0.13064			15.6959	3836	15.6959	13192	0.0951299	0.107105			15.6837	3551	15.6837	14635	0.0926398	0.12337
	15.7229	3661	15.7229	12480	0.0867788	0.0965246			15.6563	4598	15.6563	17046	0.106833	0.129447			15.6995	2919	15.6995	9849	0.072389	0.0799638			15.6873	4148	15.6873	14595	0.108215	0.123033
	15.7265	3672	15.7265	12940	0.0870395	0.100082			15.6599	5066	15.6599	16901	0.117707	0.128346			15.7031	2752	15.7031	9199	0.0682476	0.0746864			15.6909	4145	15.6909	14517	0.108136	0.122375
	15.7301	3623	15.7301	13096	0.0858781	0.101289			15.6635	5201	15.6635	16259	0.120844	0.123471			15.7067	2264	15.7067	9202	0.0561455	0.0747108			15.6945	4071	15.6945	14338	0.106206	0.120866
	15.7336	3565	15.7336	13112	0.0845033	0.101413			15.6671	5160	15.6671	15785	0.119891	0.119871			15.7102	2248	15.7102	9026	0.0557487	0.0732818			15.698	3484	15.698	13477	0.0908919	0.113608
	15.7372	3037	15.7372	13206	0.0719878	0.10214			15.6707	5209	15.6707	15434	0.12103	0.117206			15.7138	2170	15.7138	9380	0.0538144	0.076156			15.7016	3521	15.7016	13206	0.0918571	0.111324
	15.7408	3073	15.7408	13269	0.0728411	0.102627			15.6777	5111	15.6777	15406	0.118753	0.116993			15.7174	1793	15.7174	9420	0.0444651	0.0764807			15.7052	3528	15.7052	13063	0.0920398	0.110118
	15.7444	2910	15.7444	12930	0.0689774	0.100005			15.6813	5679	15.6813	15538	0.13195	0.117996			15.721	2185	15.721	11897	0.0541864	0.0965914			15.7088	3557	15.7088	13091	0.0927963	0.110354
	15.748	2745	15.748	13138	0.0650663	0.101614			15.6849	5226	15.6849	15484	0.121425	0.117585			15.7246	2708	15.7246	13868	0.0671564	0.112594			15.7124	3068	15.7124	13128	0.0800391	0.110666
	15.7515	2706	15.7515	13041	0.0641419	0.100864			15.6885	4824	15.6885	15218	0.112084	0.115565			15.7281	2669	15.7281	14463	0.0661892	0.117425			15.7159	3015	15.7159	13413	0.0786564	0.113069
	15.7551	2655	15.7551	12812	0.062933	0.0990924			15.692	4172	15.692	16186	0.0969352	0.122916			15.7317	2834	15.7317	15104	0.0702811	0.122629			15.7195	2906	15.7195	13463	0.0758128	0.11349
	15.7622	3203	15.7622	12962	0.0759226	0.100253			15.6956	4065	15.6956	15943	0.094449	0.121071			15.7353	2308	15.7353	15378	0.0572367	0.124854			15.7231	2931	15.7231	14039	0.076465	0.118346
	15.7658	2805	15.7658	12157	0.0664885	0.0940264			15.6992	3644	15.6992	15262	0.0846672	0.1159			15.7389	2150	15.7389	14773	0.0533184	0.119942			15.7267	2938	15.7267	14056	0.0766476	0.118489
	15.7693	2682	15.7693	11608	0.063573	0.0897803			15.7028	4228	15.7028	14869	0.0982363	0.112915			15.7425	2522	15.7425	14434	0.0625437	0.117189			15.7303	2537	15.7303	14339	0.0661862	0.120875
	15.7729	2386	15.7729	12297	0.0565567	0.0951092			15.7064	3808	15.7064	14868	0.0884777	0.112908			15.7461	2886	15.7461	14140	0.0715707	0.114802			15.7339	2563	15.7339	13645	0.0668645	0.115024
	15.7765	2313	15.7765	11801	0.0548264	0.091273			15.7099	3838	15.7099	14943	0.0891748	0.113477			15.7496	2793	15.7496	14417	0.0692643	0.117051			15.7374	2017	15.7374	13963	0.0526202	0.117705
	15.7801	2238	15.7801	12371	0.0530486	0.0956816			15.7135	3888	15.7135	14913	0.0903365	0.113249			15.7532	2827	15.7532	14115	0.0701075	0.114599			15.741	2043	15.741	13889	0.0532985	0.117081
	15.7837	2118	15.7837	12343	0.0502042	0.095465			15.7171	3814	15.7171	13902	0.0886171	0.105572			15.7603	2183	15.7603	11644	0.0541368	0.0945373			15.7446	2156	15.7446	14252	0.0562465	0.120141
	15.7872	1731	15.7872	12151	0.0410309	0.09398			15.7207	3923	15.7207	14598	0.0911497	0.110857			15.7638	2512	15.7638	11144	0.0622957	0.0904778			15.7482	2181	15.7482	14011	0.0568987	0.11811
	15.7908	2110	15.7908	12221	0.0500146	0.0945214			15.7243	3787	15.7243	14848	0.0879898	0.112756			15.7674	2616	15.7674	11811	0.0648749	0.0958932			15.7518	2085	15.7518	13619	0.0543942	0.114805
	15.7944	2609	15.7944	12086	0.0618426	0.0934773			15.7279	3208	15.7279	14893	0.0745369	0.113097			15.771	2658	15.771	12009	0.0659164	0.0975007			15.7553	2417	15.7553	13122	0.0630556	0.110616
	15.798	3001	15.798	11791	0.0711344	0.0911957			15.7314	3024	15.7314	14356	0.0702617	0.109019			15.7746	2269	15.7746	11940	0.0562695	0.0969405			15.7624	2562	15.7624	13453	0.0668384	0.113406
	15.8016	3106	15.8016	11923	0.0736233	0.0922166			15.735	2986	15.735	13550	0.0693788	0.102899			15.7782	2214	15.7782	11236	0.0549056	0.0912248			15.766	2942	15.766	13157	0.076752	0.110911
	15.8052	3234	15.8052	11725	0.0766574	0.0906852			15.7386	2979	15.7386	13473	0.0692162	0.102314			15.7818	2315	15.7818	11536	0.0574103	0.0936605			15.7696	2861	15.7696	12922	0.0746388	0.10893
	15.8087	3320	15.8087	10993	0.0786959	0.0850237			15.7422	3087	15.7422	13948	0.0717255	0.105921			15.7854	2574	15.7854	13271	0.0638333	0.107747			15.7731	2401	15.7731	12575	0.0626382	0.106005
	15.8123	3171	15.8123	10444	0.0751641	0.0807775			15.7458	2633	15.7458	13781	0.061177	0.104653			15.789	2790	15.789	13248	0.0691899	0.10756			15.7767	2359	15.7767	12934	0.0615425	0.109031
	15.8159	3164	15.8159	11053	0.0749981	0.0854877			15.7493	3119	15.7493	13884	0.072469	0.105435			15.7926	2790	15.7926	13699	0.0691899	0.111222			15.7803	1888	15.7803	12965	0.0492548	0.109292
	15.8196	3183	15.8196	11410	0.0754485	0.0882489			15.7529	3445	15.7529	13882	0.0800435	0.10542			15.7961	2752	15.7961	13338	0.0682476	0.108291			15.7839	2065	15.7839	13189	0.0538725	0.11118
	15.8232	3166	15.8232	11162	0.0750455	0.0863308			15.76	3402	15.76	14080	0.0790444	0.106923			15.7997	2786	15.7997	12400	0.0690907	0.100675			15.7875	1978	15.7875	12957	0.0516028	0.109225
	15.8268	3245	15.8268	10706	0.0769181	0.0828039			15.7636	2993	15.7636	14334	0.0695414	0.108852			15.8033	2410	15.8033	13236	0.0597662	0.107463			15.791	2101	15.791	12601	0.0548117	0.106224
	15.8305	3062	15.8305	10360	0.0725804	0.0801278			15.7671	2470	15.7671	14881	0.0573897	0.113006			15.8069	2726	15.8069	13305	0.0676028	0.108023			15.7946	2215	15.7946	12638	0.0577857	0.106536
	15.8341	3045	15.8341	10791	0.0721774	0.0834613			15.7707	2219	15.7707	14256	0.0515578	0.10826			15.8105	2724	15.8105	13351	0.0675532	0.108396			15.7982	2584	15.7982	11839	0.0674123	0.0998003
	15.8377	3018	15.8377	10790	0.0715374	0.0834536			15.7743	2667	15.7743	13442	0.0619669	0.102078			15.814	2491	15.814	13036	0.0617749	0.105839			15.8018	2705	15.8018	11127	0.070569	0.0937983
	15.8448	3166	15.8448	9732	0.0750455	0.0752707			15.7779	2309	15.7779	13298	0.0536489	0.100985			15.8176	2105	15.8176	12431	0.0522024	0.100927			15.8054	3035	15.8054	11044	0.0791782	0.0930986
	15.8484	2605	15.8484	9530	0.0617478	0.0737083			15.7815	1571	15.7815	13044	0.0365017	0.0990561			15.8212	2187	15.8212	12658	0.054236	0.10277			15.809	2835	15.809	10279	0.0739605	0.0866498
	15.8521	2231	15.8521	9891	0.0528827	0.0765004			15.7851	1542	15.7851	12838	0.0358279	0.0974917			15.8248	2247	15.8248	13122	0.0557239	0.106537			15.8125	2903	15.8125	10450	0.0757345	0.0880913
	15.8556	2105	15.8556	10614	0.049896	0.0820923			15.7886	2041	15.7886	12677	0.047422	0.0962691			15.8284	2655	15.8284	12327	0.065842	0.100083			15.8161	2750	15.8161	10144	0.071743	0.0855118
	15.8592	2127	15.8592	11322	0.0504175	0.0875683			15.7922	2906	15.7922	11889	0.06752	0.090285			15.832	2217	15.832	11354	0.05498	0.0921828			15.8197	2851	15.8197	9846	0.0743779	0.0829997
	15.8628	1767	15.8628	11442	0.0418842	0.0884964			15.7958	3145	15.7958	12260	0.0730731	0.0931024			15.8355	1960	15.8355	11311	0.0486065	0.0918337			15.8233	2907	15.8233	9944	0.0758389	0.0838258
	15.8664	1996	15.8664	11680	0.0473123	0.0903372			15.7994	3125	15.7994	12405	0.0726084	0.0942035			15.8427	1648	15.8427	9829	0.0408692	0.0798014			15.8269	2409	15.8269	9790	0.0628469	0.0825276
	15.87	1477	15.87	11862	0.0350102	0.0917448			15.803	3091	15.803	12572	0.0718184	0.0954717			15.8463	2046	15.8463	9689	0.0507393	0.0786647			15.8306	2079	15.8306	9651	0.0542377	0.0813559
	15.8736	1494	15.8736	11541	0.0354131	0.0892621			15.8065	3841	15.8065	12007	0.0892445	0.0911811			15.8499	2027	15.8499	9871	0.0502681	0.0801424			15.8341	1770	15.8341	10189	0.0461764	0.0858911
	15.8772	1881	15.8772	11613	0.0445864	0.089819			15.8101	3833	15.8101	11860	0.0890586	0.0900648			15.8535	1567	15.8535	10387	0.0388604	0.0843318			15.8377	1560	15.8377	10238	0.0406979	0.0863042
	15.8808	1766	15.8808	11078	0.0418605	0.0856811			15.8137	3844	15.8137	11414	0.0893142	0.0866779			15.8571	1491	15.8571	9945	0.0369757	0.0807432			15.8448	1211	15.8448	11052	0.031593	0.093166
	15.8844	1830	15.8844	10501	0.0433776	0.0812184			15.8173	3486	15.8173	11388	0.0809962	0.0864804			15.8607	1447	15.8607	9816	0.0358845	0.0796958			15.8484	975	15.8484	11046	0.0254362	0.0931155
	15.888	1830	15.888	10439	0.0433776	0.0807388			15.8209	3889	15.8209	10805	0.0903597	0.0820531			15.8642	1899	15.8642	9998	0.0470938	0.0811735			15.852	550	15.852	11378	0.0143486	0.0959141
	15.8916	1627	15.8916	10473	0.0385657	0.0810018			15.8244	3959	15.8244	10880	0.0919862	0.0826227			15.8678	2388	15.8678	10989	0.0592206	0.0892194			15.8557	965	15.8557	11522	0.0251753	0.097128
	15.8952	2007	15.8952	10687	0.0475731	0.082657			15.828	3779	15.828	10173	0.0878039	0.0772537			15.8714	2349	15.8714	10670	0.0582535	0.0866294			15.8592	965	15.8592	11302	0.0251753	0.0952735
	15.8988	2151	15.8988	10960	0.0509864	0.0847684			15.8316	3363	15.8316	10691	0.0781383	0.0811874			15.875	2265	15.875	10168	0.0561703	0.0825537			15.8628	1357	15.8628	11282	0.0354019	0.0951049
	15.9024	2204	15.9024	10411	0.0522427	0.0805223			15.8352	3362	15.8352	10802	0.0781151	0.0820303			15.8786	2265	15.8786	9419	0.0561703	0.0764726			15.8665	1401	15.8665	11231	0.0365498	0.094675
	15.9061	2200	15.9061	11117	0.0521479	0.0859827			15.8423	3115	15.8423	11170	0.0723761	0.0848249			15.8822	2360	15.8822	10211	0.0585262	0.0829028			15.8701	1401	15.8701	10367	0.0365498	0.0873916
	15.9097	2196	15.9097	11059	0.0520531	0.0855341			15.8459	2916	15.8459	11525	0.0677524	0.0875208			15.8858	2633	15.8858	10304	0.0652964	0.0836579			15.8736	1525	15.8736	10510	0.0397848	0.0885971
	15.9133	2544	15.9133	10942	0.0603019	0.0846292			15.8494	2260	15.8494	12033	0.0525104	0.0913786			15.8894	2473	15.8894	10157	0.0613286	0.0824644			15.8772	1922	15.8772	10208	0.0501418	0.0860513
	15.9169	2644	15.9169	10769	0.0626723	0.0832912			15.853	2229	15.853	11859	0.0517901	0.0900572			15.893	2517	15.893	10673	0.0624197	0.0866538			15.8808	1790	15.8808	10094	0.0466982	0.0850903
	15.9205	2588	15.9205	10419	0.0613449	0.0805841			15.8566	2290	15.8566	12331	0.0532075	0.0936416			15.8966	2158	15.8966	11863	0.0535168	0.0963154			15.8844	2093	15.8844	10207	0.054603	0.0860429
	15.9276	2420	15.9276	10434	0.0573627	0.0807002			15.8602	2438	15.8602	11966	0.0566462	0.0908698			15.9002	1805	15.9002	13144	0.0447627	0.106716			15.888	2147	15.888	9959	0.0560117	0.0839523
	15.9312	2744	15.9312	10590	0.0650426	0.0819067			15.8638	2528	15.8638	11470	0.0587373	0.0871031			15.9038	2198	15.9038	13437	0.0545088	0.109095			15.8916	1824	15.8916	10049	0.0475852	0.084711
	15.9349	2836	15.9349	9970	0.0672234	0.0771114			15.8674	2265	15.8674	11244	0.0526266	0.0853869			15.9074	2113	15.9074	13554	0.0524008	0.110045			15.8952	2668	15.8952	9928	0.0696038	0.0836909
	15.9385	2514	15.9385	9940	0.0595908	0.0768794			15.871	1957	15.871	11098	0.0454703	0.0842782			15.9109	1561	15.9109	12780	0.0387116	0.10376			15.8988	2273	15.8988	10121	0.0592989	0.0853179
	15.9423	2559	15.9423	9528	0.0606575	0.0736928			15.8746	2005	15.8746	10857	0.0465856	0.082448			15.9145	1270	15.9145	12331	0.0314951	0.100115			15.9024	2380	15.9024	10042	0.0620903	0.0846519
	15.9459	2518	15.9459	9307	0.0596856	0.0719836			15.8782	1836	15.8782	10776	0.0426589	0.0818329			15.9181	1158	15.9181	12896	0.0287175	0.104702			15.9059	2476	15.9059	10039	0.0645948	0.0846267
	15.9496	2195	15.9496	9623	0.0520294	0.0744276			15.8817	1871	15.8817	10779	0.0434721	0.0818557			15.9217	1496	15.9217	11483	0.0370997	0.0932302			15.9095	2173	15.9095	10671	0.05669	0.0899543
	15.9534	2258	15.9534	9457	0.0535227	0.0731437			15.8853	1755	15.8853	10887	0.0407769	0.0826758			15.9287	2261	15.9287	9867	0.0560711	0.0801099			15.9131	2157	15.9131	10960	0.0562726	0.0923905
	15.9571	1495	15.9571	9284	0.0354369	0.0718057			15.8889	1372	15.8889	10647	0.031878	0.0808533			15.9323	2213	15.9323	9303	0.0548808	0.0755308			15.9167	2522	15.9167	10409	0.0657949	0.0877457
	15.9608	1602	15.9608	9174	0.0379731	0.0709549			15.8925	1650	15.8925	10879	0.0383373	0.0826151			15.9359	2213	15.9359	8308	0.0548808	0.0674524			15.9203	1678	15.9203	11044	0.0437763	0.0930986
	15.9646	1602	15.9646	9064	0.0379731	0.0701041			15.8961	1650	15.8961	10766	0.0383373	0.081757			15.9395	2626	15.9395	8553	0.0651228	0.0694416			15.9273	2086	15.9273	10903	0.0544203	0.09191
	15.9683	1210	15.9683	9517	0.0286813	0.0736078			15.8996	1331	15.8996	10799	0.0309254	0.0820076			15.9431	2889	15.9431	8760	0.0716451	0.0711222			15.931	1583	15.931	10913	0.0412979	0.0919943
	15.9722	1694	15.9722	10285	0.0401539	0.0795477			15.9032	1423	15.9032	11164	0.033063	0.0847794			15.9467	2467	15.9467	7731	0.0611798	0.0627678			15.9346	1682	15.9346	10519	0.0438806	0.088673
	15.976	1694	15.976	10352	0.0401539	0.0800659			15.9068	1288	15.9068	11039	0.0299263	0.0838301			15.9502	2504	15.9502	8458	0.0620973	0.0686703			15.9383	2111	15.9383	10146	0.0550725	0.0855286
	15.9798	1306	15.9798	10018	0.0309569	0.0774827			15.9105	922	15.9105	11283	0.0214224	0.0856831			15.9538	1739	15.9538	10392	0.0431259	0.0843724			15.9419	1680	15.9419	9854	0.0438285	0.0830671
	15.9836	1306	15.9836	9788	0.0309569	0.0757038			15.914	1385	15.914	11700	0.0321801	0.0888498			15.9574	1773	15.9574	10741	0.0439691	0.0872059			15.9455	1572	15.9455	9958	0.0410109	0.0839438
	15.9875	1219	15.9875	10079	0.0288947	0.0779545			15.9176	1429	15.9176	11473	0.0332024	0.0871259			15.961	1430	15.961	11657	0.0354629	0.0946429			15.9491	1930	15.9491	9463	0.0503505	0.0797711
	15.9913	1509	15.9913	10306	0.0357687	0.0797102			15.9213	1942	15.9213	11567	0.0451218	0.0878397			15.9646	1281	15.9646	12161	0.0317678	0.0987348			15.9528	1839	15.9528	9120	0.0479765	0.0768797
	15.9953	1761	15.9953	10039	0.041742	0.0776451			15.9283	2236	15.9283	11547	0.0519528	0.0876879			15.9681	1229	15.9681	12070	0.0304783	0.097996			15.9564	1839	15.9564	9516	0.0479765	0.0802179
	15.9991	1336	15.9991	9266	0.031668	0.0716664			15.9319	2192	15.9319	11818	0.0509305	0.0897458			15.9717	1514	15.9717	12410	0.0375461	0.100756			15.96	1360	15.96	10289	0.0354802	0.0867341
	16.0032	1336	16.0032	9128	0.031668	0.0705991			15.9355	1937	15.9355	11739	0.0450056	0.0891459			15.9753	1517	15.9753	11365	0.0376205	0.0922721			15.9637	931	15.9637	9943	0.0242883	0.0838174
	16.0106	1336	16.0106	9302	0.031668	0.0719449			15.9391	2328	15.9391	11485	0.0540904	0.087217			15.9789	1987	15.9789	9663	0.0492761	0.0784536			15.9674	931	15.9674	9683	0.0242883	0.0816256
	16.0145	1336	16.0145	9556	0.031668	0.0739094			15.9427	2222	15.9427	11420	0.0516275	0.0867234			15.9825	1608	15.9825	9790	0.0398772	0.0794847			15.9711	674	15.9711	9619	0.0175836	0.0810861
	16.0184	1425	16.0184	9374	0.0337776	0.0725018			15.9464	2204	15.9464	11614	0.0512093	0.0881967			15.9861	1956	15.9861	9140	0.0485073	0.0742074			15.9747	316	15.9747	9779	0.00824392	0.0824349
	16.0224	1614	16.0224	9264	0.0382576	0.071651			15.95	1690	15.95	11206	0.0392666	0.0850983			15.9896	2030	15.9896	8916	0.0503425	0.0723888			15.9785	484	15.9785	9890	0.0126268	0.0833706
	16.0265	1363	16.0265	9224	0.032308	0.0713416			15.9536	1655	15.9536	11008	0.0384534	0.0835947			15.9932	2112	15.9932	8989	0.052376	0.0729814			15.9822	831	15.9822	9667	0.0216794	0.0814908
	16.0305	923	16.0305	9396	0.0218784	0.0726719			15.9573	1310	15.9573	9839	0.0304375	0.0747173			15.9968	2096	15.9968	8771	0.0519792	0.0712115			15.986	831	15.986	9333	0.0216794	0.0786752
	16.0346	923	16.0346	9037	0.0218784	0.0698953			15.9609	1601	15.9609	10215	0.0371988	0.0775727			16.0004	1718	16.0004	9071	0.0426051	0.0736472			15.9897	1219	15.9897	9488	0.0318017	0.0799818
	16.0386	1244	16.0386	9097	0.0294873	0.0703593			15.9646	1526	15.9646	10215	0.0354561	0.0775727			16.0041	1248	16.0041	9428	0.0309495	0.0765457			15.9935	1219	15.9935	9519	0.0318017	0.0802432
	16.0426	1710	16.0426	8419	0.0405331	0.0651155			15.9683	1168	15.9683	9916	0.0271381	0.0753021			16.0112	1659	16.0112	9300	0.041142	0.0755064			15.9972	1564	15.9972	9216	0.0408022	0.0776889
	16.0467	1268	16.0467	7908	0.0300561	0.0611632			15.9719	1161	15.9719	9765	0.0269755	0.0741554			16.0148	1703	16.0148	9334	0.0422331	0.0757825			16.001	1794	16.001	9513	0.0468025	0.0801926
	16.0509	788	16.0509	7681	0.0186784	0.0594075			15.9756	1545	15.9756	9866	0.0358976	0.0749224			16.0183	1700	16.0183	9611	0.0421587	0.0780314			16.0048	1832	16.0048	9511	0.0477939	0.0801757
	16.0549	1085	16.0549	7605	0.0257184	0.0588197			15.9794	1804	15.9794	9778	0.0419154	0.0742541			16.0219	1685	16.0219	10004	0.0417867	0.0812222			16.0121	1485	16.0121	9462	0.0387412	0.0797627
	16.0591	1553	16.0591	7606	0.0368117	0.0588274			15.9831	1804	15.9831	9999	0.0419154	0.0759324			16.0255	1658	16.0255	10327	0.0411172	0.0838446			16.0159	1485	16.0159	9796	0.0387412	0.0825782
	16.063	1952	16.063	8335	0.0462694	0.0644658			15.9868	1513	15.9868	9280	0.0351541	0.0704723			16.0291	2021	16.0291	10487	0.0501193	0.0851437			16.0197	1097	16.0197	9245	0.0286189	0.0779334
	16.0672	1975	16.0672	7969	0.0468146	0.061635			15.9906	1497	15.9906	9416	0.0347823	0.0715051			16.0327	2311	16.0327	10274	0.0573111	0.0834143			16.0236	1097	16.0236	9329	0.0286189	0.0786415
	16.0712	1509	16.0712	8884	0.0357687	0.0687119			15.9943	1497	15.9943	9474	0.0347823	0.0719455			16.0363	2251	16.0363	9564	0.0558231	0.0776499			16.0274	752	16.0274	9746	0.0196185	0.0821567
	16.0754	1509	16.0754	9612	0.0357687	0.0743425			15.9982	1516	15.9982	9237	0.0352238	0.0701457			16.0399	2117	16.0399	9426	0.0525	0.0765294			16.0312	522	16.0312	9671	0.0136181	0.0815245
	16.0795	1832	16.0795	9487	0.043425	0.0733757			16.0019	1132	16.0019	9496	0.0263017	0.0721126			16.0436	2185	16.0436	9034	0.0541864	0.0733468			16.0352	280	16.0352	9966	0.00730474	0.0840113
	16.0836	1535	16.0836	9416	0.036385	0.0728266			16.0092	614	16.0092	9648	0.0142661	0.0732669			16.0473	1909	16.0473	8533	0.0473418	0.0692792			16.0391	280	16.0391	9637	0.00730474	0.0812379
	16.0878	1067	16.0878	9221	0.0252917	0.0713184			16.013	614	16.013	10033	0.0142661	0.0761906			16.0511	1947	16.0511	8351	0.0482842	0.0678015			16.0431	280	16.0431	8746	0.00730474	0.0737269
	16.0955	944	16.0955	8772	0.0223762	0.0678457			16.0169	890	16.0169	9987	0.0206789	0.0758412			16.0548	1943	16.0548	8306	0.048185	0.0674362			16.047	280	16.047	9130	0.00730474	0.076964
	16.0996	599	16.0996	9134	0.0141984	0.0706455			16.0207	591	16.0207	9223	0.0137317	0.0700394			16.0586	2053	16.0586	8619	0.0509129	0.0699774			16.051	589	16.051	8913	0.015366	0.0751347
	16.1038	962	16.1038	8873	0.0228028	0.0686268			16.0246	884	16.0246	9445	0.0205395	0.0717253			16.0622	1701	16.0622	9391	0.0421835	0.0762453			16.055	912	16.055	8887	0.0237926	0.0749155
	16.108	962	16.108	8644	0.0228028	0.0668557			16.0283	847	16.0283	9538	0.0196798	0.0724315			16.0658	1958	16.0658	10394	0.0485569	0.0843886			16.0589	1302	16.0589	8711	0.0339671	0.0734319
	16.1121	639	16.1121	9055	0.0151466	0.0700345			16.0322	1136	16.0322	9110	0.0263946	0.0691813			16.0694	1916	16.0694	11179	0.0475154	0.090762			16.0629	1450	16.0629	8392	0.0378281	0.0707428
	16.1163	639	16.1163	8967	0.0151466	0.0693539			16.036	1455	16.036	9372	0.0338065	0.0711709			16.073	1916	16.073	10880	0.0475154	0.0883344			16.0667	1749	16.0667	8483	0.0456286	0.0715099
	16.1204	639	16.1204	8294	0.0151466	0.0641487			16.0399	1926	16.0399	9542	0.04475	0.0724619			16.0766	2298	16.0766	10836	0.0569887	0.0879772			16.0706	2023	16.0706	9136	0.0527768	0.0770146
	16.1246	363	16.1246	7858	0.0086044	0.0607765			16.0439	2133	16.0439	9546	0.0495596	0.0724923			16.0802	2276	16.0802	10807	0.0564431	0.0877417			16.0746	2023	16.0746	8815	0.0527768	0.0743086
	16.1288	720	16.1288	7609	0.0170666	0.0588506			16.0477	2628	16.0477	10167	0.0610608	0.0772082			16.0838	1876	16.0838	10445	0.0465234	0.0848027			16.0786	1986	16.0786	8805	0.0518115	0.0742243
	16.1329	357	16.1329	7572	0.00846218	0.0585645			16.0517	2756	16.0517	9446	0.0640348	0.0717329			16.0874	2272	16.0874	10307	0.0563439	0.0836823			16.0826	1933	16.0826	8962	0.0504288	0.0755478
	16.1373	357	16.1373	7246	0.00846218	0.0560431			16.0556	2748	16.0556	9708	0.0638489	0.0737225			16.0944	1758	16.0944	9344	0.0435971	0.0758637			16.0866	1864	16.0866	8625	0.0486287	0.0727069
	16.1414	608	16.1414	6164	0.0144118	0.0476745			16.0595	2866	16.0595	9497	0.0665906	0.0721202			16.098	1789	16.098	8494	0.0443659	0.0689626			16.0941	1734	16.0941	8749	0.0452372	0.0737522
	16.1456	608	16.1456	6089	0.0144118	0.0470944			16.0635	2546	16.0635	9160	0.0591555	0.069561			16.1016	1789	16.1016	8558	0.0443659	0.0694822			16.0981	1742	16.0981	8957	0.0454459	0.0755056
	16.1498	987	16.1498	6592	0.0233954	0.0509848			16.0674	2075	16.0674	8721	0.048212	0.0662272			16.1053	1394	16.1053	8600	0.0345702	0.0698232			16.1022	1468	16.1022	8409	0.0382977	0.0708861
	16.1541	987	16.1541	7147	0.0233954	0.0552774			16.0713	1592	16.0713	8867	0.0369896	0.067336			16.1089	1057	16.1089	8695	0.0262128	0.0705945			16.1061	1468	16.1061	7988	0.0382977	0.0673372
	16.1583	631	16.1583	6956	0.014957	0.0538001			16.0752	1435	16.0752	8795	0.0333418	0.0667892			16.1125	1057	16.1125	8678	0.0262128	0.0704564			16.1102	1494	16.1102	7985	0.038976	0.0673119
	16.1625	631	16.1625	6180	0.014957	0.0477983			16.0792	1015	16.0792	9089	0.0235832	0.0690218			16.1162	662	16.1162	8507	0.0164171	0.0690681			16.1141	1224	16.1141	8055	0.0319322	0.067902
	16.1668	631	16.1668	6340	0.014957	0.0490358			16.0831	744	16.0831	8865	0.0172866	0.0673208			16.1199	662	16.1199	7706	0.0164171	0.0625648			16.1182	1323	16.1182	8009	0.0345149	0.0675142
	16.171	379	16.171	6893	0.00898366	0.0533128			16.0871	338	16.0871	9472	0.00785333	0.0719303			16.1237	268	16.1237	6753	0.0066462	0.0548274			16.1222	1026	16.1222	7762	0.0267667	0.065432
	16.1786	697	16.1786	7165	0.0165214	0.0554166			16.0946	642	16.0946	9075	0.0149167	0.0689155			16.1274	268	16.1274	6094	0.0066462	0.049477			16.1263	718	16.1263	7781	0.0187314	0.0655922
	16.1827	817	16.1827	7268	0.0193658	0.0562132			16.0986	642	16.0986	9096	0.0149167	0.069075			16.1312	350	16.1312	5705	0.00867974	0.0463187			16.1303	992	16.1303	7794	0.0258797	0.0657018
	16.187	817	16.187	6236	0.0193658	0.0482314			16.1026	976	16.1026	8212	0.0226771	0.0623619			16.1356	350	16.1356	5827	0.00867974	0.0473093			16.1344	1262	16.1344	7746	0.0329235	0.0652971
	16.1911	817	16.1911	5699	0.0193658	0.044078			16.1066	638	16.1066	7981	0.0148237	0.0606077			16.1392	350	16.1392	5625	0.00867974	0.0456692			16.1384	965	16.1384	7687	0.0251753	0.0647998
	16.1953	817	16.1953	6257	0.0193658	0.0483938			16.1106	849	16.1106	8265	0.0197263	0.0627644			16.143	350	16.143	5259	0.00867974	0.0426977			16.1425	1254	16.1425	6528	0.0327148	0.0550297
	16.1994	817	16.1994	6077	0.0193658	0.0470016			16.1146	849	16.1146	8395	0.0197263	0.0637516			16.1471	745	16.1471	5151	0.0184754	0.0418208			16.1465	1156	16.1465	6212	0.0301582	0.0523658
	16.2036	817	16.2036	6356	0.0193658	0.0491595			16.1185	1137	16.1185	8081	0.0264179	0.0613671			16.1512	1003	16.1512	6537	0.0248737	0.0530737			16.1505	1625	16.1505	6359	0.0423936	0.053605
	16.2078	756	16.2078	6185	0.0179199	0.0478369			16.1227	1212	16.1227	7598	0.0281605	0.0576992			16.1549	1536	16.1549	6883	0.0380917	0.0558829			16.1546	1625	16.1546	5878	0.0423936	0.0495503
	16.212	257	16.212	5991	0.00609182	0.0463365			16.1267	1212	16.1267	7542	0.0281605	0.0572739			16.1587	1467	16.1587	7221	0.0363805	0.0586271			16.1585	1352	16.1585	6357	0.0352715	0.0535882
	16.2161	257	16.2161	6848	0.00609182	0.0529648			16.1307	1165	16.1307	8618	0.0270684	0.0654451			16.1626	1467	16.1626	5837	0.0363805	0.0473904			16.1628	1082	16.1628	6881	0.0282276	0.0580054
	16.2202	257	16.2202	6982	0.00609182	0.0540012			16.1348	1518	16.1348	7925	0.0352703	0.0601824			16.1669	1767	16.1669	6014	0.0438203	0.0488275			16.1668	1082	16.1668	6950	0.0282276	0.058587
	16.2243	257	16.2243	7200	0.00609182	0.0556873			16.1388	1307	16.1388	7573	0.0303677	0.0575093			16.1706	2071	16.1706	6296	0.0513593	0.0511171			16.1709	792	16.1709	7529	0.020662	0.0634679
	16.2283	257	16.2283	7106	0.00609182	0.0549603			16.1428	1307	16.1428	7630	0.0303677	0.0579422			16.1766	1960	16.1766	6982	0.0486065	0.0566867			16.1784	470	16.1784	7286	0.0122615	0.0614194
	16.2325	534	16.2325	7129	0.0126577	0.0551382			16.1468	1019	16.1468	7403	0.0236762	0.0562184			16.1804	2053	16.1804	5997	0.0509129	0.0486895			16.1824	0	16.1824	7217	0	0.0608378
	16.2365	276	16.2365	6963	0.00654219	0.0538542			16.1506	949	16.1506	8383	0.0220497	0.0636605			16.1842	1519	16.1842	6029	0.0376701	0.0489493			16.1865	0	16.1865	6862	0	0.0578452
	16.2405	276	16.2405	6845	0.00654219	0.0529416			16.1547	949	16.1547	8147	0.0220497	0.0618683			16.1881	1238	16.1881	5826	0.0307015	0.0473011			16.1904	450	16.1904	5917	0.0117398	0.0498791
	16.2444	537	16.2444	6784	0.0127288	0.0524698			16.1587	1021	16.1587	7078	0.0237226	0.0537503			16.1921	1238	16.1921	6899	0.0307015	0.0560128			16.1946	450	16.1946	5862	0.0117398	0.0494154
	16.2484	880	16.2484	7169	0.0208592	0.0554475			16.1628	936	16.1628	7423	0.0217477	0.0563702			16.1959	938	16.1959	6806	0.0232617	0.0552577			16.1986	450	16.1986	6014	0.0117398	0.0506968
	16.2524	880	16.2524	7159	0.0208592	0.0553702			16.1668	1384	16.1668	6988	0.0321568	0.0530668			16.1999	634	16.1999	6335	0.0157227	0.0514337			16.2027	779	16.2027	6336	0.0203228	0.0534111
	16.2598	880	16.2598	7421	0.0208592	0.0573966			16.1708	1855	16.1708	6870	0.0431004	0.0521708			16.2037	732	16.2037	6287	0.0181531	0.051044			16.2066	1021	16.2066	6881	0.0266362	0.0580054
	16.2638	604	16.2638	6674	0.014317	0.051619			16.1784	1855	16.1784	6201	0.0431004	0.0470904			16.2074	668	16.2074	6760	0.0165659	0.0548843			16.2106	1021	16.2106	6706	0.0266362	0.0565302
	16.2677	604	16.2677	6930	0.014317	0.053599			16.1824	1955	16.1824	5838	0.0454238	0.0443337			16.2112	668	16.2112	7069	0.0165659	0.057393			16.2147	1021	16.2147	7308	0.0266362	0.0616049
	16.2716	604	16.2716	6358	0.014317	0.049175			16.1865	1955	16.1865	5854	0.0454238	0.0444553			16.215	947	16.215	7054	0.0234849	0.0572712			16.2186	809	16.2186	7629	0.0211055	0.0643109
	16.2756	343	16.2756	5566	0.00813033	0.0430494			16.1904	1596	16.1904	6376	0.0370826	0.0484193			16.2189	1270	16.2189	7139	0.0314951	0.0579613			16.2226	1100	16.2226	8048	0.0286972	0.0678429
	16.2794	0	16.2794	5167	0	0.0399634			16.1944	1328	16.1944	6052	0.0308557	0.0459589			16.2227	1270	16.2227	7727	0.0314951	0.0627353			16.2266	1100	16.2266	7343	0.0286972	0.0618999
	16.2834	0	16.2834	4341	0	0.0335748			16.1984	880	16.1984	6548	0.0204465	0.0497255			16.2265	1270	16.2265	7652	0.0314951	0.0621264			16.2306	1022	16.2306	7185	0.0266623	0.060568
	16.2873	0	16.2873	3547	0	0.0274337			16.2024	409	16.2024	6332	0.00950299	0.0480852			16.2304	888	16.2304	9133	0.0220217	0.0741506			16.2345	780	16.2345	7061	0.0203489	0.0595227
	16.2912	335	16.2912	3433	0.0079407	0.026552			16.2064	409	16.2064	6975	0.00950299	0.0529681			16.2342	1042	16.2342	9314	0.0258408	0.0756201			16.2385	780	16.2385	7420	0.0203489	0.062549
	16.2951	335	16.2951	3182	0.0079407	0.0246107			16.2105	0	16.2105	6661	0	0.0505836			16.238	1042	16.238	8117	0.0258408	0.0659017			16.2426	1113	16.2426	7422	0.0290364	0.0625659
	16.2991	335	16.2991	4108	0.0079407	0.0317727			16.2144	451	16.2144	6259	0.0104788	0.0475308			16.2419	763	16.2419	7851	0.0189218	0.0637421			16.2466	874	16.2466	7645	0.0228012	0.0644457
	16.3029	335	16.3029	4835	0.0079407	0.0373956			16.2184	451	16.2184	6592	0.0104788	0.0500596			16.2457	930	16.2457	8023	0.0230633	0.0651385			16.2505	583	16.2505	6735	0.0152095	0.0567746
	16.307	607	16.307	5281	0.0143881	0.0408451			16.2223	777	16.2223	6441	0.0180534	0.0489129			16.2495	1218	16.2495	7336	0.0302055	0.0595608			16.2544	900	16.2544	7533	0.0234795	0.0635016
	16.3109	607	16.3109	6092	0.0143881	0.0471176			16.2263	777	16.2263	6465	0.0180534	0.0490952			16.2533	1501	16.2533	7903	0.0372237	0.0641642			16.2619	650	16.2619	7719	0.0169574	0.0650695
	16.3148	607	16.3148	6754	0.0143881	0.0522378			16.2303	777	16.2303	6340	0.0180534	0.0481459			16.2606	1831	16.2606	5956	0.0454074	0.0483566			16.2657	650	16.2657	7974	0.0169574	0.0672191
	16.3187	272	16.3187	6652	0.00644737	0.0514489			16.2342	1044	16.2342	6318	0.024257	0.0479789			16.2644	1391	16.2644	6910	0.0344958	0.0561021			16.2695	950	16.2695	7693	0.0247839	0.0648504
	16.3227	272	16.3227	6905	0.00644737	0.0534057			16.2381	1299	16.2381	6963	0.0301819	0.052877			16.2682	1391	16.2682	8537	0.0344958	0.0693117			16.2734	618	16.2734	7011	0.0161226	0.0591013
	16.3267	272	16.3267	6699	0.00644737	0.0518124			16.2422	848	16.2422	7372	0.019703	0.0559829			16.272	1391	16.272	7768	0.0344958	0.0630682			16.2772	618	16.2772	5945	0.0161226	0.0501151
	16.3307	272	16.3307	6608	0.00644737	0.0511086			16.246	1267	16.246	6488	0.0294384	0.0492698			16.2758	1277	16.2758	7570	0.0316687	0.0614606			16.2811	618	16.2811	6393	0.0161226	0.0538916
	16.3347	293	16.3347	6410	0.00694515	0.0495772			16.25	942	16.25	7375	0.0218871	0.0560057			16.2796	1324	16.2796	7347	0.0328342	0.0596501			16.285	301	16.285	5564	0.0078526	0.0469033
	16.3387	796	16.3387	5811	0.018868	0.0449443			16.2538	942	16.2538	7154	0.0218871	0.0543274			16.2835	1041	16.2835	7207	0.025816	0.0585134			16.2889	301	16.2889	5094	0.0078526	0.0429413
	16.3462	796	16.3462	5612	0.018868	0.0434051			16.2612	942	16.2612	7343	0.0218871	0.0557627			16.2874	710	16.2874	8833	0.0176075	0.0717149			16.2927	702	16.2927	4981	0.018314	0.0419888
	16.3502	796	16.3502	5769	0.018868	0.0446194			16.265	674	16.265	7122	0.0156602	0.0540844			16.2913	710	16.2913	7958	0.0176075	0.0646108			16.2966	401	16.2966	4407	0.0104614	0.0371501
	16.3543	796	16.3543	5947	0.018868	0.0459962			16.269	419	16.269	6950	0.00973534	0.0527783			16.2951	710	16.2951	6330	0.0176075	0.0513931			16.3005	401	16.3005	4787	0.0104614	0.0403534
	16.3584	796	16.3584	6351	0.018868	0.0491208			16.2727	419	16.2727	6516	0.00973534	0.0494825			16.2989	710	16.2989	7257	0.0176075	0.0589194			16.3043	401	16.3043	5883	0.0104614	0.0495924
	16.3625	796	16.3625	6173	0.018868	0.0477441			16.2766	269	16.2766	7058	0.00625013	0.0535984			16.3028	335	16.3028	6124	0.00830775	0.0497206			16.3081	401	16.3081	5511	0.0104614	0.0464566
	16.3666	503	16.3666	6436	0.0119229	0.0497782			16.2804	269	16.2804	6826	0.00625013	0.0518366			16.3066	0	16.3066	5755	0	0.0467247			16.3119	401	16.3119	5652	0.0104614	0.0476452
	16.3708	0	16.3708	6832	0	0.052841			16.2843	699	16.2843	7061	0.0162411	0.0536212			16.3108	309	16.3108	5789	0.00766297	0.0470007			16.3159	401	16.3159	5267	0.0104614	0.0443997
	16.3748	0	16.3748	7221	0	0.0558497			16.2881	699	16.2881	6767	0.0162411	0.0513886			16.3145	309	16.3145	4182	0.00766297	0.0339535			16.3197	0	16.3197	4708	0	0.0396874
	16.379	0	16.379	7182	0	0.0555481			16.292	699	16.292	6777	0.0162411	0.0514645			16.3187	309	16.3187	3779	0.00766297	0.0306816			16.3236	0	16.3236	5162	0	0.0435146
	16.3832	0	16.3832	6361	0	0.0491982			16.2958	975	16.2958	6594	0.0226538	0.0500748			16.3225	309	16.3225	4223	0.00766297	0.0342864			16.3275	0	16.3275	4801	0	0.0404714
	16.3873	0	16.3873	5419	0	0.0419124			16.2998	975	16.2998	7031	0.0226538	0.0533934			16.3263	309	16.3263	3810	0.00766297	0.0309333			16.3313	0	16.3313	5070	0	0.042739
	16.3916	0	16.3916	4886	0	0.03779			16.3036	706	16.3036	7172	0.0164037	0.0544641			16.3302	309	16.3302	3810	0.00766297	0.0309333			16.3352	0	16.3352	5530	0	0.0466167
	16.3957	368	16.3957	4894	0.00872292	0.0378519			16.3075	977	16.3075	7053	0.0227003	0.0535605			16.3341	680	16.3341	3858	0.0168635	0.031323			16.3426	0	16.3426	5553	0	0.0468106
	16.3999	368	16.3999	4900	0.00872292	0.0378983			16.3113	547	16.3113	7049	0.0127094	0.0535301			16.3381	371	16.3381	3324	0.00920052	0.0269875			16.3464	306	16.3464	6139	0.00798304	0.0517505
	16.4042	368	16.4042	4102	0.00872292	0.0317263			16.3151	547	16.3151	7271	0.0127094	0.0552159			16.3439	661	16.3439	3285	0.0163923	0.0266708			16.3504	306	16.3504	6500	0.00798304	0.0547936
	16.4083	368	16.4083	4093	0.00872292	0.0316567			16.3189	859	16.3189	7469	0.0199586	0.0567196			16.348	661	16.348	3593	0.0163923	0.0291715			16.3543	549	16.3543	6513	0.0143225	0.0549032
	16.4127	612	16.4127	4596	0.0145066	0.0355471			16.3228	931	16.3228	7546	0.0216315	0.0573043			16.3521	661	16.3521	3496	0.0163923	0.0283839			16.3583	549	16.3583	6576	0.0143225	0.0554343
	16.417	612	16.417	4708	0.0145066	0.0364133			16.3267	931	16.3267	7663	0.0216315	0.0581928			16.3559	661	16.3559	3869	0.0163923	0.0314123			16.3623	549	16.3623	6114	0.0143225	0.0515397
	16.4212	612	16.4212	4661	0.0145066	0.0360498			16.3306	931	16.3306	7720	0.0216315	0.0586256			16.3599	661	16.3599	4400	0.0163923	0.0357235			16.3662	549	16.3662	5092	0.0143225	0.0429245
	16.4289	244	16.4289	4752	0.00578367	0.0367536			16.3345	962	16.3345	7756	0.0223518	0.058899			16.3638	290	16.3638	4361	0.00719178	0.0354068			16.3702	839	16.3702	5048	0.0218881	0.0425536
	16.4333	244	16.4333	4349	0.00578367	0.0336367			16.3384	1351	16.3384	7196	0.0313901	0.0546464			16.3681	645	16.3681	5072	0.0159955	0.0411794			16.3742	533	16.3742	4382	0.0139051	0.0369393
	16.4376	244	16.4376	4753	0.00578367	0.0367613			16.3457	1650	16.3457	6971	0.0383373	0.0529377			16.372	614	16.372	5482	0.0152267	0.0445082			16.3782	533	16.3782	4509	0.0139051	0.0380099
	16.4419	659	16.4419	5209	0.0156207	0.0402882			16.3495	1338	16.3495	6197	0.031088	0.04706			16.376	910	16.376	4998	0.0225673	0.0405786			16.3822	290	16.3822	3878	0.00756563	0.0326907
	16.4462	415	16.4462	4741	0.00983699	0.0366685			16.3536	990	16.3536	5498	0.0230024	0.0417518			16.38	910	16.38	5169	0.0225673	0.041967			16.3862	290	16.3862	3769	0.00756563	0.0317719
	16.4505	415	16.4505	4714	0.00983699	0.0364597			16.3575	990	16.3575	4863	0.0230024	0.0369296			16.384	1196	16.384	4748	0.0296599	0.0385489			16.3901	290	16.3901	3748	0.00756563	0.0315948
	16.4547	415	16.4547	5447	0.00983699	0.042129			16.3614	1271	16.3614	4808	0.0295313	0.0365119			16.3885	1196	16.3885	5160	0.0296599	0.0418939			16.3941	732	16.3941	4206	0.0190967	0.0354557
	16.459	759	16.459	4886	0.017991	0.03779			16.3654	968	16.3654	4321	0.0224912	0.0328137			16.3923	1196	16.3923	5500	0.0296599	0.0446544			16.3982	441	16.3982	4876	0.011505	0.0411037
	16.4633	759	16.4633	5463	0.017991	0.0422527			16.3693	580	16.3693	4804	0.0134761	0.0364816			16.3964	841	16.3964	4813	0.0208562	0.0390766			16.4022	441	16.4022	5529	0.011505	0.0466083
	16.4677	759	16.4677	5104	0.017991	0.0394761			16.3732	281	16.3732	5108	0.00652895	0.0387901			16.4004	581	16.4004	4301	0.0144084	0.0349197			16.4063	441	16.4063	4769	0.011505	0.0402017
	16.472	344	16.472	5038	0.00815403	0.0389656			16.3772	281	16.3772	5844	0.00652895	0.0443793			16.4045	588	16.4045	4249	0.014582	0.0344975			16.4104	441	16.4104	5282	0.011505	0.0445261
	16.4764	344	16.4764	5116	0.00815403	0.0395689			16.3811	281	16.3811	5692	0.00652895	0.043225			16.4085	1010	16.4085	4682	0.0250472	0.038013			16.4145	720	16.4145	5322	0.0187836	0.0448633
	16.4807	344	16.4807	5536	0.00815403	0.0428173			16.3851	281	16.3851	6395	0.00652895	0.0485636			16.4126	724	16.4126	4645	0.0179547	0.0377126			16.4185	720	16.4185	4865	0.0187836	0.0410109
	16.485	344	16.485	5390	0.00815403	0.0416881			16.3891	237	16.3891	6117	0.00550662	0.0464525			16.4167	724	16.4167	4196	0.0179547	0.0340672			16.4225	279	16.4225	4969	0.00727865	0.0418876
	16.4891	307	16.4891	5869	0.007277	0.0453929			16.3931	237	16.3931	6545	0.00550662	0.0497027			16.4207	1024	16.4207	3820	0.0253944	0.0310145			16.4301	279	16.4301	4337	0.00727865	0.03656
	16.4934	307	16.4934	5259	0.007277	0.0406749			16.3971	479	16.3971	6002	0.0111294	0.0455792			16.4282	1024	16.4282	3811	0.0253944	0.0309414			16.434	279	16.434	3641	0.00727865	0.0306929
	16.4977	307	16.4977	5710	0.007277	0.0441631			16.4012	479	16.4012	5621	0.0111294	0.0426859			16.4323	1024	16.4323	3679	0.0253944	0.0298697			16.4382	279	16.4382	4255	0.00727865	0.0358688
	16.5022	307	16.5022	5291	0.007277	0.0409224			16.4052	479	16.4052	5575	0.0111294	0.0423365			16.4364	722	16.4364	3590	0.0179051	0.0291471			16.4424	279	16.4424	4335	0.00727865	0.0365431
	16.5099	307	16.5099	5655	0.007277	0.0437377			16.4093	758	16.4093	6187	0.0176119	0.0469841			16.4406	300	16.4406	3006	0.00743978	0.0244056			16.4466	0	16.4466	4302	0	0.036265
	16.5143	307	16.5143	5731	0.007277	0.0443255			16.4133	758	16.4133	5398	0.0176119	0.0409924			16.4448	300	16.4448	3164	0.00743978	0.0256884			16.4507	0	16.4507	4423	0	0.037285
	16.5185	307	16.5185	5208	0.007277	0.0402805			16.4174	783	16.4174	5517	0.0181928	0.0418961			16.4489	300	16.4489	3001	0.00743978	0.024365			16.4546	0	16.4546	4417	0	0.0372344
	16.5227	0	16.5227	4688	0	0.0362586			16.4214	783	16.4214	5005	0.0181928	0.0380079			16.453	0	16.453	2515	0	0.0204192			16.4589	0	16.4589	4806	0	0.0405136
	16.527	256	16.527	4607	0.00606812	0.0356321			16.4289	918	16.4289	5103	0.0213295	0.0387522			16.4576	0	16.4576	2497	0	0.0202731			16.463	0	16.463	4812	0	0.0405641
	16.5313	256	16.5313	4574	0.00606812	0.0353769			16.4329	918	16.4329	4777	0.0213295	0.0362765			16.4617	0	16.4617	2687	0	0.0218157			16.4671	225	16.4671	4336	0.00586988	0.0365516
	16.5357	505	16.5357	4596	0.0119703	0.0355471			16.4371	1193	16.4371	4601	0.027719	0.03494			16.4658	0	16.4658	2272	0	0.0184463			16.4712	225	16.4712	3897	0.00586988	0.0328509
	16.5399	827	16.5399	4209	0.0196029	0.0325539			16.4411	915	16.4411	4095	0.0212597	0.0310974			16.4702	0	16.4702	1905	0	0.0154666			16.4754	225	16.4754	3938	0.00586988	0.0331965
	16.5441	827	16.5441	3628	0.0196029	0.0280602			16.4452	1200	16.4452	4624	0.0278816	0.0351146			16.4743	0	16.4743	2146	0	0.0174233			16.4795	225	16.4795	4429	0.00586988	0.0373355
	16.5485	827	16.5485	3724	0.0196029	0.0288027			16.4493	938	16.4493	4525	0.0217941	0.0343628			16.4786	0	16.4786	2768	0	0.0224733			16.4837	527	16.4837	4333	0.0137486	0.0365263
	16.5527	827	16.5527	3708	0.0196029	0.028679			16.4534	938	16.4534	5104	0.0217941	0.0387598			16.4829	0	16.4829	3310	0	0.0268738			16.4877	527	16.4877	3912	0.0137486	0.0329773
	16.5571	833	16.5571	3533	0.0197451	0.0273254			16.4576	934	16.4576	5669	0.0217012	0.0430504			16.487	0	16.487	3540	0	0.0287412			16.4917	527	16.4917	4358	0.0137486	0.036737
	16.5614	833	16.5614	3089	0.0197451	0.0238914			16.4618	934	16.4618	5612	0.0217012	0.0426175			16.4912	0	16.4912	3672	0	0.0298129			16.4958	302	16.4958	4379	0.00787869	0.036914
	16.5659	584	16.5659	2984	0.0138429	0.0230793			16.466	658	16.466	5303	0.0152884	0.040271			16.4954	0	16.4954	4648	0	0.037737			16.4999	302	16.4999	4795	0.00787869	0.0404208
	16.5702	262	16.5702	2969	0.00621034	0.0229633			16.4701	658	16.4701	5912	0.0152884	0.0448957			16.4996	0	16.4996	4648	0	0.037737			16.504	302	16.504	5371	0.00787869	0.0452764
	16.5745	262	16.5745	3053	0.00621034	0.023613			16.4742	373	16.4742	5542	0.00866654	0.0420859			16.5037	0	16.5037	3820	0	0.0310145			16.5115	302	16.5115	5468	0.00787869	0.0460941
	16.5788	262	16.5788	3112	0.00621034	0.0240693			16.4782	698	16.4782	5730	0.0162178	0.0435136			16.5114	0	16.5114	3361	0	0.0272879			16.5156	0	16.5156	5977	0	0.0503848
	16.583	262	16.583	3061	0.00621034	0.0236748			16.4825	698	16.4825	5239	0.0162178	0.0397849			16.5161	0	16.5161	3395	0	0.0275639			16.5199	0	16.5199	5779	0	0.0487158
	16.5874	0	16.5874	3625	0	0.028037			16.4866	326	16.4866	5042	0.00757451	0.0382889			16.5201	521	16.5201	3246	0.0129204	0.0263542			16.5239	0	16.5239	5421	0	0.0456979
	16.5951	0	16.5951	3542	0	0.0273951			16.4907	326	16.4907	5569	0.00757451	0.042291			16.5244	882	16.5244	3107	0.0218729	0.0252256			16.528	0	16.528	5311	0	0.0447706
	16.5993	0	16.5993	3710	0	0.0286944			16.4948	326	16.4948	5906	0.00757451	0.0448501			16.5285	882	16.5285	2555	0.0218729	0.020744			16.5319	0	16.5319	4681	0	0.0394598
	16.6036	0	16.6036	3558	0	0.0275188			16.4989	326	16.4989	5173	0.00757451	0.0392837			16.5326	882	16.5326	3617	0.0218729	0.0293663			16.536	0	16.536	4671	0	0.0393755
	16.6079	241	16.6079	3419	0.00571256	0.0264437			16.5031	611	16.5031	5105	0.0141964	0.0387673			16.5367	882	16.5367	5078	0.0218729	0.0412281			16.54	0	16.54	4704	0	0.0396537
	16.6122	241	16.6122	3346	0.00571256	0.0258791			16.5106	286	16.5106	5380	0.00664512	0.0408557			16.5409	882	16.5409	5633	0.0218729	0.0457342			16.544	0	16.544	4232	0	0.0356749
	16.6167	241	16.6167	3360	0.00571256	0.0259874			16.5147	286	16.5147	5252	0.00664512	0.0398837			16.5451	882	16.5451	6316	0.0218729	0.0512794			16.5481	0	16.5481	4347	0	0.0366443
	16.6209	241	16.6209	2552	0.00571256	0.0197381			16.5189	561	16.5189	4876	0.0130347	0.0370283			16.5493	361	16.5493	6693	0.00895253	0.0543403			16.5522	0	16.5522	3830	0	0.0322861
	16.6251	241	16.6251	2526	0.00571256	0.019537			16.523	561	16.523	4422	0.0130347	0.0335806			16.5534	0	16.5534	7372	0	0.0598531			16.5562	0	16.5562	3863	0	0.0325643
	16.6294	241	16.6294	2377	0.00571256	0.0183845			16.5271	825	16.5271	4064	0.0191686	0.030862			16.5576	0	16.5576	6948	0	0.0564106			16.5604	0	16.5604	3541	0	0.0298499
	16.6338	527	16.6338	2321	0.0124918	0.0179514			16.5313	825	16.5313	4266	0.0191686	0.032396			16.5618	0	16.5618	6434	0	0.0522375			16.5644	0	16.5644	2475	0	0.0208637
	16.6379	285	16.6379	2335	0.00675552	0.0180597			16.5353	539	16.5353	4644	0.0125235	0.0352665			16.566	0	16.566	5435	0	0.0441266			16.5685	0	16.5685	1818	0	0.0153254
	16.6423	285	16.6423	2126	0.00675552	0.0164432			16.5394	539	16.5394	3770	0.0125235	0.0286294			16.5701	235	16.5701	4953	0.00582783	0.0402133			16.5726	0	16.5726	1894	0	0.015966
	16.6466	285	16.6466	2266	0.00675552	0.017526			16.5435	539	16.5435	3858	0.0125235	0.0292976			16.5744	235	16.5744	4169	0.00582783	0.033848			16.5765	0	16.5765	1870	0	0.0157637
	16.651	285	16.651	2266	0.00675552	0.017526			16.5476	263	16.5476	4415	0.00611073	0.0335275			16.5786	235	16.5786	3474	0.00582783	0.0282053			16.5807	0	16.5807	2155	0	0.0181662
	16.6552	285	16.6552	2446	0.00675552	0.0189182			16.5517	263	16.5517	4395	0.00611073	0.0333756			16.5827	528	16.5827	2891	0.013094	0.023472			16.5848	0	16.5848	2946	0	0.0248342
	16.6595	594	16.6595	2574	0.0140799	0.0199082			16.5558	259	16.5558	4361	0.00601779	0.0331174			16.5873	528	16.5873	3358	0.013094	0.0272635			16.5889	0	16.5889	3349	0	0.0282314
	16.6638	309	16.6638	2716	0.00732441	0.0210065			16.5598	259	16.5598	4221	0.00601779	0.0320543			16.5949	528	16.5949	3197	0.013094	0.0259564			16.5965	0	16.5965	3843	0	0.0323957
	16.6681	309	16.6681	2753	0.00732441	0.0212927			16.5639	556	16.5639	3719	0.0129185	0.0282421			16.5989	528	16.5989	3787	0.013094	0.0307466			16.6006	293	16.6006	3777	0.00764389	0.0318393
	16.6723	621	16.6723	2790	0.0147199	0.0215788			16.568	556	16.568	3770	0.0129185	0.0286294			16.6033	293	16.6033	4303	0.00726618	0.0349359			16.6047	293	16.6047	3728	0.00764389	0.0314263
	16.6802	621	16.6802	2788	0.0147199	0.0215634			16.5721	556	16.5721	3864	0.0129185	0.0293432			16.6074	591	16.6074	4249	0.0146564	0.0344975			16.6087	293	16.6087	3632	0.00764389	0.030617
	16.6845	621	16.6845	3055	0.0147199	0.0236284			16.5762	556	16.5762	3684	0.0129185	0.0279763			16.6123	591	16.6123	5070	0.0146564	0.0411632			16.613	293	16.613	3832	0.00764389	0.032303
	16.6889	621	16.6889	2980	0.0147199	0.0230484			16.5803	556	16.5803	4124	0.0129185	0.0313176			16.6162	299	16.6162	4969	0.00741498	0.0403432			16.617	293	16.617	2955	0.00764389	0.02491
	16.6932	313	16.6932	2961	0.00741922	0.0229014			16.5843	297	16.5843	3990	0.00690071	0.0303			16.6205	639	16.6205	5484	0.0158467	0.0445244			16.6211	535	16.6211	3091	0.0139573	0.0260565
	16.6976	313	16.6976	3008	0.00741922	0.0232649			16.5884	591	16.5884	4659	0.0137317	0.0353804			16.6246	639	16.6246	5986	0.0158467	0.0486002			16.6252	803	16.6252	2931	0.020949	0.0247077
	16.702	313	16.702	2866	0.00741922	0.0221666			16.596	293	16.596	4887	0.00680777	0.0371119			16.6288	639	16.6288	5318	0.0158467	0.0431767			16.6293	510	16.6293	2956	0.0133051	0.0249185
	16.7063	0	16.7063	3025	0	0.0233964			16.6002	293	16.6002	5361	0.00680777	0.0407114			16.633	895	16.633	5084	0.0221953	0.0412769			16.6334	510	16.6334	2954	0.0133051	0.0249016
	16.7105	0	16.7105	2823	0	0.0218341			16.6042	293	16.6042	5291	0.00680777	0.0401798			16.6373	597	16.6373	5207	0.0148052	0.0422755			16.6375	510	16.6375	2979	0.0133051	0.0251123
	16.7147	0	16.7147	3018	0	0.0233423			16.6088	293	16.6088	4962	0.00680777	0.0376814			16.6414	597	16.6414	5224	0.0148052	0.0424135			16.6416	779	16.6416	3054	0.0203228	0.0257446
	16.7189	247	16.7189	2965	0.00585478	0.0229323			16.6128	546	16.6128	4829	0.0126861	0.0366714			16.6456	597	16.6456	4778	0.0148052	0.0387925			16.6456	779	16.6456	3219	0.0203228	0.0271355
	16.7232	247	16.7232	2989	0.00585478	0.023118			16.6171	546	16.6171	4992	0.0126861	0.0379092			16.6498	256	16.6498	4772	0.00634861	0.0387437			16.65	537	16.65	3121	0.0140095	0.0263094
	16.7274	555	16.7274	2816	0.0131555	0.0217799			16.6211	253	16.6211	4790	0.00587838	0.0363752			16.654	256	16.654	4328	0.00634861	0.0351389			16.6541	269	16.6541	3212	0.00701777	0.0270765
	16.7316	555	16.7316	2848	0.0131555	0.0220274			16.6253	253	16.6253	4620	0.00587838	0.0350843			16.6582	256	16.6582	4474	0.00634861	0.0363243			16.6581	269	16.6581	3264	0.00701777	0.0275148
	16.7358	555	16.7358	2632	0.0131555	0.0203568			16.6294	253	16.6294	4565	0.00587838	0.0346666			16.6623	0	16.6623	4011	0	0.0325652			16.6624	269	16.6624	3412	0.00701777	0.0287624
	16.7402	555	16.7402	2679	0.0131555	0.0207203			16.6335	572	16.6335	5021	0.0132902	0.0381295			16.6665	308	16.6665	3729	0.00763817	0.0302756			16.6664	546	16.6664	3572	0.0142442	0.0301112
	16.7445	555	16.7445	2708	0.0131555	0.0209446			16.6376	572	16.6376	4972	0.0132902	0.0377573			16.6707	308	16.6707	2599	0.00763817	0.0211012			16.6706	277	16.6706	3490	0.00722648	0.02942
	16.7487	308	16.7487	2771	0.0073007	0.0214319			16.6417	319	16.6417	5104	0.00741187	0.0387598			16.678	308	16.678	2994	0.00763817	0.0243082			16.6781	277	16.6781	3535	0.00722648	0.0297993
	16.7529	308	16.7529	2831	0.0073007	0.0218959			16.6457	319	16.6457	5024	0.00741187	0.0381522			16.682	308	16.682	2333	0.00763817	0.0189416			16.6822	277	16.6822	3522	0.00722648	0.0296897
	16.7608	316	16.7608	3380	0.00749033	0.0261421			16.6499	319	16.6499	4446	0.00741187	0.0337629			16.686	308	16.686	2389	0.00763817	0.0193962			16.6864	277	16.6864	3637	0.00722648	0.0306591
	16.765	316	16.765	3453	0.00749033	0.0267067			16.654	615	16.654	4541	0.0142893	0.0344843			16.69	308	16.69	2849	0.00763817	0.023131			16.6906	277	16.6906	3553	0.00722648	0.029951
	16.7693	316	16.7693	3197	0.00749033	0.0247267			16.6582	615	16.6582	4021	0.0142893	0.0305355			16.694	308	16.694	2950	0.00763817	0.023951			16.6946	277	16.6946	3376	0.00722648	0.028459
	16.7734	316	16.7734	3236	0.00749033	0.0250283			16.6623	296	16.6623	3373	0.00687747	0.0256145			16.6981	0	16.6981	3286	0	0.0266789			16.6988	0	16.6988	2875	0	0.0242356
	16.7778	316	16.7778	3301	0.00749033	0.0255311			16.6664	296	16.6664	3316	0.00687747	0.0251817			16.7022	0	16.7022	3286	0	0.0266789			16.7028	0	16.7028	3215	0	0.0271018
	16.7819	316	16.7819	2795	0.00749033	0.0216175			16.6705	296	16.6705	2823	0.00687747	0.0214379			16.7069	0	16.7069	3310	0	0.0268738			16.707	0	16.707	3111	0	0.0262251
	16.7862	316	16.7862	2738	0.00749033	0.0211766			16.678	296	16.678	2923	0.00687747	0.0221972			16.7108	0	16.7108	3583	0	0.0290903			16.7111	0	16.7111	3050	0	0.0257109
	16.7903	0	16.7903	2194	0	0.0169692			16.6821	296	16.6821	2910	0.00687747	0.0220985			16.7161	0	16.7161	3082	0	0.0250227			16.7153	0	16.7153	2816	0	0.0237383
	16.7946	319	16.7946	1811	0.00756144	0.0140069			16.6862	0	16.6862	2799	0	0.0212556			16.72	0	16.72	2462	0	0.0199889			16.7194	0	16.7194	3274	0	0.0275991
	16.7988	319	16.7988	2341	0.00756144	0.0181061			16.6903	291	16.6903	3303	0.0067613	0.025083			16.7242	0	16.7242	2753	0	0.0223515			16.7236	0	16.7236	3601	0	0.0303557
	16.8028	319	16.8028	2146	0.00756144	0.0165979			16.6944	573	16.6944	3544	0.0133135	0.0269131			16.7283	0	16.7283	2564	0	0.020817			16.7277	0	16.7277	3601	0	0.0303557
	16.8071	319	16.8071	2157	0.00756144	0.016683			16.6986	811	16.6986	3634	0.0188433	0.0275966			16.7323	0	16.7323	2564	0	0.020817			16.732	0	16.732	3432	0	0.028931
	16.8113	319	16.8113	2463	0.00756144	0.0190497			16.7025	1103	16.7025	3491	0.0256279	0.0265106			16.7363	0	16.7363	2144	0	0.0174071			16.7361	0	16.7361	4069	0	0.0343008
	16.8154	319	16.8154	2494	0.00756144	0.0192895			16.7067	1103	16.7067	4045	0.0256279	0.0307177			16.741	0	16.741	2782	0	0.022587			16.7401	0	16.7401	4030	0	0.0339721
	16.8196	319	16.8196	2545	0.00756144	0.0196839			16.7107	1103	16.7107	4171	0.0256279	0.0316746			16.7449	0	16.7449	3192	0	0.0259158			16.7442	0	16.7442	4735	0	0.0399151
	16.8239	0	16.8239	2888	0	0.0223368			16.7148	1103	16.7148	4273	0.0256279	0.0324491			16.7492	0	16.7492	3173	0	0.0257615			16.7484	0	16.7484	4239	0	0.0357339
	16.828	0	16.828	2708	0	0.0209446			16.7188	1135	16.7188	3875	0.0263714	0.0294267			16.7532	0	16.7532	2395	0	0.0194449			16.7523	0	16.7523	3417	0	0.0288046
	16.8322	0	16.8322	2726	0	0.0210838			16.7228	1135	16.7228	3874	0.0263714	0.0294191			16.7607	0	16.7607	2323	0	0.0188604			16.76	0	16.76	3748	0	0.0315948
	16.8362	0	16.8362	2607	0	0.0201634			16.7269	896	16.7269	3329	0.0208183	0.0252804			16.7648	0	16.7648	2323	0	0.0188604			16.764	0	16.764	3466	0	0.0292176
	16.844	0	16.844	2736	0	0.0211612			16.7309	604	16.7309	3411	0.0140338	0.0259031			16.7694	0	16.7694	2594	0	0.0210606			16.768	0	16.768	2788	0	0.0235023
	16.8481	0	16.8481	2203	0	0.0170388			16.735	604	16.735	2898	0.0140338	0.0220074			16.7732	234	16.7732	1669	0.00580303	0.0135506			16.7722	0	16.7722	2461	0	0.0207457
	16.8524	0	16.8524	2202	0	0.017031			16.7391	604	16.7391	2758	0.0140338	0.0209442			16.7773	234	16.7773	1260	0.00580303	0.0102299			16.7764	0	16.7764	1777	0	0.0149797
	16.8566	0	16.8566	2141	0	0.0165592			16.7433	604	16.7433	2590	0.0140338	0.0196684			16.7815	234	16.7815	1213	0.00580303	0.00984831			16.7803	0	16.7803	2261	0	0.0190598
	16.8609	0	16.8609	2323	0	0.0179669			16.7473	281	16.7473	2637	0.00652895	0.0200254			16.7855	234	16.7855	1721	0.00580303	0.0139728			16.7843	0	16.7843	2558	0	0.0215634
	16.865	290	16.865	2903	0.00687404	0.0224528			16.7515	0	16.7515	2624	0	0.0199266			16.7896	234	16.7896	2497	0.00580303	0.0202731			16.7884	0	16.7884	2632	0	0.0221872
	16.8693	290	16.8693	2779	0.00687404	0.0214937			16.7555	0	16.7555	3101	0	0.023549			16.7936	234	16.7936	2927	0.00580303	0.0237642			16.7925	0	16.7925	3189	0	0.0268826
	16.8735	290	16.8735	2787	0.00687404	0.0215556			16.7631	0	16.7631	3203	0	0.0243236			16.7976	234	16.7976	3152	0.00580303	0.025591			16.7965	0	16.7965	3242	0	0.0273294
	16.8777	290	16.8777	3126	0.00687404	0.0241776			16.767	0	16.767	3133	0	0.023792			16.8016	0	16.8016	3402	0	0.0276207			16.8006	0	16.8006	3534	0	0.0297909
	16.882	290	16.882	3126	0.00687404	0.0241776			16.771	0	16.771	3195	0	0.0242628			16.8056	0	16.8056	3856	0	0.0313068			16.8046	0	16.8046	3522	0	0.0296897
	16.8861	290	16.8861	3116	0.00687404	0.0241002			16.775	0	16.775	2890	0	0.0219466			16.8096	0	16.8096	4056	0	0.0329306			16.8086	0	16.8086	3524	0	0.0297066
	16.8904	290	16.8904	2931	0.00687404	0.0226694			16.7791	0	16.7791	2758	0	0.0209442			16.8136	310	16.8136	3822	0.00768777	0.0310307			16.8127	220	16.8127	3646	0.00573944	0.030735
	16.8947	459	16.8947	2344	0.0108799	0.0181293			16.7832	0	16.7832	2726	0	0.0207012			16.8175	310	16.8175	2708	0.00768777	0.0219862			16.8168	220	16.8168	3584	0.00573944	0.0302124
	16.899	459	16.899	2550	0.0108799	0.0197226			16.7872	0	16.7872	2627	0	0.0199494			16.8216	310	16.8216	2600	0.00768777	0.0211093			16.8208	220	16.8208	2991	0.00573944	0.0252135
	16.9033	459	16.9033	2530	0.0108799	0.0195679			16.7912	0	16.7912	2524	0	0.0191672			16.8256	566	16.8256	2621	0.0140364	0.0212798			16.8249	220	16.8249	2972	0.00573944	0.0250533
	16.9075	459	16.9075	2529	0.0108799	0.0195602			16.7953	0	16.7953	2534	0	0.0192432			16.8295	566	16.8295	2071	0.0140364	0.0168144			16.8289	478	16.8289	3059	0.0124702	0.0257867
	16.9118	459	16.9118	2600	0.0108799	0.0201093			16.7992	0	16.7992	2716	0	0.0206253			16.8335	566	16.8335	2023	0.0140364	0.0164247			16.833	478	16.833	3056	0.0124702	0.0257614
	16.916	459	16.916	2801	0.0108799	0.0216639			16.8033	0	16.8033	3176	0	0.0241185			16.8375	566	16.8375	1518	0.0140364	0.0123246			16.8368	478	16.8368	2485	0.0124702	0.020948
	16.9203	459	16.9203	2737	0.0108799	0.0211689			16.8074	0	16.8074	3939	0	0.0299127			16.8444	256	16.8444	2135	0.00634861	0.017334			16.8445	258	16.8445	2366	0.0067308	0.0199449
	16.9281	0	16.9281	3008	0	0.0232649			16.8114	0	16.8114	3770	0	0.0286294			16.8484	256	16.8484	2414	0.00634861	0.0195992			16.8484	258	16.8484	2491	0.0067308	0.0209986
	16.9323	0	16.9323	2479	0	0.0191734			16.8155	0	16.8155	3913	0	0.0297153			16.8523	256	16.8523	2401	0.00634861	0.0194937			16.8524	258	16.8524	2161	0.0067308	0.0182168
	16.9368	0	16.9368	2552	0	0.0197381			16.8194	0	16.8194	3797	0	0.0288344			16.8564	0	16.8564	2353	0	0.0191039			16.8564	258	16.8564	1776	0.0067308	0.0149713
	16.941	0	16.941	2627	0	0.0203181			16.8234	0	16.8234	3793	0	0.028804			16.8607	0	16.8607	2880	0	0.0233826			16.8604	0	16.8604	1818	0	0.0153254
	16.9452	0	16.9452	2463	0	0.0190497			16.8275	0	16.8275	3257	0	0.0247336			16.8646	327	16.8646	2772	0.00810936	0.0225058			16.8644	0	16.8644	2019	0	0.0170197
	16.9495	0	16.9495	1991	0	0.0153991			16.8314	0	16.8314	3230	0	0.0245286			16.8687	327	16.8687	3259	0.00810936	0.0264597			16.8683	0	16.8683	1703	0	0.0143559
	16.9538	0	16.9538	2100	0	0.0162421			16.8355	0	16.8355	2036	0	0.0154614			16.8724	327	16.8724	2369	0.00810936	0.0192338			16.8723	0	16.8723	1809	0	0.0152495
	16.958	0	16.958	2030	0	0.0157007			16.843	0	16.843	2072	0	0.0157348			16.8764	598	16.8764	2626	0.01483	0.0213204			16.8763	0	16.8763	1835	0	0.0154687
	16.9623	0	16.9623	2417	0	0.0186939			16.847	0	16.847	1966	0	0.0149298			16.8799	1639	16.8799	2316	0.040646	0.0188035			16.8805	0	16.8805	2322	0	0.019574
	16.9665	0	16.9665	2378	0	0.0183923			16.8509	0	16.8509	2019	0	0.0153323			16.8837	1639	16.8837	1848	0.040646	0.0150039			16.8845	0	16.8845	2322	0	0.019574
	16.9708	0	16.9708	2261	0	0.0174874			16.8549	0	16.8549	1974	0	0.0149905			16.8872	1639	16.8872	1608	0.040646	0.0130553			16.8885	0	16.8885	2387	0	0.0201219
	16.9751	0	16.9751	2459	0	0.0190188			16.859	216	16.859	2889	0.00501869	0.0219391			16.8912	1312	16.8912	1837	0.0325366	0.0149146			16.8926	287	16.8926	2392	0.00748736	0.0201641
	16.9793	0	16.9793	2767	0	0.0214009			16.863	216	16.863	2754	0.00501869	0.0209139			16.8948	1312	16.8948	2375	0.0325366	0.0192826			16.8967	287	16.8967	2392	0.00748736	0.0201641
	16.9838	0	16.9838	2687	0	0.0207822			16.867	216	16.867	3048	0.00501869	0.0231465			16.8987	1312	16.8987	2706	0.0325366	0.0219699			16.9008	287	16.9008	2425	0.00748736	0.0204422
	16.988	0	16.988	2232	0	0.0172631			16.871	216	16.871	2998	0.00501869	0.0227668			16.9023	1041	16.9023	2648	0.025816	0.021499			16.9049	287	16.9049	2285	0.00748736	0.0192621
	16.9926	0	16.9926	2166	0	0.0167526			16.875	216	16.875	3127	0.00501869	0.0237464			16.9062	0	16.9062	3194	0	0.025932			16.909	287	16.909	2293	0.00748736	0.0193295
	16.9967	0	16.9967	2010	0	0.015546			16.8791	216	16.8791	2796	0.00501869	0.0212328			16.9099	0	16.9099	3519	0	0.0285707			16.9131	287	16.9131	2293	0.00748736	0.0193295
	17.001	0	17.001	2148	0	0.0166134			16.8831	216	16.8831	3232	0.00501869	0.0245438			16.9137	0	16.9137	3565	0	0.0289441			16.9172	287	16.9172	2186	0.00748736	0.0184275
	17.0053	0	17.0053	2148	0	0.0166134			16.8871	0	16.8871	2673	0	0.0202988			16.9172	0	16.9172	3361	0	0.0272879			16.9213	0	16.9213	1668	0	0.0140609
	17.0131	0	17.0131	1840	0	0.0142312			16.8911	0	16.8911	2663	0	0.0202228			16.921	0	16.921	3049	0	0.0247547			16.9288	0	16.9288	2497	0	0.0210492
	17.0173	0	17.0173	1808	0	0.0139837			16.8951	0	16.8951	2638	0	0.020033			16.9282	0	16.9282	3167	0	0.0257128			16.9328	0	16.9328	2595	0	0.0218753
	17.0216	0	17.0216	2344	0	0.0181293			16.8993	238	16.8993	2669	0.00552986	0.0202684			16.9322	0	16.9322	3160	0	0.025656			16.937	0	16.937	2568	0	0.0216477
	17.026	0	17.026	2390	0	0.0184851			16.9032	238	16.9032	2585	0.00552986	0.0196305			16.9358	0	16.9358	2933	0	0.0238129			16.9409	0	16.9409	2504	0	0.0211082
	17.0303	0	17.0303	2452	0	0.0189646			16.9073	655	16.9073	3520	0.0152187	0.0267309			16.9396	0	16.9396	2609	0	0.0211824			16.9452	0	16.9452	3061	0	0.0258036
	17.0345	0	17.0345	2018	0	0.0156079			16.9113	655	16.9113	3575	0.0152187	0.0271485			16.9433	0	16.9433	2799	0	0.022725			16.9493	0	16.9493	2682	0	0.0226087
	17.0388	0	17.0388	1895	0	0.0146566			16.9154	655	16.9154	3778	0.0152187	0.0286901			16.947	0	16.947	2794	0	0.0226844			16.9536	0	16.9536	2975	0	0.0250786
	17.043	0	17.043	1895	0	0.0146566			16.9194	655	16.9194	3864	0.0152187	0.0293432			16.9507	0	16.9507	2340	0	0.0189984			16.9577	0	16.9577	2533	0	0.0213527
	17.0474	0	17.0474	1615	0	0.012491			16.9269	655	16.9269	4003	0.0152187	0.0303988			16.9545	0	16.9545	1891	0	0.015353			16.9617	0	16.9617	2331	0	0.0196498
	17.0516	0	17.0516	1597	0	0.0123517			16.9309	417	16.9309	4080	0.00968887	0.0309835			16.9581	0	16.9581	1667	0	0.0135343			16.9659	0	16.9659	2003	0	0.0168849
	17.056	0	17.056	1542	0	0.0119264			16.935	417	16.935	4315	0.00968887	0.0327681			16.962	0	16.962	2420	0	0.0196479			16.9699	0	16.9699	1891	0	0.0159407
	17.0602	0	17.0602	1178	0	0.00911106			16.9392	0	16.9392	3861	0	0.0293204			16.9656	0	16.9656	2737	0	0.0222216			16.9741	0	16.9741	1898	0	0.0159997
	17.0644	0	17.0644	1178	0	0.00911106			16.9432	0	16.9432	2923	0	0.0221972			16.9696	0	16.9696	2608	0	0.0211743			16.9781	0	16.9781	2307	0	0.0194475
	17.0685	0	17.0685	1199	0	0.00927348			16.9474	288	16.9474	2775	0.00669159	0.0210733			16.9733	0	16.9733	2607	0	0.0211662			16.9823	0	16.9823	2381	0	0.0200713
	17.0726	0	17.0726	1550	0	0.0119882			16.9515	288	16.9515	2402	0.00669159	0.0182408			16.9769	0	16.9769	2843	0	0.0230822			16.9864	0	16.9864	1993	0	0.0168006
	17.0769	0	17.0769	2012	0	0.0155615			16.9557	288	16.9557	2302	0.00669159	0.0174814			16.9804	0	16.9804	3334	0	0.0270687			16.9905	0	16.9905	2182	0	0.0183938
	17.081	0	17.081	1965	0	0.015198			16.9598	550	16.9598	2411	0.0127791	0.0183091			16.9841	0	16.9841	3534	0	0.0286924			16.9947	0	16.9947	2504	0	0.0211082
	17.0852	223	17.0852	2129	0.0052859	0.0164664			16.9638	550	16.9638	2085	0.0127791	0.0158335			16.9877	0	16.9877	2934	0	0.0238211			16.9988	0	16.9988	2682	0	0.0226087
	17.0929	223	17.0929	2504	0.0052859	0.0193668			16.968	550	16.968	2514	0.0127791	0.0190913			16.9913	0	16.9913	2617	0	0.0212474			17.0029	0	17.0029	3006	0	0.0253399
	17.097	223	17.097	2859	0.0052859	0.0221125			16.9721	550	16.9721	2838	0.0127791	0.0215518			16.995	0	16.995	2222	0	0.0180404			17.0105	0	17.0105	3085	0	0.0260059
	17.1012	223	17.1012	2752	0.0052859	0.0212849			16.9762	262	16.9762	2753	0.00608749	0.0209063			16.9986	0	16.9986	2343	0	0.0190228			17.0146	0	17.0146	3239	0	0.0273041
	17.1054	223	17.1054	2401	0.0052859	0.0185702			16.9803	262	16.9803	3313	0.00608749	0.0251589			17.0022	0	17.0022	2750	0	0.0223272			17.0187	0	17.0187	3715	0	0.0313167
	17.1095	223	17.1095	2336	0.0052859	0.0180674			16.9844	262	16.9844	3385	0.00608749	0.0257057			17.0092	0	17.0092	2668	0	0.0216614			17.0229	0	17.0229	3646	0	0.030735
	17.1136	223	17.1136	1866	0.0052859	0.0144323			16.9884	0	16.9884	2869	0	0.0217872			17.0129	0	17.0129	2222	0	0.0180404			17.027	0	17.027	3738	0	0.0315106
	17.1179	0	17.1179	1793	0	0.0138677			16.9926	0	16.9926	2929	0	0.0222428			17.0166	0	17.0166	1749	0	0.0142001			17.0311	0	17.0311	3584	0	0.0302124
	17.1219	0	17.1219	1690	0	0.013071			16.9966	0	16.9966	2884	0	0.0219011			17.0202	0	17.0202	2131	0	0.0173015			17.0352	0	17.0352	2960	0	0.0249522
	17.1262	0	17.1262	1629	0	0.0125992			17.0008	0	17.0008	3500	0	0.026579			17.0239	0	17.0239	2498	0	0.0202812			17.0394	0	17.0394	2994	0	0.0252388
	17.1302	0	17.1302	1366	0	0.0105651			17.0048	0	17.0048	4028	0	0.0305886			17.0274	0	17.0274	2351	0	0.0190877			17.0435	0	17.0435	2931	0	0.0247077
	17.1346	0	17.1346	2178	0	0.0168454			17.0124	0	17.0124	3792	0	0.0287964			17.0317	0	17.0317	1781	0	0.0144599			17.0476	0	17.0476	2735	0	0.0230555
	17.1386	0	17.1386	2285	0	0.017673			17.0164	0	17.0164	3671	0	0.0278776			17.0353	0	17.0353	1627	0	0.0132096			17.0518	0	17.0518	2622	0	0.0221029
	17.1429	0	17.1429	2691	0	0.0208131			17.0205	0	17.0205	3919	0	0.0297609			17.039	0	17.039	1898	0	0.0154098			17.0557	0	17.0557	2606	0	0.021968
	17.147	0	17.147	2584	0	0.0199855			17.0245	0	17.0245	3831	0	0.0290926			17.0427	0	17.0427	2262	0	0.0183651			17.0598	0	17.0598	2564	0	0.021614
	17.1511	0	17.1511	2579	0	0.0199469			17.0287	0	17.0287	3359	0	0.0255082			17.0463	0	17.0463	1880	0	0.0152637			17.0639	0	17.0639	2952	0	0.0248847
	17.1552	0	17.1552	2285	0	0.017673			17.0327	0	17.0327	2867	0	0.021772			17.05	0	17.05	2296	0	0.0186412			17.0681	0	17.0681	2922	0	0.0246318
	17.1595	0	17.1595	2740	0	0.0211921			17.0369	0	17.0369	2294	0	0.0174206			17.0541	0	17.0541	2302	0	0.0186899			17.072	0	17.072	2465	0	0.0207794
	17.1636	0	17.1636	2468	0	0.0190884			17.041	0	17.041	1970	0	0.0149602			17.0577	0	17.0577	1971	0	0.0160025			17.076	0	17.076	2614	0	0.0220355
	17.1679	0	17.1679	1963	0	0.0151825			17.0451	0	17.0451	2071	0	0.0157272			17.0615	0	17.0615	1715	0	0.013924			17.0799	0	17.0799	2272	0	0.0191525
	17.1721	0	17.1721	1931	0	0.014935			17.0494	252	17.0494	2160	0.00585514	0.016403			17.0652	0	17.0652	1772	0	0.0143868			17.0839	0	17.0839	2367	0	0.0199533
	17.1797	0	17.1797	1635	0	0.0126457			17.0534	252	17.0534	2321	0.00585514	0.0176257			17.0689	0	17.0689	1801	0	0.0146223			17.0879	0	17.0879	2339	0	0.0197173
	17.1837	0	17.1837	1864	0	0.0144168			17.0575	252	17.0575	2392	0.00585514	0.0181648			17.073	0	17.073	1801	0	0.0146223			17.0955	0	17.0955	2009	0	0.0169354
	17.1882	0	17.1882	2204	0	0.0170465			17.0616	252	17.0616	2478	0.00585514	0.0188179			17.0765	0	17.0765	1533	0	0.0124464			17.0994	0	17.0994	1516	0	0.0127796
	17.1924	0	17.1924	1748	0	0.0135196			17.0657	252	17.0657	2628	0.00585514	0.019957			17.0803	0	17.0803	1581	0	0.0128361			17.1034	0	17.1034	1516	0	0.0127796
	17.1966	0	17.1966	1652	0	0.0127771			17.0699	252	17.0699	2628	0.00585514	0.019957			17.0839	0	17.0839	2148	0	0.0174396			17.1074	0	17.1074	1325	0	0.0111695
	17.2008	0	17.2008	1941	0	0.0150124			17.0739	252	17.0739	2266	0.00585514	0.017208			17.0877	0	17.0877	2694	0	0.0218725			17.1113	0	17.1113	1689	0	0.0142379
	17.2051	0	17.2051	1567	0	0.0121197			17.078	0	17.078	2267	0	0.0172156			17.0949	0	17.0949	2747	0	0.0223028			17.1153	0	17.1153	2023	0	0.0170535
	17.2094	0	17.2094	1567	0	0.0121197			17.082	0	17.082	2057	0	0.0156208			17.099	0	17.099	2652	0	0.0215315			17.1193	0	17.1193	2106	0	0.0177531
	17.2136	0	17.2136	1072	0	0.00829122			17.086	0	17.086	1838	0	0.0139578			17.1027	0	17.1027	3034	0	0.024633			17.1232	0	17.1232	1784	0	0.0150387
	17.2176	0	17.2176	732	0	0.00566154			17.0935	0	17.0935	1304	0	0.00990257			17.1064	0	17.1064	2519	0	0.0204517			17.1272	0	17.1272	2666	0	0.0224738
	17.2219	0	17.2219	1030	0	0.00796638			17.0975	330	17.0975	1687	0.00766745	0.0128111			17.1101	0	17.1101	2174	0	0.0176506			17.1311	0	17.1311	2951	0	0.0248763
	17.2261	0	17.2261	892	0	0.00689904			17.1017	330	17.1017	2129	0.00766745	0.0161676			17.1138	0	17.1138	1606	0	0.0130391			17.1351	0	17.1351	2713	0	0.02287
	17.2305	0	17.2305	1037	0	0.00802052			17.1056	330	17.1056	2129	0.00766745	0.0161676			17.1176	0	17.1176	1333	0	0.0108226			17.1392	0	17.1392	2857	0	0.0240839
	17.2348	0	17.2348	1037	0	0.00802052			17.1097	330	17.1097	1791	0.00766745	0.0136008			17.1213	0	17.1213	1357	0	0.0110174			17.1432	0	17.1432	2352	0	0.0198269
	17.2389	0	17.2389	1321	0	0.0102171			17.1137	330	17.1137	1887	0.00766745	0.0143299			17.125	0	17.125	1624	0	0.0131852			17.1472	0	17.1472	1996	0	0.0168259
	17.2432	0	17.2432	1621	0	0.0125374			17.1176	330	17.1176	1997	0.00766745	0.0151652			17.1289	0	17.1289	1716	0	0.0139322			17.1512	0	17.1512	2304	0	0.0194222
	17.2476	0	17.2476	2013	0	0.0155692			17.1217	330	17.1217	2434	0.00766745	0.0184838			17.1332	0	17.1332	1716	0	0.0139322			17.1552	0	17.1552	1986	0	0.0167416
	17.2519	0	17.2519	1716	0	0.0132721			17.1256	0	17.1256	1621	0	0.0123099			17.1368	0	17.1368	2252	0	0.0182839			17.1591	0	17.1591	1701	0	0.0143391
	17.2598	0	17.2598	1410	0	0.0109054			17.1298	0	17.1298	1528	0	0.0116036			17.1407	0	17.1407	2706	0	0.0219699			17.1632	0	17.1632	2618	0	0.0220692
	17.264	0	17.264	1537	0	0.0118877			17.1337	0	17.1337	1953	0	0.0148311			17.1445	0	17.1445	2864	0	0.0232527			17.1672	0	17.1672	2562	0	0.0215971
	17.2682	0	17.2682	1921	0	0.0148577			17.1377	0	17.1377	1953	0	0.0148311			17.1482	0	17.1482	2459	0	0.0199646			17.1712	0	17.1712	2641	0	0.0222631
	17.2726	0	17.2726	1637	0	0.0126611			17.1417	0	17.1417	1565	0	0.0118846			17.1521	0	17.1521	2346	0	0.0190471			17.1787	0	17.1787	3038	0	0.0256097
	17.2769	0	17.2769	1700	0	0.0131484			17.1457	0	17.1457	1210	0	0.00918873			17.1558	0	17.1558	1873	0	0.0152068			17.1826	258	17.1826	2731	0.0067308	0.0230218
	17.2812	0	17.2812	1308	0	0.0101165			17.1499	0	17.1499	1201	0	0.00912039			17.1596	0	17.1596	2203	0	0.0178861			17.1868	258	17.1868	2448	0.0067308	0.0206361
	17.2855	0	17.2855	1599	0	0.0123672			17.1537	0	17.1537	1579	0	0.0119909			17.1634	0	17.1634	2065	0	0.0167657			17.1908	258	17.1908	2852	0.0067308	0.0240418
	17.2898	0	17.2898	1599	0	0.0123672			17.1577	241	17.1577	1558	0.00559956	0.0118314			17.167	0	17.167	1945	0	0.0157914			17.1948	572	17.1948	1935	0.0149225	0.0163116
	17.2941	0	17.2941	1039	0	0.00803599			17.1617	241	17.1617	1619	0.00559956	0.0122947			17.1709	0	17.1709	1824	0	0.014809			17.199	572	17.199	1922	0.0149225	0.0162021
	17.2985	0	17.2985	654	0	0.00505826			17.1657	241	17.1657	2186	0.00559956	0.0166005			17.1783	0	17.1783	1824	0	0.014809			17.2029	572	17.2029	1865	0.0149225	0.0157216
	17.3027	0	17.3027	940	0	0.00727028			17.1698	241	17.1698	2186	0.00559956	0.0166005			17.1821	0	17.1821	1809	0	0.0146872			17.2071	572	17.2071	1785	0.0149225	0.0150472
	17.3071	0	17.3071	878	0	0.00679076			17.1772	241	17.1772	2475	0.00559956	0.0187951			17.186	0	17.186	2203	0	0.0178861			17.211	314	17.211	2191	0.00819175	0.0184697
	17.3113	0	17.3113	1170	0	0.00904918			17.1811	241	17.1811	2047	0.00559956	0.0155449			17.1898	0	17.1898	2121	0	0.0172203			17.215	314	17.215	2164	0.00819175	0.0182421
	17.3156	0	17.3156	878	0	0.00679076			17.1856	241	17.1856	2067	0.00559956	0.0156968			17.1935	0	17.1935	2111	0	0.0171392			17.2191	314	17.2191	2237	0.00819175	0.0188574
	17.3199	0	17.3199	1178	0	0.00911106			17.1895	0	17.1895	2187	0	0.0166081			17.1974	0	17.1974	2159	0	0.0175289			17.2232	281	17.2232	2514	0.00733083	0.0211925
	17.3243	0	17.3243	1178	0	0.00911106			17.1936	0	17.1936	2036	0	0.0154614			17.2012	0	17.2012	2150	0	0.0174558			17.2271	281	17.2271	2561	0.00733083	0.0215887
	17.3285	0	17.3285	1178	0	0.00911106			17.1977	0	17.1977	1962	0	0.0148994			17.2052	237	17.2052	2715	0.00587742	0.022043			17.2313	281	17.2313	2632	0.00733083	0.0221872
	17.3329	0	17.3329	1180	0	0.00912653			17.2017	0	17.2017	2397	0	0.0182028			17.209	237	17.209	2276	0.00587742	0.0184788			17.2353	281	17.2353	2632	0.00733083	0.0221872
	17.3373	0	17.3373	880	0	0.00680622			17.2057	0	17.2057	2414	0	0.0183319			17.2129	237	17.2129	1882	0.00587742	0.0152799			17.2395	281	17.2395	2701	0.00733083	0.0227689
	17.345	0	17.345	1004	0	0.00776528			17.2098	0	17.2098	2704	0	0.0205342			17.2169	237	17.2169	1996	0.00587742	0.0162055			17.2435	281	17.2435	3016	0.00733083	0.0254242
	17.3492	0	17.3492	1272	0	0.00983809			17.2139	0	17.2139	2306	0	0.0175118			17.221	237	17.221	1940	0.00587742	0.0157508			17.2476	281	17.2476	2888	0.00733083	0.0243452
	17.3534	0	17.3534	1331	0	0.0102944			17.218	0	17.218	2096	0	0.015917			17.2249	237	17.2249	1558	0.00587742	0.0126494			17.2516	0	17.2516	2983	0	0.0251461
	17.3578	0	17.3578	1765	0	0.0136511			17.2221	0	17.2221	2033	0	0.0154386			17.2289	237	17.2289	1258	0.00587742	0.0102137			17.2557	0	17.2557	2862	0	0.0241261
	17.362	0	17.362	2269	0	0.0175492			17.2261	0	17.2261	1541	0	0.0117023			17.2328	0	17.2328	974	0	0.00790788			17.2632	0	17.2632	2845	0	0.0239827
	17.3663	0	17.3663	2363	0	0.0182763			17.2302	0	17.2302	1446	0	0.0109809			17.2367	0	17.2367	1327	0	0.0107739			17.2671	0	17.2671	2984	0	0.0251545
	17.3706	0	17.3706	2698	0	0.0208673			17.2344	0	17.2344	1413	0	0.0107303			17.2407	0	17.2407	1785	0	0.0144924			17.2714	0	17.2714	2965	0	0.0249943
	17.3748	0	17.3748	2282	0	0.0176498			17.2384	0	17.2384	1370	0	0.0104038			17.2447	0	17.2447	1423	0	0.0115533			17.2754	0	17.2754	2801	0	0.0236118
	17.3792	0	17.3792	2271	0	0.0175647			17.2426	0	17.2426	1784	0	0.0135477			17.2486	0	17.2486	1500	0	0.0121785			17.2795	0	17.2795	2834	0	0.02389
	17.3834	0	17.3834	2229	0	0.0172399			17.2466	0	17.2466	1548	0	0.0117555			17.2526	0	17.2526	1500	0	0.0121785			17.2836	0	17.2836	2463	0	0.0207626
	17.3877	0	17.3877	1796	0	0.0138909			17.2507	0	17.2507	1805	0	0.0137072			17.2602	0	17.2602	1872	0	0.0151987			17.2876	0	17.2876	2454	0	0.0206867
	17.392	0	17.392	1607	0	0.0124291			17.2549	227	17.2549	2061	0.00527428	0.0156512			17.2644	0	17.2644	1864	0	0.0151338			17.2917	0	17.2917	2388	0	0.0201303
	17.3963	0	17.3963	1787	0	0.0138213			17.2623	227	17.2623	1991	0.00527428	0.0151196			17.2684	0	17.2684	1901	0	0.0154342			17.2958	0	17.2958	2359	0	0.0198859
	17.4006	0	17.4006	1451	0	0.0112225			17.2664	227	17.2664	1716	0.00527428	0.0130313			17.2724	0	17.2724	1956	0	0.0158807			17.2998	0	17.2998	1904	0	0.0160503
	17.4048	0	17.4048	1716	0	0.0132721			17.2706	227	17.2706	1725	0.00527428	0.0130996			17.2764	0	17.2764	2405	0	0.0195261			17.3039	0	17.3039	1848	0	0.0155783
	17.4092	0	17.4092	1458	0	0.0112767			17.2747	227	17.2747	1759	0.00527428	0.0133578			17.2804	0	17.2804	2415	0	0.0196073			17.3081	0	17.3081	1755	0	0.0147943
	17.4133	0	17.4133	1640	0	0.0126843			17.2788	227	17.2788	2060	0.00527428	0.0156436			17.2847	0	17.2847	2921	0	0.0237155			17.312	0	17.312	1755	0	0.0147943
	17.4178	0	17.4178	1640	0	0.0126843			17.2828	227	17.2828	1980	0.00527428	0.0150361			17.2888	0	17.2888	2549	0	0.0206953			17.3161	0	17.3161	1399	0	0.0117933
	17.4219	0	17.4219	1325	0	0.010248			17.287	0	17.287	1987	0	0.0150893			17.2929	0	17.2929	2579	0	0.0209388			17.3203	0	17.3203	1339	0	0.0112875
	17.4297	0	17.4297	763	0	0.00590131			17.291	0	17.291	2098	0	0.0159322			17.2969	0	17.2969	2522	0	0.020476			17.3244	0	17.3244	1208	0	0.0101832
	17.4339	0	17.4339	1133	0	0.00876301			17.2951	0	17.2951	2098	0	0.0159322			17.3012	0	17.3012	2009	0	0.016311			17.3284	0	17.3284	1551	0	0.0130746
	17.4382	0	17.4382	868	0	0.00671341			17.2992	0	17.2992	2113	0	0.0160461			17.3055	0	17.3055	1823	0	0.0148009			17.3325	0	17.3325	1201	0	0.0101242
	17.4424	0	17.4424	1239	0	0.00958285			17.3034	261	17.3034	1931	0.00606426	0.014664			17.3095	0	17.3095	1712	0	0.0138997			17.3366	0	17.3366	1204	0	0.0101495
	17.4469	0	17.4469	1170	0	0.00904918			17.3074	261	17.3074	2058	0.00606426	0.0156284			17.3137	0	17.3137	1478	0	0.0119998			17.3441	0	17.3441	1641	0	0.0138333
	17.4511	0	17.4511	1170	0	0.00904918			17.3115	261	17.3115	1608	0.00606426	0.0122111			17.3176	0	17.3176	1817	0	0.0147522			17.3482	302	17.3482	1641	0.00787869	0.0138333
	17.4554	0	17.4554	1170	0	0.00904918			17.3156	261	17.3156	1624	0.00606426	0.0123326			17.3217	0	17.3217	1859	0	0.0150932			17.3523	302	17.3523	1609	0.00787869	0.0135635
	17.4596	0	17.4596	1170	0	0.00904918			17.3197	261	17.3197	1647	0.00606426	0.0125073			17.3258	0	17.3258	1525	0	0.0123814			17.3563	302	17.3563	1313	0.00787869	0.0110683
	17.4639	0	17.4639	801	0	0.00619521			17.3238	261	17.3238	1973	0.00606426	0.014983			17.3298	0	17.3298	1525	0	0.0123814			17.3604	302	17.3604	1273	0.00787869	0.0107311
	17.4681	0	17.4681	1250	0	0.00966793			17.3279	261	17.3279	2034	0.00606426	0.0154462			17.3339	0	17.3339	1601	0	0.0129985			17.3644	590	17.3644	1572	0.0153921	0.0132516
	17.4724	0	17.4724	879	0	0.00679849			17.332	0	17.332	2226	0	0.0169042			17.3379	0	17.3379	1293	0	0.0104978			17.3684	590	17.3684	1568	0.0153921	0.0132179
	17.4767	0	17.4767	838	0	0.00648138			17.3362	398	17.3362	2035	0.00924741	0.0154538			17.3455	0	17.3455	1475	0	0.0119755			17.3725	590	17.3725	1430	0.0153921	0.0120546
	17.4811	0	17.4811	838	0	0.00648138			17.3438	398	17.3438	2401	0.00924741	0.0182332			17.35	0	17.35	1556	0	0.0126331			17.3765	288	17.3765	1762	0.00751345	0.0148533
	17.4853	0	17.4853	1105	0	0.00854645			17.3479	398	17.3479	2123	0.00924741	0.0161221			17.3539	0	17.3539	1213	0	0.00984831			17.3806	288	17.3806	1821	0.00751345	0.0153506
	17.49	0	17.49	1422	0	0.0109982			17.352	398	17.352	1987	0.00924741	0.0150893			17.3582	0	17.3582	1574	0	0.0127793			17.3847	288	17.3847	2197	0.00751345	0.0185202
	17.4942	0	17.4942	1422	0	0.0109982			17.3562	398	17.3562	1661	0.00924741	0.0126136			17.3622	0	17.3622	1918	0	0.0155722			17.3888	288	17.3888	1894	0.00751345	0.015966
	17.4985	0	17.4985	1290	0	0.00997731			17.3602	398	17.3602	1330	0.00924741	0.0101			17.367	0	17.367	1968	0	0.0159781			17.3929	0	17.3929	1827	0	0.0154012
	17.5029	0	17.5029	1634	0	0.0126379			17.3643	398	17.3643	872	0.00924741	0.00662196			17.3709	0	17.3709	1968	0	0.0159781			17.397	0	17.397	1955	0	0.0164802
	17.5106	0	17.5106	1245	0	0.00962926			17.3684	0	17.3684	901	0	0.00684219			17.375	0	17.375	1969	0	0.0159863			17.4011	0	17.4011	1656	0	0.0139597
	17.5148	0	17.5148	1245	0	0.00962926			17.3725	0	17.3725	955	0	0.00725227			17.3792	0	17.3792	1549	0	0.0125763			17.4052	0	17.4052	1700	0	0.0143306
	17.5191	0	17.5191	977	0	0.00755646			17.3767	0	17.3767	1248	0	0.00947731			17.3833	0	17.3833	1549	0	0.0125763			17.4092	0	17.4092	1402	0	0.0118186
	17.5234	0	17.5234	660	0	0.00510467			17.3807	0	17.3807	979	0	0.00743452			17.3874	0	17.3874	1542	0	0.0125195			17.4133	0	17.4133	1025	0	0.00864053
[truncated: 657 more rows]

## Sheet: Fig S5 RI% PC160181liver
		PC 16:0-18:1 b liver	PC 16:0-18:1 b liver	PC 16:0-18:1 b liver	PC 16:0-18:1 b liver
Rpure	3.18	3.18	3.18	3.18	3.18
H	Rpure/(1+Rpure)
H	0.760766	0.760766	0.760766	0.760766	0.760766
Rexp	2.13	2.98023	2.97341	2.99847	3.01647
Rexp x H	1.62043	2.26725	2.26207	2.28113	2.29483
2H	1.52153	1.52153	1.52153	1.52153	1.52153
2Rexp x H	3.24086	4.53451	4.52414	4.56226	4.58965
Sum counter	1.3812	2.02802	2.02284	2.0419	2.05559
Sum denominator	1.63239	2.07581	2.07226	2.08533	2.09471
Sum counter/Sum denominator	0.846118	0.976976	0.97615	0.979174	0.981323
			regioisomeric purity RI%
mean		0.978406	97.8406
SD		0.0023261	0.23261
